# Supplementary material for: Gold(I)‐Catalyzed Nucleophilic Allylation of Azinium Ions with Allylboronates
Source: Angew Chem Int Ed Engl. 2022 Mar 25;61(22):e202202305. doi: 10.1002/anie.202202305 (PMC9314030; doi:10.1002/anie.202202305)
Supplement: Supplementary file 1 — Supporting Information [file ANIE-61-0-s001.cif]

data_lobhld
_nottingham_internal_coll_name     LOBHLD
_nottingham_internal_coll_number   18985
_nottingham_internal_coll_client   LOB/HWL
_nottingham_internal_coll_type     custom
_nottingham_internal_coll_frame_method  '\w scans'
_nottingham_internal_coll_frame_time  90.00
_nottingham_internal_coll_frame_width  1.00
_nottingham_internal_coll_user     pczspa
_nottingham_internal_coll_date     19/03/2021
_nottingham_internal_coll_location  NOTTS
_nottingham_internal_coll_instrument  'SN, XDA 017-09'
_nottingham_internal_NCS_number    ?
_nottingham_internal_process_date  21/04/2021
_nottingham_internal_process_user  pczspa
_nottingham_internal_solution_date  21/04/2021
_nottingham_internal_solution_user  pczspa
_nottingham_internal_refinement_date  21/04/2021
_nottingham_internal_refinement_user  pczspa
_nottingham_internal_self_archive_date  ?
_nottingham_internal_self_validation_date  ?
_nottingham_internal_self_validation_user  ?
_nottingham_internal_validation_date  21/04/2021
_nottingham_internal_validation_user  pczspa
_nottingham_internal_archive_date  21/04/2021
_refine_special_details            ?
_audit_creation_date               2021-05-21
_audit_creation_method
;
Olex2 1.3
(compiled 2020.11.12 svn.r5f609507 for OlexSys, GUI svn.r6272)
;
_shelx_SHELXL_version_number       '2018/3'
_publ_contact_author_id_orcid      ?
_publ_section_references
;
Dolomanov, O.V., Bourhis, L.J., Gildea, R.J, Howard, J.A.K. & Puschmann, H.
 (2009), J. Appl. Cryst. 42, 339-341.

Sheldrick, G.M. (2015). Acta Cryst. A71, 3-8.

Sheldrick, G.M. (2015). Acta Cryst. C71, 3-8.
;
_chemical_name_common              ?
_chemical_name_systematic          ?
_chemical_formula_moiety           'C16 H18 N2 O2'
_chemical_formula_sum              'C16 H18 N2 O2'
_chemical_formula_weight           270.32
_chemical_melting_point            ?
_chemical_oxdiff_formula           C16H18N2O2
_chemical_oxdiff_usercomment      
 'LOBHLD #18985 SN-1623 for LOB/HWL fomblin oil micromount'
loop_
  _atom_type_symbol
  _atom_type_description
  _atom_type_scat_dispersion_real
  _atom_type_scat_dispersion_imag
  _atom_type_scat_source
 'C' 'C' 0.0033 0.0016 'International Tables Vol C Tables 4.2.6.8 and 6.1.1.4'
 'H' 'H' 0.0000 0.0000 'International Tables Vol C Tables 4.2.6.8 and 6.1.1.4'
 'N' 'N' 0.0061 0.0033 'International Tables Vol C Tables 4.2.6.8 and 6.1.1.4'
 'O' 'O' 0.0106 0.0060 'International Tables Vol C Tables 4.2.6.8 and 6.1.1.4'

_shelx_space_group_comment
;
The symmetry employed for this shelxl refinement is uniquely defined
by the following loop, which should always be used as a source of
symmetry information in preference to the above space-group names.
They are only intended as comments.
;
_space_group_crystal_system        'monoclinic'
_space_group_IT_number             14
_space_group_name_H-M_alt          'P 1 21/c 1'
_space_group_name_Hall             '-P 2ybc'
loop_
  _space_group_symop_operation_xyz
 'x, y, z'
 '-x, y+1/2, -z+1/2'
 '-x, -y, -z'
 'x, -y-1/2, z-1/2'

_cell_length_a                     14.1392(9)
_cell_length_b                     8.2766(5)
_cell_length_c                     12.0949(7)
_cell_angle_alpha                  90
_cell_angle_beta                   106.492(6)
_cell_angle_gamma                  90
_cell_volume                       1357.17(15)
_cell_formula_units_Z              4
_cell_measurement_reflns_used      5805
_cell_measurement_temperature      120(2)
_cell_measurement_theta_max        28.2440
_cell_measurement_theta_min        4.2530
_shelx_estimated_absorpt_T_max     ?
_shelx_estimated_absorpt_T_min     ?
_exptl_absorpt_coefficient_mu      0.088
_exptl_absorpt_correction_T_max    1.000
_exptl_absorpt_correction_T_min    0.792
_exptl_absorpt_correction_type     gaussian
_exptl_absorpt_process_details
;
CrysAlisPro 1.171.40.82a (Rigaku Oxford Diffraction, 2020)
Numerical absorption correction based on gaussian integration over
a multifaceted crystal model
Empirical absorption correction using spherical harmonics,
implemented in SCALE3 ABSPACK scaling algorithm.
;
_exptl_absorpt_special_details     ?
_exptl_crystal_colour              yellow
_exptl_crystal_colour_primary      yellow
_exptl_crystal_density_diffrn      1.323
_exptl_crystal_density_meas        ?
_exptl_crystal_density_method      ?
_exptl_crystal_description         plank
_exptl_crystal_F_000               576
loop_
  _exptl_crystal_face_index_h
  _exptl_crystal_face_index_k
  _exptl_crystal_face_index_l
  _exptl_crystal_face_perp_dist
 5 0 -1 0.0164
 -5 0 1 0.0164
 2 0 -5 0.0141
 -2 0 5 0.0141
 0 -1 0 0.1437
 0 1 0 0.1437

_exptl_crystal_size_max            0.287
_exptl_crystal_size_mid            0.043
_exptl_crystal_size_min            0.028
loop_
  _exptl_oxdiff_crystal_face_indexfrac_h
  _exptl_oxdiff_crystal_face_indexfrac_k
  _exptl_oxdiff_crystal_face_indexfrac_l
  _exptl_oxdiff_crystal_face_x
  _exptl_oxdiff_crystal_face_y
  _exptl_oxdiff_crystal_face_z
 4.9986 0.0016 -0.9984 0.0264 0.2124 -0.1313
 -4.9986 -0.0016 0.9984 -0.0264 -0.2124 0.1313
 2.0033 0.0027 -4.9988 -0.0384 0.2224 0.1879
 -2.0033 -0.0027 4.9988 0.0384 -0.2224 -0.1879
 0.0012 -0.9995 -0.0013 -0.0840 -0.0002 -0.0170
 -0.0012 0.9995 0.0013 0.0840 0.0002 0.0170

_exptl_transmission_factor_max     ?
_exptl_transmission_factor_min     ?
_diffrn_reflns_av_R_equivalents    0.0471
_diffrn_reflns_av_unetI/netI       0.0301
_diffrn_reflns_Laue_measured_fraction_full  0.996
_diffrn_reflns_Laue_measured_fraction_max  0.993
_diffrn_reflns_limit_h_max         17
_diffrn_reflns_limit_h_min         -17
_diffrn_reflns_limit_k_max         10
_diffrn_reflns_limit_k_min         -10
_diffrn_reflns_limit_l_max         14
_diffrn_reflns_limit_l_min         -15
_diffrn_reflns_number              20337
_diffrn_reflns_point_group_measured_fraction_full  0.996
_diffrn_reflns_point_group_measured_fraction_max  0.993
_diffrn_reflns_theta_full          25.242
_diffrn_reflns_theta_max           26.369
_diffrn_reflns_theta_min           3.407
_diffrn_ambient_environment        'N2 gas'
_diffrn_ambient_temperature        120(2)
_diffrn_crystal_treatment          'flash frozen in gaseous N2'
_diffrn_detector                   'CCD area detector'
_diffrn_detector_area_resol_mean   10.3613
_diffrn_detector_type              'Agilent Diffraction Atlas detector'
_diffrn_measured_fraction_theta_full  0.996
_diffrn_measured_fraction_theta_max  0.993
_diffrn_measurement_details
;
List of Runs (angles in degrees, time in seconds):

  # Type    Start    End  Width  t~exp~   \w     \q     \k     \f   Frames
--------------------------------------------------------------------------
  1  \w    -25.00  88.00   1.00   90.00    --    8.55  19.00 -30.00  113
  2  \w    -18.00  67.00   1.00   90.00    --    8.55  57.00-180.00   85
  3  \w    -15.00  73.00   1.00   90.00    --    8.55  38.00  60.00   88
  4  \w      3.00  59.00   1.00   90.00    --    8.55-116.00-171.29   56
  5  \w    -42.00  41.00   1.00   90.00    --    8.55 -77.00   0.00   83
  6  \w    -64.00  37.00   1.00   90.00    --    8.55 -57.00-120.00  101
  7  \w      5.00  65.00   1.00   90.00    --   10.00-123.00 141.48   60
;
_diffrn_measurement_device         '\k-geometry diffractometer'
_diffrn_measurement_device_type    'SuperNova, Atlas'
_diffrn_measurement_method         '\w scans'
_diffrn_measurement_specimen_support  'MiTeGen micromount'
_diffrn_orient_matrix_type        
 'CrysAlisPro convention (1999,Acta A55,543-557)'
_diffrn_orient_matrix_UB_11        0.0073924000
_diffrn_orient_matrix_UB_12        0.0839942000
_diffrn_orient_matrix_UB_13        0.0106934000
_diffrn_orient_matrix_UB_21        0.0365213000
_diffrn_orient_matrix_UB_22        0.0002405000
_diffrn_orient_matrix_UB_23        -0.0298562000
_diffrn_orient_matrix_UB_31        -0.0367221000
_diffrn_orient_matrix_UB_32        0.0170714000
_diffrn_orient_matrix_UB_33        -0.0522929000
_diffrn_radiation_monochromator    mirror
_diffrn_radiation_probe            x-ray
_diffrn_radiation_type             'Mo K\a'
_diffrn_radiation_wavelength       0.71073
_diffrn_source                     'microfocus sealed tube'
_diffrn_source_type                'Agilent Diffraction microfocus tube'
_reflns_Friedel_coverage           0.000
_reflns_Friedel_fraction_full      .
_reflns_Friedel_fraction_max       .
_reflns_number_gt                  2133
_reflns_number_total               2762
_reflns_odcompleteness_completeness  99.62
_reflns_odcompleteness_iscentric   1
_reflns_odcompleteness_theta       25.07
_reflns_special_details
;
 Reflections were merged by SHELXL according to the crystal
 class for the calculation of statistics and refinement.
 
 _reflns_Friedel_fraction is defined as the number of unique
 Friedel pairs measured divided by the number that would be
 possible theoretically, ignoring centric projections and
 systematic absences.
;
_reflns_threshold_expression       'I > 2\s(I)'
_computing_cell_refinement         'CrysAlisPro 1.171.40.82a (Rigaku OD, 2020)'
_computing_data_collection         'CrysAlisPro 1.171.40.82a (Rigaku OD, 2020)'
_computing_data_reduction          'CrysAlisPro 1.171.40.82a (Rigaku OD, 2020)'
_computing_molecular_graphics      'Olex2 1.3 (Dolomanov et al., 2009)'
_computing_publication_material    'Olex2 1.3 (Dolomanov et al., 2009)'
_computing_structure_refinement    'SHELXL 2018/3 (Sheldrick, 2015)'
_computing_structure_solution      'SHELXT 2018/2 (Sheldrick, 2018)'
_refine_diff_density_max           0.272
_refine_diff_density_min           -0.210
_refine_diff_density_rms           0.044
_refine_ls_extinction_coef         .
_refine_ls_extinction_method       none
_refine_ls_goodness_of_fit_ref     1.042
_refine_ls_hydrogen_treatment      constr
_refine_ls_matrix_type             full
_refine_ls_number_parameters       182
_refine_ls_number_reflns           2762
_refine_ls_number_restraints       0
_refine_ls_R_factor_all            0.0610
_refine_ls_R_factor_gt             0.0415
_refine_ls_restrained_S_all        1.042
_refine_ls_shift/su_max            0.000
_refine_ls_shift/su_mean           0.000
_refine_ls_structure_factor_coef   Fsqd
_refine_ls_weighting_details      
 'w=1/[\s^2^(Fo^2^)+(0.0389P)^2^+0.6776P] where P=(Fo^2^+2Fc^2^)/3'
_refine_ls_weighting_scheme        calc
_refine_ls_wR_factor_gt            0.0913
_refine_ls_wR_factor_ref           0.1011
_olex2_refinement_description
;
1. Fixed Uiso
 At 1.2 times of:
  All C(H) groups, All C(H,H) groups
 At 1.5 times of:
  All C(H,H,H) groups
2.a Ternary CH refined with riding coordinates:
 C4(H4)
2.b Secondary CH2 refined with riding coordinates:
 C008(H00A,H00B), C10(H10A,H10B)
2.c Aromatic/amide H refined with riding coordinates:
 C2(H2), C3(H3), C6(H6), C11(H11), C12(H12), C15(H15), C16(H16), C17(H17),
 C18(H18), C19(H19)
2.d Idealised Me refined as rotating group:
 C13(H13A,H13B,H13C)
;
_atom_sites_solution_hydrogens     geom
_atom_sites_solution_primary       dual
_atom_sites_solution_secondary     difmap
loop_
  _atom_site_label
  _atom_site_type_symbol
  _atom_site_fract_x
  _atom_site_fract_y
  _atom_site_fract_z
  _atom_site_U_iso_or_equiv
  _atom_site_adp_type
  _atom_site_occupancy
  _atom_site_site_symmetry_order
  _atom_site_calc_flag
  _atom_site_refinement_flags_posn
  _atom_site_refinement_flags_adp
  _atom_site_refinement_flags_occupancy
  _atom_site_disorder_assembly
  _atom_site_disorder_group
 N1 N 0.11806(9) 0.56454(15) 0.54262(10) 0.0179(3) Uani 1 1 d . . . . .
 C2 C 0.09590(11) 0.62686(19) 0.64063(12) 0.0200(3) Uani 1 1 d . . . . .
 H2 H 0.080732 0.738354 0.643283 0.024 Uiso 1 1 calc R U . . .
 C3 C 0.09579(11) 0.53298(19) 0.72916(13) 0.0210(3) Uani 1 1 d . . . . .
 H3 H 0.072351 0.576346 0.789200 0.025 Uiso 1 1 calc R U . . .
 C4 C 0.13120(11) 0.36020(19) 0.73905(12) 0.0202(3) Uani 1 1 d . . . . .
 H4 H 0.087725 0.293740 0.773523 0.024 Uiso 1 1 calc R U . . .
 C5 C 0.12047(10) 0.30234(18) 0.61852(12) 0.0170(3) Uani 1 1 d . . . . .
 C6 C 0.12340(10) 0.40416(19) 0.53130(12) 0.0168(3) Uani 1 1 d . . . . .
 H6 H 0.129346 0.360602 0.460910 0.020 Uiso 1 1 calc R U . . .
 N7 N 0.11438(9) 0.13546(16) 0.59558(10) 0.0189(3) Uani 1 1 d . . . . .
 C008 C 0.13740(11) 0.67455(19) 0.45620(13) 0.0206(3) Uani 1 1 d . . . . .
 H00A H 0.104938 0.779574 0.459926 0.025 Uiso 1 1 calc R U . . .
 H00B H 0.108438 0.628737 0.378304 0.025 Uiso 1 1 calc R U . . .
 O8 O 0.10188(9) 0.08490(14) 0.49567(9) 0.0257(3) Uani 1 1 d . . . . .
 O9 O 0.12135(8) 0.04109(13) 0.67810(9) 0.0251(3) Uani 1 1 d . . . . .
 C10 C 0.23906(12) 0.3497(2) 0.81801(13) 0.0246(4) Uani 1 1 d . . . . .
 H10A H 0.241202 0.388306 0.896154 0.030 Uiso 1 1 calc R U . . .
 H10B H 0.260500 0.235367 0.824557 0.030 Uiso 1 1 calc R U . . .
 C11 C 0.30919(12) 0.4476(2) 0.77322(14) 0.0262(4) Uani 1 1 d . . . . .
 H11 H 0.313854 0.559222 0.792242 0.031 Uiso 1 1 calc R U . . .
 C12 C 0.36522(12) 0.3954(2) 0.71016(15) 0.0298(4) Uani 1 1 d . . . . .
 H12 H 0.403412 0.474499 0.685278 0.036 Uiso 1 1 calc R U . . .
 C13 C 0.37502(14) 0.2258(2) 0.67378(16) 0.0365(4) Uani 1 1 d . . . . .
 H13A H 0.348735 0.217433 0.589798 0.055 Uiso 1 1 calc R U . . .
 H13B H 0.338009 0.153728 0.710585 0.055 Uiso 1 1 calc R U . . .
 H13C H 0.444766 0.194720 0.697023 0.055 Uiso 1 1 calc R U . . .
 C14 C 0.24641(11) 0.70164(19) 0.47506(12) 0.0195(3) Uani 1 1 d . . . . .
 C15 C 0.29643(12) 0.6230(2) 0.40732(13) 0.0246(4) Uani 1 1 d . . . . .
 H15 H 0.261226 0.554898 0.346238 0.030 Uiso 1 1 calc R U . . .
 C16 C 0.39716(13) 0.6428(2) 0.42787(15) 0.0315(4) Uani 1 1 d . . . . .
 H16 H 0.430827 0.587590 0.381460 0.038 Uiso 1 1 calc R U . . .
 C17 C 0.44878(13) 0.7428(2) 0.51575(15) 0.0309(4) Uani 1 1 d . . . . .
 H17 H 0.517919 0.756489 0.530036 0.037 Uiso 1 1 calc R U . . .
 C18 C 0.39935(12) 0.8226(2) 0.58259(15) 0.0290(4) Uani 1 1 d . . . . .
 H18 H 0.434678 0.891931 0.642807 0.035 Uiso 1 1 calc R U . . .
 C19 C 0.29889(12) 0.8028(2) 0.56284(14) 0.0245(4) Uani 1 1 d . . . . .
 H19 H 0.265574 0.858467 0.609430 0.029 Uiso 1 1 calc R U . . .

loop_
  _atom_site_aniso_label
  _atom_site_aniso_U_11
  _atom_site_aniso_U_22
  _atom_site_aniso_U_33
  _atom_site_aniso_U_23
  _atom_site_aniso_U_13
  _atom_site_aniso_U_12
 N1 0.0191(7) 0.0149(7) 0.0192(6) 0.0008(5) 0.0047(5) -0.0001(5)
 C2 0.0200(8) 0.0160(8) 0.0230(8) -0.0045(6) 0.0045(6) 0.0014(6)
 C3 0.0225(8) 0.0201(9) 0.0199(8) -0.0046(6) 0.0053(6) -0.0003(6)
 C4 0.0227(8) 0.0197(9) 0.0174(7) 0.0006(6) 0.0047(6) -0.0018(6)
 C5 0.0153(7) 0.0151(8) 0.0207(7) -0.0001(6) 0.0051(6) 0.0002(6)
 C6 0.0144(7) 0.0184(8) 0.0171(7) -0.0018(6) 0.0039(6) 0.0003(6)
 N7 0.0186(7) 0.0173(7) 0.0216(7) 0.0003(5) 0.0069(5) -0.0001(5)
 C008 0.0229(8) 0.0182(8) 0.0195(7) 0.0052(6) 0.0041(6) -0.0009(6)
 O8 0.0370(7) 0.0199(6) 0.0223(6) -0.0051(5) 0.0116(5) -0.0022(5)
 O9 0.0326(7) 0.0180(6) 0.0245(6) 0.0066(5) 0.0080(5) 0.0001(5)
 C10 0.0269(9) 0.0252(9) 0.0185(8) -0.0001(6) 0.0010(6) 0.0028(7)
 C11 0.0214(8) 0.0224(9) 0.0295(9) -0.0002(7) -0.0014(7) 0.0003(7)
 C12 0.0240(9) 0.0302(10) 0.0317(9) 0.0041(8) 0.0021(7) -0.0032(7)
 C13 0.0319(10) 0.0386(11) 0.0408(10) -0.0084(9) 0.0132(8) -0.0024(8)
 C14 0.0221(8) 0.0150(8) 0.0202(7) 0.0061(6) 0.0038(6) 0.0005(6)
 C15 0.0308(9) 0.0204(9) 0.0229(8) -0.0008(7) 0.0079(7) -0.0015(7)
 C16 0.0308(10) 0.0331(11) 0.0345(9) 0.0016(8) 0.0160(8) 0.0052(8)
 C17 0.0216(9) 0.0343(11) 0.0367(10) 0.0059(8) 0.0079(7) -0.0002(7)
 C18 0.0256(9) 0.0273(10) 0.0306(9) -0.0019(7) 0.0023(7) -0.0037(7)
 C19 0.0254(9) 0.0215(9) 0.0264(8) -0.0025(7) 0.0070(7) 0.0010(7)

_geom_special_details
;
 All esds (except the esd in the dihedral angle between two l.s. planes)
 are estimated using the full covariance matrix.  The cell esds are taken
 into account individually in the estimation of esds in distances, angles
 and torsion angles; correlations between esds in cell parameters are only
 used when they are defined by crystal symmetry.  An approximate (isotropic)
 treatment of cell esds is used for estimating esds involving l.s. planes.
;
loop_
  _geom_bond_atom_site_label_1
  _geom_bond_atom_site_label_2
  _geom_bond_distance
  _geom_bond_site_symmetry_2
  _geom_bond_publ_flag
 N1 C2 1.4073(19) . ?
 N1 C6 1.339(2) . ?
 N1 C008 1.4692(19) . ?
 C2 H2 0.9500 . ?
 C2 C3 1.323(2) . ?
 C3 H3 0.9500 . ?
 C3 C4 1.509(2) . ?
 C4 H4 1.0000 . ?
 C4 C5 1.501(2) . ?
 C4 C10 1.555(2) . ?
 C5 C6 1.360(2) . ?
 C5 N7 1.407(2) . ?
 C6 H6 0.9500 . ?
 N7 O8 1.2431(16) . ?
 N7 O9 1.2490(16) . ?
 C008 H00A 0.9900 . ?
 C008 H00B 0.9900 . ?
 C008 C14 1.509(2) . ?
 C10 H10A 0.9900 . ?
 C10 H10B 0.9900 . ?
 C10 C11 1.496(2) . ?
 C11 H11 0.9500 . ?
 C11 C12 1.319(2) . ?
 C12 H12 0.9500 . ?
 C12 C13 1.489(3) . ?
 C13 H13A 0.9800 . ?
 C13 H13B 0.9800 . ?
 C13 H13C 0.9800 . ?
 C14 C15 1.387(2) . ?
 C14 C19 1.390(2) . ?
 C15 H15 0.9500 . ?
 C15 C16 1.384(2) . ?
 C16 H16 0.9500 . ?
 C16 C17 1.381(3) . ?
 C17 H17 0.9500 . ?
 C17 C18 1.378(3) . ?
 C18 H18 0.9500 . ?
 C18 C19 1.382(2) . ?
 C19 H19 0.9500 . ?

loop_
  _geom_angle_atom_site_label_1
  _geom_angle_atom_site_label_2
  _geom_angle_atom_site_label_3
  _geom_angle
  _geom_angle_site_symmetry_1
  _geom_angle_site_symmetry_3
  _geom_angle_publ_flag
 C2 N1 C008 120.20(13) . . ?
 C6 N1 C2 118.82(13) . . ?
 C6 N1 C008 120.96(13) . . ?
 N1 C2 H2 119.4 . . ?
 C3 C2 N1 121.21(15) . . ?
 C3 C2 H2 119.4 . . ?
 C2 C3 H3 118.5 . . ?
 C2 C3 C4 122.96(14) . . ?
 C4 C3 H3 118.5 . . ?
 C3 C4 H4 109.0 . . ?
 C3 C4 C10 110.32(13) . . ?
 C5 C4 C3 106.61(12) . . ?
 C5 C4 H4 109.0 . . ?
 C5 C4 C10 112.94(13) . . ?
 C10 C4 H4 109.0 . . ?
 C6 C5 C4 122.60(14) . . ?
 C6 C5 N7 117.98(13) . . ?
 N7 C5 C4 119.25(13) . . ?
 N1 C6 C5 121.34(14) . . ?
 N1 C6 H6 119.3 . . ?
 C5 C6 H6 119.3 . . ?
 O8 N7 C5 120.41(12) . . ?
 O8 N7 O9 121.56(13) . . ?
 O9 N7 C5 118.03(12) . . ?
 N1 C008 H00A 109.2 . . ?
 N1 C008 H00B 109.2 . . ?
 N1 C008 C14 111.89(12) . . ?
 H00A C008 H00B 107.9 . . ?
 C14 C008 H00A 109.2 . . ?
 C14 C008 H00B 109.2 . . ?
 C4 C10 H10A 109.1 . . ?
 C4 C10 H10B 109.1 . . ?
 H10A C10 H10B 107.8 . . ?
 C11 C10 C4 112.50(13) . . ?
 C11 C10 H10A 109.1 . . ?
 C11 C10 H10B 109.1 . . ?
 C10 C11 H11 116.5 . . ?
 C12 C11 C10 126.95(17) . . ?
 C12 C11 H11 116.5 . . ?
 C11 C12 H12 116.5 . . ?
 C11 C12 C13 126.93(17) . . ?
 C13 C12 H12 116.5 . . ?
 C12 C13 H13A 109.5 . . ?
 C12 C13 H13B 109.5 . . ?
 C12 C13 H13C 109.5 . . ?
 H13A C13 H13B 109.5 . . ?
 H13A C13 H13C 109.5 . . ?
 H13B C13 H13C 109.5 . . ?
 C15 C14 C008 120.73(14) . . ?
 C15 C14 C19 118.87(15) . . ?
 C19 C14 C008 120.38(14) . . ?
 C14 C15 H15 119.7 . . ?
 C16 C15 C14 120.62(15) . . ?
 C16 C15 H15 119.7 . . ?
 C15 C16 H16 120.0 . . ?
 C17 C16 C15 120.09(16) . . ?
 C17 C16 H16 120.0 . . ?
 C16 C17 H17 120.2 . . ?
 C18 C17 C16 119.58(16) . . ?
 C18 C17 H17 120.2 . . ?
 C17 C18 H18 119.7 . . ?
 C17 C18 C19 120.62(16) . . ?
 C19 C18 H18 119.7 . . ?
 C14 C19 H19 119.9 . . ?
 C18 C19 C14 120.22(15) . . ?
 C18 C19 H19 119.9 . . ?

loop_
  _geom_torsion_atom_site_label_1
  _geom_torsion_atom_site_label_2
  _geom_torsion_atom_site_label_3
  _geom_torsion_atom_site_label_4
  _geom_torsion
  _geom_torsion_site_symmetry_1
  _geom_torsion_site_symmetry_2
  _geom_torsion_site_symmetry_3
  _geom_torsion_site_symmetry_4
  _geom_torsion_publ_flag
 N1 C2 C3 C4 7.9(2) . . . . ?
 N1 C008 C14 C15 102.16(16) . . . . ?
 N1 C008 C14 C19 -76.13(18) . . . . ?
 C2 N1 C6 C5 -8.5(2) . . . . ?
 C2 N1 C008 C14 96.64(16) . . . . ?
 C2 C3 C4 C5 -24.6(2) . . . . ?
 C2 C3 C4 C10 98.38(17) . . . . ?
 C3 C4 C5 C6 26.84(19) . . . . ?
 C3 C4 C5 N7 -157.98(13) . . . . ?
 C3 C4 C10 C11 -59.82(17) . . . . ?
 C4 C5 C6 N1 -12.3(2) . . . . ?
 C4 C5 N7 O8 177.38(13) . . . . ?
 C4 C5 N7 O9 -2.2(2) . . . . ?
 C4 C10 C11 C12 -96.1(2) . . . . ?
 C5 C4 C10 C11 59.37(18) . . . . ?
 C6 N1 C2 C3 10.8(2) . . . . ?
 C6 N1 C008 C14 -81.77(17) . . . . ?
 C6 C5 N7 O8 -7.2(2) . . . . ?
 C6 C5 N7 O9 173.17(13) . . . . ?
 N7 C5 C6 N1 172.43(13) . . . . ?
 C008 N1 C2 C3 -167.64(14) . . . . ?
 C008 N1 C6 C5 169.91(13) . . . . ?
 C008 C14 C15 C16 -177.30(15) . . . . ?
 C008 C14 C19 C18 177.60(15) . . . . ?
 C10 C4 C5 C6 -94.47(17) . . . . ?
 C10 C4 C5 N7 80.70(17) . . . . ?
 C10 C11 C12 C13 -3.1(3) . . . . ?
 C14 C15 C16 C17 -0.6(3) . . . . ?
 C15 C14 C19 C18 -0.7(2) . . . . ?
 C15 C16 C17 C18 -0.1(3) . . . . ?
 C16 C17 C18 C19 0.4(3) . . . . ?
 C17 C18 C19 C14 0.0(3) . . . . ?
 C19 C14 C15 C16 1.0(2) . . . . ?

_shelx_res_file
;
TITL lobhld_a.res in P2(1)/c
    lobhld.res
    created by SHELXL-2018/3 at 10:25:33 on 21-May-2021
REM Old TITL LOBHLD in P2(1)/c
REM SHELXT solution in P2(1)/c: R1 0.126, Rweak 0.019, Alpha 0.022
REM <I/s> 0.380 for 199 systematic absences, Orientation as input
REM Formula found by SHELXT: C16 N2 O2
CELL 0.71073 14.1392 8.2766 12.0949 90 106.492 90
ZERR 4 0.0009 0.0005 0.0007 0 0.006 0
LATT 1
SYMM -X,0.5+Y,0.5-Z
SFAC C H N O
UNIT 64 72 8 8

L.S. 8
PLAN  5
TEMP -153(2)
CONF
BOND
list 4
MORE -1
BOND $H
fmap 2 53
acta
SHEL 999 0.8
OMIT 13 0 0
OMIT 15 0 0
OMIT -4 4 8
OMIT 0 0 6
REM <olex2.extras>
REM <HklSrc "%.\\LOBHLD.hkl">
REM </olex2.extras>

WGHT    0.038900    0.677600
FVAR       0.53017
N1    3    0.118065    0.564538    0.542619    11.00000    0.01911    0.01492 =
         0.01916    0.00081    0.00473   -0.00007
C2    1    0.095896    0.626857    0.640629    11.00000    0.01997    0.01595 =
         0.02296   -0.00449    0.00449    0.00142
AFIX  43
H2    2    0.080732    0.738354    0.643283    11.00000   -1.20000
AFIX   0
C3    1    0.095787    0.532984    0.729163    11.00000    0.02250    0.02013 =
         0.01993   -0.00461    0.00532   -0.00026
AFIX  43
H3    2    0.072351    0.576346    0.789200    11.00000   -1.20000
AFIX   0
C4    1    0.131204    0.360204    0.739045    11.00000    0.02272    0.01973 =
         0.01742    0.00055    0.00475   -0.00179
AFIX  13
H4    2    0.087725    0.293740    0.773523    11.00000   -1.20000
AFIX   0
C5    1    0.120475    0.302339    0.618520    11.00000    0.01526    0.01514 =
         0.02066   -0.00014    0.00510    0.00024
C6    1    0.123398    0.404165    0.531299    11.00000    0.01443    0.01844 =
         0.01707   -0.00179    0.00385    0.00033
AFIX  43
H6    2    0.129346    0.360602    0.460910    11.00000   -1.20000
AFIX   0
N7    3    0.114384    0.135463    0.595579    11.00000    0.01865    0.01734 =
         0.02160    0.00029    0.00693   -0.00014
C008  1    0.137403    0.674546    0.456203    11.00000    0.02289    0.01818 =
         0.01953    0.00521    0.00413   -0.00089
AFIX  23
H00A  2    0.104938    0.779574    0.459926    11.00000   -1.20000
H00B  2    0.108438    0.628737    0.378304    11.00000   -1.20000
AFIX   0
O8    4    0.101879    0.084903    0.495670    11.00000    0.03695    0.01991 =
         0.02227   -0.00506    0.01157   -0.00223
O9    4    0.121347    0.041089    0.678096    11.00000    0.03261    0.01804 =
         0.02446    0.00656    0.00803    0.00014
C10   1    0.239059    0.349706    0.818006    11.00000    0.02689    0.02516 =
         0.01849   -0.00008    0.00102    0.00277
AFIX  23
H10A  2    0.241202    0.388306    0.896154    11.00000   -1.20000
H10B  2    0.260500    0.235367    0.824557    11.00000   -1.20000
AFIX   0
C11   1    0.309189    0.447579    0.773219    11.00000    0.02136    0.02239 =
         0.02946   -0.00019   -0.00139    0.00025
AFIX  43
H11   2    0.313854    0.559222    0.792242    11.00000   -1.20000
AFIX   0
C12   1    0.365223    0.395444    0.710158    11.00000    0.02401    0.03018 =
         0.03166    0.00413    0.00206   -0.00320
AFIX  43
H12   2    0.403412    0.474499    0.685278    11.00000   -1.20000
AFIX   0
C13   1    0.375021    0.225830    0.673781    11.00000    0.03190    0.03858 =
         0.04083   -0.00845    0.01316   -0.00241
AFIX 137
H13A  2    0.348735    0.217433    0.589798    11.00000   -1.50000
H13B  2    0.338009    0.153728    0.710585    11.00000   -1.50000
H13C  2    0.444766    0.194720    0.697023    11.00000   -1.50000
AFIX   0
C14   1    0.246414    0.701637    0.475057    11.00000    0.02210    0.01498 =
         0.02017    0.00610    0.00379    0.00048
C15   1    0.296431    0.623006    0.407317    11.00000    0.03078    0.02037 =
         0.02290   -0.00078    0.00785   -0.00147
AFIX  43
H15   2    0.261226    0.554898    0.346238    11.00000   -1.20000
AFIX   0
C16   1    0.397164    0.642839    0.427874    11.00000    0.03082    0.03315 =
         0.03454    0.00163    0.01596    0.00517
AFIX  43
H16   2    0.430827    0.587590    0.381460    11.00000   -1.20000
AFIX   0
C17   1    0.448776    0.742810    0.515746    11.00000    0.02162    0.03429 =
         0.03666    0.00592    0.00789   -0.00020
AFIX  43
H17   2    0.517919    0.756489    0.530036    11.00000   -1.20000
AFIX   0
C18   1    0.399348    0.822623    0.582589    11.00000    0.02557    0.02732 =
         0.03059   -0.00193    0.00228   -0.00368
AFIX  43
H18   2    0.434678    0.891931    0.642807    11.00000   -1.20000
AFIX   0
C19   1    0.298889    0.802781    0.562842    11.00000    0.02540    0.02149 =
         0.02642   -0.00249    0.00699    0.00100
AFIX  43
H19   2    0.265574    0.858467    0.609430    11.00000   -1.20000
AFIX   0
HKLF 4


REM  lobhld_a.res in P2(1)/c
REM wR2 = 0.1011, GooF = S = 1.042, Restrained GooF = 1.042 for all data
REM R1 = 0.0415 for 2133 Fo > 4sig(Fo) and 0.0610 for all 2762 data
REM 182 parameters refined using 0 restraints

END

WGHT      0.0386      0.6807

REM Highest difference peak  0.272,  deepest hole -0.210,  1-sigma level  0.044
Q1    1   0.1274  0.3198  0.6756  11.00000  0.05    0.27
Q2    1   0.3012  0.4095  0.6994  11.00000  0.05    0.25
Q3    1   0.2996  0.3651  0.9139  11.00000  0.05    0.25
Q4    1   0.2743  0.3436  0.7681  11.00000  0.05    0.23
Q5    1   0.1990  0.6838  0.4757  11.00000  0.05    0.23
;
_shelx_res_checksum                75660
_shelx_hkl_file
;
  -3   0   0  640.08    6.84
  -3   0   0  649.54    9.41
  -3   0   0  596.33    9.39
   3   0   0  632.96    9.19
   4   0   0 9827.92   28.92
  -4   0   0 9785.43   25.29
  -4   0   0 9999.00   30.42
  -4   0   0 9935.85   41.87
   4   0   0 9829.94   41.30
  -4   0   0 9652.13   42.28
  -5   0   0 5448.74   34.84
   5   0   0 5311.22   34.31
  -5   0   0 5297.61   24.86
  -5   0   0 5381.19   19.92
   5   0   0 5318.23   35.95
   5   0   0 5349.44   33.96
  -5   0   0 5314.54   35.23
  -6   0   0 2215.06   24.58
  -6   0   0 2179.40   16.95
  -6   0   0 2147.72   13.05
   6   0   0 2188.09   25.29
  -6   0   0 2152.66   24.86
   6   0   0 2192.99   23.85
   7   0   0  785.65   15.67
  -7   0   0  807.35   16.19
  -7   0   0  779.58   10.72
  -7   0   0  792.12    7.90
   7   0   0  772.51   16.21
  -7   0   0  749.20   16.28
  -8   0   0 2089.98   12.35
  -8   0   0 2068.66   18.11
   8   0   0 2114.61   27.53
  -8   0   0 2042.59   27.84
  -9   0   0  962.67   21.15
   9   0   0  973.15   20.45
  -9   0   0  964.23   20.51
  -9   0   0  923.89   12.30
   9   0   0  907.63   19.96
   9   0   0  927.20   19.57
 -10   0   0  385.26   14.63
  10   0   0  397.25   14.03
 -10   0   0  378.80   13.84
 -10   0   0  392.84    8.06
  10   0   0  388.37   13.93
  10   0   0  392.45   13.52
 -11   0   0   48.27    5.91
  11   0   0   44.88    5.36
 -11   0   0   57.15    3.11
 -11   0   0   50.21    5.75
  11   0   0   38.14    4.89
  11   0   0   62.18    6.25
 -12   0   0  443.61   18.19
 -12   0   0  437.11   17.03
  12   0   0  455.44   16.76
 -12   0   0  455.30    7.90
  12   0   0  425.16   16.17
 -13   0   0   47.82    2.23
 -13   0   0   54.01    6.66
  13   0   0   53.50    6.79
 -14   0   0  201.22   13.01
  14   0   0  198.01   12.31
 -15   0   0  108.02   10.34
  15   0   0   92.62    9.07
 -16   0   0  180.41   13.68
  16   0   0  177.46   12.61
  17   0   0  136.04   11.56
   2  -1   0  961.55   11.68
  -2   1   0  951.92   11.00
  -2   1   0 1003.56   13.24
  -2  -1   0  971.35   11.38
  -2  -1   0  971.49   12.35
   2  -1   0  970.09   12.99
  -2   1   0 1001.14   13.26
   2   1   0 1008.06    9.31
   2   1   0  970.29    9.41
  -2  -1   0  964.97    9.12
   2   1   0 1008.21   11.15
  -2  -1   0 1027.29   10.85
  -3   1   0   98.60    4.02
   3  -1   0  110.32    4.44
   3   1   0   96.81    4.98
  -3   1   0  110.86    5.01
  -3  -1   0  100.35    4.12
   3   1   0   95.86    4.20
  -3  -1   0   98.35    4.53
  -3   1   0  102.44    4.74
   3  -1   0  103.07    4.65
   3   1   0  103.65    3.69
  -3  -1   0  105.30    3.71
   3   1   0  108.72    4.16
   4  -1   0   47.06    3.38
  -4   1   0   38.15    2.99
   4   1   0   46.97    4.02
  -4   1   0   44.84    3.92
  -4  -1   0   46.09    3.29
   4   1   0   44.55    3.36
  -4  -1   0   41.48    3.37
  -4   1   0   45.23    3.49
   4  -1   0   39.74    3.29
  -4  -1   0   46.98    3.12
   4   1   0   43.65    2.94
   4   1   0   43.44    3.16
   5   1   0  897.71   15.77
  -5   1   0  865.13   13.61
  -5  -1   0  862.95   16.43
  -5   1   0  894.21   15.87
   5   1   0  863.58   14.77
  -5  -1   0  902.21   14.25
  -5  -1   0  853.79   13.81
   5  -1   0  845.42   14.18
  -5   1   0  874.00   13.91
   5   1   0  892.44   13.53
   5  -1   0  893.03   14.15
  -6   1   0   14.92    2.74
  -6  -1   0   17.93    2.79
  -6  -1   0   16.12    2.36
  -6   1   0   16.28    2.43
   6   1   0   12.93    2.26
  -6  -1   0   21.19    3.12
   6  -1   0   18.44    2.90
  -6   1   0   11.54    2.12
   6   1   0   15.18    3.05
   7   1   0  132.96    7.13
  -7   1   0  117.21    6.36
  -7   1   0  138.49    7.36
  -7  -1   0  127.85    6.52
  -7  -1   0  113.94    5.67
  -7   1   0  130.53    5.78
   7   1   0  127.78    6.25
   7  -1   0  131.28    6.67
   8   1   0  238.27    9.95
  -8   1   0  260.33   10.72
   8   1   0  248.78   10.12
  -8  -1   0  251.11    9.71
  -8  -1   0  246.31    8.55
  -8   1   0  240.74    7.71
   8   1   0  236.76    9.12
   8  -1   0  241.17    9.56
  -9   1   0  296.24   12.22
   9  -1   0  298.49   11.45
  -9  -1   0  299.58   11.32
   9   1   0  314.93   12.10
  -9  -1   0  302.85    9.67
  -9   1   0  285.45    8.18
   9  -1   0  290.65   11.14
  -9  -1   0  283.42   13.17
  -9   1   0  312.13   11.63
   9   1   0  290.16   11.46
  10  -1   0   49.24    5.13
  10  -1   0   41.55    4.66
 -10   1   0   35.00    4.70
  10   1   0   40.45    4.87
 -10  -1   0   42.73    4.76
 -10  -1   0   38.79    3.64
 -10   1   0   41.49    3.14
  10   1   0   44.03    4.69
  10  -1   0   45.76    5.18
 -10   1   0   43.56    4.91
  10   1   0   42.68    5.01
 -10  -1   0   45.71    5.39
 -11  -1   0   25.00    2.94
 -11  -1   0   24.35    3.80
  11  -1   0   27.69    4.01
 -11   1   0   29.91    4.74
 -11   1   0   25.54    2.38
  11   1   0   25.45    3.98
  11  -1   0   29.74    4.36
  11   1   0   27.32    3.97
 -11   1   0   30.91    4.55
 -11  -1   0   24.73    4.42
  11  -1   0   28.34    4.33
  11   1   0   25.26    4.33
 -12  -1   0   30.10    4.49
 -12   1   0   36.13    5.50
 -12  -1   0   34.21    3.51
 -12   1   0   34.99    2.54
  12   1   0   37.79    4.82
  12  -1   0   33.09    4.94
  12   1   0   33.75    5.13
  12  -1   0   28.42    4.81
 -12   1   0   28.65    4.68
 -13  -1   0   21.60    2.72
 -13   1   0   21.21    4.17
 -13  -1   0   24.73    4.65
  13  -1   0   26.23    4.87
  13   1   0   21.01    4.47
  13   1   0   23.71    4.12
  14  -1   0   23.61    4.85
  14   1   0   29.70    5.14
 -14  -1   0   27.90    4.94
 -14   1   0   41.50    6.61
  15  -1   0   25.45    5.00
  15   1   0   21.56    4.58
 -15   1   0   15.98    4.91
 -15  -1   0   23.39    4.87
  16  -1   0   27.38    5.51
  16   1   0   36.50    6.26
 -16  -1   0   28.23    5.25
 -16   1   0   26.95    5.84
  17  -1   0   29.82    5.87
  17   1   0   29.76    5.55
  18  -1   0   13.61    4.00
   0  -2   0  297.47    8.89
   0   2   0  302.88    9.08
   0  -2   0  304.56    7.98
   1   2   0 1262.47   17.45
  -1   2   0 1313.65   19.33
   1   2   0 1264.34   17.43
   1  -2   0 1306.64   19.03
  -1  -2   0 1318.11   17.42
  -1   2   0 1261.84   19.01
   1  -2   0 1257.51   15.03
  -2  -2   0   35.02    3.38
   2   2   0   32.68    3.18
   2  -2   0   30.51    3.86
   2  -2   0   32.04    2.54
   2   2   0   28.95    3.26
   2  -2   0   37.17    3.86
  -2   2   0   36.61    4.35
  -2   2   0   30.85    3.66
   2  -2   0   31.45    4.12
  -3   2   0   27.59    3.19
   3   2   0   20.62    2.75
  -3  -2   0   22.25    2.70
  -3   2   0   18.94    3.47
   3  -2   0   23.28    2.08
  -3  -2   0   24.98    3.30
  -3  -2   0   22.87    3.06
  -3   2   0   26.25    4.01
   3  -2   0   21.86    3.49
  -3  -2   0   19.34    2.15
   3   2   0   21.61    2.62
   3  -2   0   23.28    3.60
  -4   2   0  301.37    8.47
   4  -2   0  289.33    9.61
  -4   2   0  293.91   10.59
  -4  -2   0  289.73    8.76
  -4  -2   0  290.29    9.43
   4  -2   0  279.69    5.15
  -4   2   0  303.77   10.42
   4   2   0  279.78    7.15
   4  -2   0  291.35   10.09
   4   2   0  288.66    7.38
  -4  -2   0  288.76    7.03
   4   2   0  286.03    8.66
  -4  -2   0  295.94    8.22
   5  -2   0  563.87   13.53
  -5   2   0  541.04   11.61
   5   2   0  562.47   14.35
  -5   2   0  557.22   14.92
  -5  -2   0  539.39   12.45
   5   2   0  521.86   13.17
  -5  -2   0  524.64   13.24
   5   2   0  537.05    8.81
  -5   2   0  541.25   14.00
   5   2   0  530.30   10.82
  -5  -2   0  531.37   10.52
   5   2   0  548.02   12.58
   6   2   0   11.16    2.32
  -6  -2   0   14.41    2.76
  -6   2   0   11.24    3.16
  -6  -2   0    9.29    2.22
   6   2   0    9.11    2.53
  -6   2   0    8.46    2.40
  -6  -2   0   11.81    2.16
   6   2   0   12.53    2.19
   6   2   0   14.39    1.45
   6  -2   0   11.71    2.99
   6   2   0   11.72    3.08
  -6   2   0    9.54    2.04
   7   2   0    5.87    2.00
  -7  -2   0    4.38    2.09
  -7   2   0    7.50    2.95
  -7  -2   0    3.05    1.64
   7   2   0    6.12    2.40
   7   2   0    3.21    1.59
  -7   2   0    4.43    2.24
  -7   2   0    3.86    1.70
   7  -2   0    6.23    2.61
   7   2   0    2.09    2.53
   8   2   0   -0.39    1.61
  -8   2   0    3.20    2.41
  -8  -2   0    1.33    1.71
  -8  -2   0    0.83    1.35
  -8   2   0    4.38    2.00
   8   2   0    2.07    1.55
   8   2   0    2.72    1.49
   8  -2   0    3.70    2.32
   8   2   0    1.42    2.46
  -9   2   0   82.46    7.55
  -9  -2   0   88.90    6.37
   9   2   0   85.96    6.89
   9  -2   0   81.93    6.27
   9   2   0   83.94    6.87
  -9   2   0   79.22    5.98
  -9   2   0   88.34    6.25
   9   2   0   79.09    6.11
   9  -2   0   89.72    6.82
  10  -2   0  115.19    8.28
 -10   2   0  121.48    9.38
 -10  -2   0  127.38    8.10
  10  -2   0  120.94    8.03
  10   2   0  119.45    8.53
  10   2   0  115.60    7.89
 -10   2   0  121.75    7.05
  10   2   0  121.53    7.45
  10   2   0  113.00    8.26
 -10   2   0  125.33    7.82
 -11   2   0   -5.44    3.42
 -11  -2   0   -0.37    2.20
  11   2   0    2.73    2.45
 -11   2   0   -0.14    1.54
  11   2   0   -0.77    1.35
  11  -2   0    1.11    2.71
 -11   2   0   -0.18    1.90
  11   2   0   -1.68    2.70
 -12  -2   0    4.78    2.33
 -12   2   0   -4.39    3.56
  12   2   0   -0.41    2.33
 -12   2   0    2.27    1.58
  12   2   0    2.92    1.86
  12   2   0    2.34    2.84
 -12   2   0    0.67    1.70
  12  -2   0   -0.61    2.64
  13  -2   0   40.89    6.17
  13   2   0   38.08    5.62
 -13  -2   0   38.57    5.24
 -13   2   0   36.00    6.11
  13   2   0   31.06    4.83
 -13   2   0   45.00    4.08
  13   2   0   43.34    5.35
 -13  -2   0   22.39    3.72
 -14  -2   0    3.46    2.73
 -14   2   0    0.32    2.55
  14  -2   0    2.58    2.98
  14   2   0    0.75    2.53
 -15   2   0    0.29    2.82
 -15  -2   0    9.74    3.72
  15   2   0    2.92    2.52
  15  -2   0    0.02    2.76
 -16  -2   0    1.88    2.49
 -16   2   0   11.35    5.39
  16  -2   0    6.29    3.57
  16   2   0    1.66    2.55
  17  -2   0   -1.67    2.88
  17   2   0   -1.39    2.93
   0   3   0   -0.53    2.65
   0   3   0   -0.90    2.22
   0  -3   0    1.25    2.82
   0  -3   0    0.16    2.05
   1  -3   0  372.95   10.41
   1  -3   0  385.19    5.74
   1   3   0  399.40   12.30
  -1   3   0  391.09   13.02
   1  -3   0  414.61   13.12
   1   3   0  364.78   11.84
  -1  -3   0  415.46   12.24
  -1   3   0  394.43   13.11
   2   3   0  119.12    6.72
  -2   3   0  125.64    7.83
   2  -3   0  115.57    5.72
  -2   3   0  121.12    7.40
   2   3   0  116.99    6.81
   2  -3   0  133.96    8.24
  -2  -3   0  132.00    6.91
   3  -3   0    9.18    2.98
   3  -3   0   15.56    2.33
   3   3   0   16.20    3.06
  -3  -3   0   11.79    2.79
   3   3   0   21.19    3.41
  -3   3   0   20.25    4.40
  -3   3   0   14.53    2.95
   3  -3   0    8.40    3.89
  -4   3   0    2.76    1.68
   4  -3   0    1.07    1.38
  -4  -3   0    1.39    2.11
   4   3   0    0.22    1.79
  -4  -3   0   -1.01    2.17
  -4  -3   0    0.10    1.36
   4   3   0   -0.21    1.84
  -4   3   0    1.68    2.64
   4  -3   0   -3.51    3.42
  -5   3   0    7.08    2.05
  -5  -3   0    7.91    2.20
   5   3   0    7.73    2.30
  -5  -3   0    8.18    2.32
   5  -3   0    6.94    1.44
  -5  -3   0   11.67    2.84
  -5   3   0   12.07    3.70
  -5  -3   0    9.43    1.85
   5   3   0    8.04    2.11
   5  -3   0    9.04    3.58
   6  -3   0  214.71   10.52
   6   3   0  217.77   10.88
  -6   3   0  209.62   11.53
  -6  -3   0  227.53    9.29
   6  -3   0  215.36    4.94
   6   3   0  215.73    7.47
  -6   3   0  219.12   10.88
  -6  -3   0  217.08    7.47
   6   3   0  191.50    9.07
   7   3   0    3.67    1.57
   7   3   0    5.16    1.62
  -7   3   0    4.57    2.55
  -7  -3   0    5.84    2.46
  -7   3   0    6.95    2.59
   7   3   0    4.30    1.39
  -7  -3   0    3.34    1.59
   7   3   0    8.37    3.35
   7  -3   0    3.49    2.91
   8   3   0   16.69    2.57
   8   3   0   22.08    3.59
  -8  -3   0   23.18    3.82
   8  -3   0   18.89    3.21
  -8   3   0   19.11    3.90
   8   3   0   19.09    3.71
   8   3   0   23.22    1.84
  -8  -3   0   22.32    3.03
  -8   3   0   18.40    3.48
   8   3   0   20.00    4.12
   8  -3   0   25.61    4.37
  -8   3   0   21.05    3.15
   9   3   0   52.19    5.51
   9  -3   0   59.23    5.73
   9   3   0   51.33    5.86
  -9   3   0   52.76    7.02
  -9  -3   0   51.92    5.22
  -9  -3   0   40.97    4.88
  -9   3   0   53.81    5.64
  -9   3   0   55.39    5.06
   9  -3   0   47.85    5.61
   9   3   0   47.86    5.91
  10  -3   0   90.96    8.10
  10   3   0   86.22    7.72
 -10   3   0   88.41    6.69
 -10   3   0   97.66    9.45
  10  -3   0  101.28    7.65
  10   3   0   96.31    8.35
 -10  -3   0   99.53    7.40
 -10  -3   0   90.73    7.35
 -10   3   0   92.89    7.45
  10   3   0   83.58    6.23
  10   3   0   84.40    7.14
  11   3   0    0.25    1.71
 -11  -3   0    2.38    2.22
 -11   3   0   -3.46    3.59
 -11  -3   0    1.83    1.79
 -11   3   0    1.11    1.82
  11   3   0   -0.49    1.45
  11  -3   0   -0.77    3.23
  11   3   0    5.31    3.11
 -11   3   0   -6.18    2.39
  12   3   0   -1.69    1.89
 -12  -3   0    0.36    1.91
 -12   3   0   -0.21    2.23
 -12  -3   0    0.95    2.09
 -12   3   0    2.53    2.34
  12   3   0    1.48    1.72
  12  -3   0    0.66    2.95
 -12   3   0    1.48    1.76
  12   3   0    6.03    3.33
  13   3   0   15.46    3.76
 -13   3   0   13.45    4.33
 -13  -3   0   12.85    3.52
 -13  -3   0   11.66    2.82
  13   3   0   13.36    3.05
 -13   3   0   17.12    3.15
  13   3   0   14.06    4.04
  13  -3   0   14.05    4.33
 -14   3   0   -0.11    1.44
  14   3   0   -4.75    3.35
  14  -3   0    6.42    4.21
 -14   3   0   -2.82    4.26
 -14  -3   0   -0.55    2.12
  15  -3   0   34.93    6.65
  15   3   0   32.54    6.13
 -15   3   0   47.55    8.14
 -15  -3   0   39.70    5.95
  16  -3   0    1.38    2.88
  16   3   0   -5.13    3.65
 -16  -3   0    6.06    3.06
  17  -3   0    1.30    3.26
   0   4   0  831.26   21.25
   0  -4   0  878.93   21.17
   0  -4   0  820.80   18.58
   1  -4   0  213.05    9.22
   1  -4   0  213.82    4.12
   1   4   0  215.80   10.75
  -1   4   0  235.38   11.64
  -1   4   0  215.31   11.30
  -1  -4   0  220.42   10.61
   1   4   0  206.82   10.37
   1  -4   0  216.59   11.15
   2  -4   0   59.17    6.48
   2  -4   0   61.13    5.02
   2  -4   0   59.97    3.13
   2   4   0   63.29    5.98
  -2   4   0   75.88    7.24
   2   4   0   54.89    5.68
  -2  -4   0   65.41    5.93
  -2   4   0   64.12    6.22
  -3  -4   0   11.95    3.13
   3  -4   0   11.54    2.55
   3  -4   0    9.83    3.50
   3   4   0   13.02    3.08
   3   4   0   12.43    3.22
  -3   4   0    9.72    3.37
  -3   4   0   11.42    3.05
  -4  -4   0  371.97   12.59
   4  -4   0  382.84   15.87
   4   4   0  347.85   13.35
   4  -4   0  359.15   10.52
   4   4   0  366.17   12.92
  -4   4   0  383.73   15.59
  -4  -4   0  354.35    9.83
   4  -4   0  370.80   15.68
   5  -4   0   85.32    8.03
   5   4   0   79.07    6.59
  -5  -4   0   93.18    6.47
  -5  -4   0   82.68    6.60
  -5   4   0   83.75    7.66
   5   4   0   83.60    6.12
   5  -4   0   85.28    4.88
  -5  -4   0   88.79    7.11
  -5  -4   0   83.92    4.96
   5  -4   0   79.49    7.92
  -6  -4   0   39.14    4.45
   6   4   0   37.95    4.78
  -6  -4   0   37.20    4.94
   6  -4   0   35.47    3.01
   6  -4   0   40.26    6.21
   6   4   0   45.53    4.56
  -6  -4   0   36.22    4.60
  -6   4   0   42.95    5.81
  -6  -4   0   31.32    3.19
   6  -4   0   45.04    6.51
   7   4   0   15.85    4.76
  -7   4   0    9.67    2.55
   7   4   0   16.71    3.42
  -7  -4   0   14.29    3.12
   7  -4   0   12.89    3.02
  -7  -4   0   13.97    3.39
  -7  -4   0   19.98    3.72
  -7   4   0   15.30    4.21
   7   4   0   15.61    2.82
  -7  -4   0   12.33    2.42
   7  -4   0   10.44    3.87
   7  -4   0   14.60    1.67
  -8   4   0  178.22    9.25
   8  -4   0  172.83   11.61
   8   4   0  156.30   10.71
   8  -4   0  172.32   10.11
  -8  -4   0  188.85    9.92
   8  -4   0  183.10    4.08
  -8  -4   0  172.16   10.72
  -8   4   0  166.30   11.07
   8   4   0  177.84    7.24
  -8  -4   0  174.86    7.82
   8   4   0  162.48   10.12
   9   4   0    1.89    2.86
  -9   4   0   11.13    2.87
   9   4   0   12.93    3.40
   9  -4   0   12.18    3.05
  -9  -4   0    9.05    2.44
  -9   4   0   12.36    4.66
  -9  -4   0    5.82    2.55
   9   4   0    7.39    1.39
  -9   4   0    7.12    3.25
  -9  -4   0    6.52    2.27
   9  -4   0    9.17    3.96
  10   4   0   54.19    6.35
 -10   4   0   56.71    8.39
 -10  -4   0   53.27    5.96
 -10  -4   0   48.75    6.13
 -10   4   0   58.07    6.75
  10   4   0   51.51    2.07
  10   4   0   56.18    7.17
  10  -4   0   51.92    6.99
 -10   4   0   50.02    5.30
  11   4   0   18.28    3.72
 -11  -4   0   25.28    4.39
 -11   4   0   26.76    6.27
 -11  -4   0   22.63    4.28
 -11   4   0   25.43    4.49
 -11   4   0   25.75    4.05
  11   4   0   18.59    4.04
  11  -4   0   27.20    5.60
  12   4   0   12.14    3.46
 -12  -4   0    3.52    2.10
 -12   4   0    4.90    3.26
 -12  -4   0   14.25    3.95
 -12   4   0    6.84    3.05
  12   4   0   14.49    4.50
  12  -4   0    9.06    4.08
  13   4   0   12.18    2.98
 -13  -4   0   12.70    3.62
 -13   4   0    3.12    3.35
  13  -4   0    6.67    3.70
  13   4   0   14.17    4.34
 -13   4   0   11.30    2.79
 -14  -4   0   -0.50    2.03
 -14   4   0    7.93    5.35
  14  -4   0    4.12    3.33
  14   4   0    5.76    3.75
 -14   4   0   -1.70    2.07
  15  -4   0    3.44    3.17
  15   4   0    2.08    3.10
 -15  -4   0   -0.97    2.14
  16  -4   0    4.80    3.88
   0   5   0   -1.49    2.97
   0  -5   0   -1.36    2.15
   0   5   0   -1.37    2.70
   0  -5   0   -5.27    3.47
   1  -5   0   27.24    4.24
  -1  -5   0   27.33    4.26
   1  -5   0   24.25    4.81
   1   5   0   25.38    4.65
  -1  -5   0   17.87    4.10
   1   5   0   18.68    3.98
  -1   5   0   23.39    5.09
  -1   5   0   24.38    4.87
   2  -5   0  201.97    9.99
   2  -5   0  208.68    5.46
   2   5   0  214.68   11.79
  -2   5   0  218.60   12.87
  -2  -5   0  204.19   11.06
   2  -5   0  211.44   12.43
   2   5   0  193.55   11.32
  -2   5   0  203.33   12.26
  -3   5   0   -1.02    3.16
   3   5   0    4.95    0.72
   3  -5   0    4.79    1.49
   3   5   0    4.63    2.22
   3  -5   0    6.91    3.91
   3  -5   0    4.37    2.19
   3   5   0    2.52    2.68
  -3   5   0    0.78    3.22
  -3  -5   0    5.68    3.09
  -4   5   0   32.58    5.06
   4  -5   0   28.52    3.09
   4   5   0   30.18    2.37
   4  -5   0   35.85    5.25
   4  -5   0   34.21    5.85
   4  -5   0   33.94    4.02
   4   5   0   30.33    4.86
   4   5   0   31.16    4.80
  -4   5   0   28.69    5.31
  -4  -5   0   36.56    4.90
  -5   5   0   57.63    6.22
   5  -5   0   66.76    6.91
  -5  -5   0   73.15    6.82
   5  -5   0   63.69    5.07
  -5  -5   0   65.40    6.89
   5   5   0   59.92    6.04
  -5   5   0   69.50    7.81
  -5  -5   0   61.88    4.76
   5  -5   0   70.38    8.05
   5   5   0   56.70    6.43
  -5  -5   0   70.05    6.37
  -6   5   0   10.98    3.07
  -6  -5   0   11.95    3.26
   6   5   0   11.48    3.17
   6  -5   0   12.37    3.45
   6  -5   0    7.61    3.12
  -6  -5   0   10.39    3.33
   6  -5   0   10.86    2.32
  -6  -5   0   15.92    3.58
   6   5   0   13.46    3.16
  -6  -5   0   12.18    2.28
  -6   5   0   17.66    4.75
   6  -5   0   13.40    5.00
  -7   5   0   -1.91    1.88
   7   5   0   -0.22    2.36
  -7  -5   0   -2.44    2.36
   7  -5   0    0.76    1.64
  -7  -5   0    0.27    1.91
   7  -5   0   -0.66    3.02
  -7  -5   0    2.61    2.23
   7   5   0    3.00    1.96
  -7  -5   0   -0.16    1.31
  -7   5   0   -1.07    2.61
   7  -5   0    0.22    3.43
   7  -5   0   -0.13    1.17
   8   5   0  108.95   10.01
   8   5   0  105.49    9.03
   8  -5   0  106.16   10.65
  -8  -5   0  104.08    8.15
   8  -5   0   90.36    4.51
  -8  -5   0  111.05    9.43
   8   5   0  113.07    7.11
  -8   5   0  118.93   10.14
  -8  -5   0  105.72    6.40
  -8   5   0  114.03    8.11
   8  -5   0   95.54   10.25
   9   5   0   70.68    8.33
   9   5   0   62.52    7.03
  -9  -5   0   63.55    6.48
   9  -5   0   59.06    8.46
   9  -5   0   51.85    2.55
  -9  -5   0   75.25    7.93
   9   5   0   63.95    4.92
  -9   5   0   66.97    8.05
  -9  -5   0   64.65    5.26
   9  -5   0   58.37    8.22
  -9   5   0   59.24    5.82
 -10   5   0   20.09    3.77
  10   5   0   10.46    4.13
  10   5   0   16.29    4.09
 -10  -5   0   20.45    4.29
  10  -5   0   13.94    5.53
 -10   5   0   20.58    4.90
  10   5   0   19.84    2.55
 -10  -5   0   15.19    2.88
  10  -5   0   26.14    6.35
  11   5   0   27.63    5.10
 -11  -5   0   31.84    5.13
  11  -5   0   38.88    7.52
  11   5   0   38.49    6.35
  11   5   0   35.57    2.14
 -11   5   0   35.67    5.98
 -12  -5   0   42.48    6.05
  12  -5   0   47.00    8.05
  12   5   0   47.73    7.13
 -12   5   0   44.20    6.52
 -13  -5   0    1.94    2.04
  13  -5   0   -1.90    3.72
  13   5   0    4.17    3.19
 -13   5   0   -0.44    2.35
 -14  -5   0   -0.88    2.31
 -14   5   0    2.76    2.07
  14  -5   0   -7.15    5.08
  14   5   0   -6.67    3.88
  15  -5   0   15.32    5.26
  16  -5   0    4.08    3.57
   0   6   0   10.65    4.36
   0   6   0    7.97    3.22
   0  -6   0    2.69    2.39
   0  -6   0   12.39    4.52
   1  -6   0   -2.02    3.84
   1   6   0    0.86    2.63
   1  -6   0   -0.14    2.03
  -1  -6   0    2.53    2.46
  -1  -6   0   -1.32    2.68
  -1   6   0   -1.99    3.33
   1   6   0    1.05    3.06
  -1   6   0   -5.15    4.10
  -2   6   0   49.20    6.94
   2   6   0   39.27    6.17
  -2  -6   0   46.05    6.05
   2  -6   0   38.94    5.23
   2  -6   0   35.77    6.35
   2  -6   0   42.61    2.07
   2   6   0   34.51    5.59
  -2   6   0   36.92    6.10
  -2  -6   0   45.35    6.20
  -3   6   0    5.35    3.15
   3  -6   0    5.56    1.48
   3   6   0    6.39    3.28
   3  -6   0   10.60    3.36
  -3  -6   0    5.07    2.39
   3  -6   0    5.60    3.43
  -3   6   0    4.64    3.84
   3   6   0    5.03    3.36
  -3  -6   0   10.53    4.00
  -4   6   0   14.40    3.55
   4  -6   0   12.81    4.09
   4  -6   0   11.93    1.97
  -4   6   0   13.72    4.11
   4   6   0   14.94    4.11
  -4  -6   0   14.09    3.90
   4  -6   0   17.42    5.33
   4   6   0   14.54    3.96
   4  -6   0   14.95    3.19
  -4  -6   0   11.42    3.63
  -5   6   0   63.95    6.98
   5   6   0   65.71    3.52
   5  -6   0   66.56    4.97
   5  -6   0   64.05    7.47
   5  -6   0   59.25    5.68
  -5  -6   0   68.58    7.62
   5  -6   0   61.05    8.46
  -5   6   0   60.84    8.03
  -5  -6   0   65.73    5.33
   5   6   0   53.60    6.45
  -5  -6   0   60.45    6.62
   5   6   0   65.71    7.49
   6  -6   0    1.84    1.95
   6   6   0    0.46    1.21
   6   6   0    2.91    2.46
   6  -6   0    4.20    3.58
   6  -6   0    1.56    1.68
  -6   6   0    0.31    2.23
  -6  -6   0    1.10    2.53
  -6  -6   0    1.51    1.62
   6   6   0    3.16    2.44
  -6   6   0    1.89    2.88
  -6  -6   0    3.13    2.72
   7  -6   0   14.50    2.63
   7   6   0   20.14    2.81
   7  -6   0   17.56    3.25
   7  -6   0   12.12    4.64
  -7   6   0   18.32    4.00
  -7  -6   0   20.41    4.35
  -7  -6   0   13.85    2.66
   7   6   0   21.18    4.04
  -7   6   0   18.32    5.32
  -7  -6   0   16.44    3.91
   7   6   0   14.90    4.06
   8  -6   0    9.94    2.15
   8  -6   0    1.59    1.71
   8  -6   0    7.05    4.53
  -8   6   0    6.83    2.49
   8   6   0    7.42    3.98
  -8  -6   0   11.10    3.46
  -8  -6   0    4.64    1.89
   8   6   0    7.25    2.57
  -8   6   0    4.42    3.02
   8   6   0    8.49    3.61
  -8  -6   0    8.74    2.89
   9  -6   0   34.20    7.54
   9   6   0   43.60    7.22
   9   6   0   38.31    4.65
   9  -6   0   45.58    5.80
   9  -6   0   54.35    8.78
   9  -6   0   42.33    3.39
  -9  -6   0   37.56    5.64
   9   6   0   40.31    4.59
  -9  -6   0   38.58    4.28
  -9   6   0   41.79    7.26
   9   6   0   41.00    6.41
  10   6   0    1.24    3.35
  10   6   0    0.76    1.71
 -10  -6   0    1.53    2.41
  10  -6   0    1.46    4.00
 -10   6   0   -0.39    3.06
  10   6   0    0.79    1.50
 -10  -6   0   -2.04    1.55
  10  -6   0    1.23    3.99
  11   6   0   91.59    9.77
  11  -6   0  102.93   12.62
 -11  -6   0   88.79    8.47
 -11   6   0   86.21    9.70
 -11  -6   0   94.04    7.02
  11  -6   0   94.27   11.94
 -12  -6   0   31.22    5.26
  12  -6   0   11.59    5.30
 -12   6   0   24.01    5.57
  12  -6   0   30.58    7.67
  12   6   0   22.61    5.69
 -13  -6   0    7.35    2.68
 -13   6   0    7.00    3.60
  13   6   0    4.45    2.88
  13  -6   0   -4.57    5.02
  13  -6   0    1.53    5.02
 -14   6   0   -0.56    2.32
  14  -6   0   -4.65    4.27
  15  -6   0   29.60    8.19
   0  -7   0    1.40    3.07
   0   7   0    2.05    3.26
   0   7   0    1.95    3.29
   0  -7   0    1.41    2.23
   0   7   0    3.15    2.51
   1  -7   0   27.54    5.90
  -1  -7   0   24.30    5.41
   1   7   0   32.67    6.15
  -1   7   0   30.36    5.93
  -1   7   0   28.57    6.11
   1  -7   0   27.81    4.83
   1   7   0   20.56    4.79
  -1  -7   0   35.80    5.65
  -2  -7   0   -5.44    4.08
  -2   7   0    4.82    4.54
   2   7   0   -0.82    3.12
  -2   7   0    4.53    3.58
   2  -7   0   -0.32    2.23
   2  -7   0    0.79    3.44
   2   7   0    6.42    3.23
  -3   7   0   23.86    5.41
   3  -7   0   27.72    2.02
   3   7   0   24.46    5.45
  -3   7   0   30.75    6.36
  -3  -7   0   28.48    5.55
   3  -7   0   33.87    6.98
   3  -7   0   27.88    4.79
   3   7   0   31.82    6.16
  -4   7   0    2.77    2.50
   4  -7   0    1.14    1.10
  -4   7   0    3.16    3.06
   4   7   0    3.38    3.21
  -4  -7   0   -0.02    2.53
   4  -7   0    2.80    2.23
   4   7   0    0.67    2.30
   4  -7   0    2.20    3.89
   5  -7   0   26.38    3.25
   5  -7   0   25.77    4.23
   5   7   0   18.90    4.89
   5  -7   0   33.45    6.99
   5   7   0   22.37    4.82
  -5   7   0   39.96    7.78
  -5  -7   0   30.48    4.32
  -5  -7   0   39.88    6.17
   6  -7   0   22.59    3.40
   6   7   0   19.16    1.89
   6  -7   0   20.78    3.75
   6  -7   0   22.22    6.10
  -6  -7   0   21.67    4.75
  -6  -7   0   26.79    3.91
  -6   7   0   25.75    6.34
   6   7   0   18.43    4.27
  -6  -7   0   29.21    5.26
   7  -7   0   78.88    6.58
   7   7   0   83.48    4.80
  -7  -7   0   93.54    8.82
   7   7   0   82.77    8.26
  -7   7   0   97.32   10.85
  -7  -7   0   80.31    8.10
   7  -7   0   89.82   11.10
  -7  -7   0   91.85    6.74
   7  -7   0   85.75    6.62
   8  -7   0    0.81    1.35
   8  -7   0   -1.78    3.61
   8  -7   0   -3.19    2.76
  -8  -7   0    3.79    2.93
  -8   7   0   -4.90    2.97
  -8  -7   0   -0.33    1.70
   8   7   0    0.81    2.22
  -8  -7   0    0.51    2.44
  -9  -7   0   14.45    3.77
   9  -7   0   26.97    7.04
   9   7   0   22.91    4.19
  -9  -7   0   14.08    3.83
  -9   7   0    8.49    3.67
  -9  -7   0   17.19    2.79
   9   7   0   20.18    6.47
 -10  -7   0   -0.72    2.15
  10  -7   0    6.88    4.29
  10   7   0    0.86    1.77
 -10   7   0    3.42    3.16
 -10  -7   0    6.22    2.34
  10   7   0    6.34    4.12
 -11   7   0    1.52    3.29
  11  -7   0    1.60    3.61
 -11  -7   0   -1.00    2.84
  11   7   0    2.78    3.34
 -12   7   0   -3.09    2.79
 -12  -7   0   10.20    3.42
  13  -7   0    2.14    5.24
 -13   7   0   -3.01    3.03
  14  -7   0    6.61    4.65
   0  -8   0   17.69    4.89
   0   8   0   17.49    5.30
  -1  -8   0   18.75    5.93
   1  -8   0    8.40    3.76
  -1   8   0   16.36    5.63
   1   8   0   12.32    4.59
  -2  -8   0   14.23    4.54
   2  -8   0   10.67    4.86
  -2   8   0   18.98    5.92
   2   8   0   11.13    4.58
   3  -8   0   -5.08    4.02
  -3  -8   0    0.48    3.14
   3   8   0    6.91    4.21
  -3   8   0    1.22    4.14
   4  -8   0   11.84    5.49
   4  -8   0    3.31    2.31
  -4  -8   0   14.37    5.01
  -4   8   0    9.61    5.20
   4   8   0    5.35    3.83
   5  -8   0    6.93    2.43
   5  -8   0   16.92    5.55
  -5   8   0    5.34    3.60
   5   8   0   12.47    4.51
  -5  -8   0   11.58    4.10
  -5  -8   0   10.54    3.09
  -6  -8   0   -1.14    2.75
   6  -8   0   -0.79    1.74
   6  -8   0    4.83    4.44
  -6  -8   0   -1.63    1.65
  -6   8   0    6.04    5.28
   6   8   0   -1.87    3.07
  -6  -8   0   -1.46    2.88
  -7  -8   0   22.56    5.34
   7  -8   0   22.13    6.48
  -7   8   0    9.07    4.46
   7   8   0   22.27    4.90
  -7  -8   0   21.28    3.58
  -7  -8   0   20.87    4.97
  -8  -8   0    4.88    2.98
   8   8   0    6.54    2.77
   8  -8   0    1.01    3.23
  -8  -8   0    9.29    2.49
  -8   8   0    7.32    4.89
  -8  -8   0    5.66    3.09
  -9  -8   0    5.42    3.53
  -9   8   0    0.22    3.16
   9   8   0    8.34    3.46
   9  -8   0    7.31    5.27
  -9  -8   0   -4.87    2.80
   9   8   0   -1.98    5.09
 -10  -8   0    0.11    2.71
 -10   8   0   -5.17    4.25
 -11   8   0   50.72    8.63
   0  -9   0   -2.73    4.35
   0   9   0   -1.21    3.21
  -1  -9   0    7.64    4.06
   1  -9   0   12.36    5.66
  -1   9   0   14.89    5.93
   1   9   0   13.50    4.52
  -2  -9   0   -3.76    3.74
   2  -9   0    0.25    3.64
  -2   9   0   -0.62    3.45
   2   9   0   -3.75    4.16
  -3   9   0   97.62   12.41
   3  -9   0   93.33   11.89
  -3  -9   0   83.47   10.16
   3   9   0   66.74    9.39
  -4  -9   0    3.89    2.93
   4  -9   0    4.77    4.87
  -4   9   0   10.64    5.08
   4   9   0    1.31    2.79
   5  -9   0   -0.51    4.41
   5   9   0    5.46    3.20
  -5   9   0    4.92    4.46
  -5  -9   0   -0.80    1.76
  -5  -9   0    5.06    3.48
  -6  -9   0    4.30    3.17
   6  -9   0    1.43    3.38
   6   9   0    7.33    3.65
  -6  -9   0   -1.94    1.65
  -6   9   0    7.00    5.03
  -6  -9   0   -2.92    3.56
  -7   9   0   -1.18    4.05
  -7  -9   0   -1.61    3.06
   7   9   0    1.07    2.51
  -7  -9   0   -1.12    3.36
  -8  -9   0   27.94    5.70
   8   9   0   16.04    4.39
  -8  -9   0   24.38    5.42
  -9  -9   0   24.42    5.50
   0  10   0    8.97    4.13
   0 -10   0    3.64    3.26
  -1  10   0    0.80    3.22
   1  10   0   -0.05    3.28
   1 -10   0   -3.59    5.21
  -1 -10   0   -2.97    3.66
   2  10   0    2.89    3.70
  -2 -10   0   -2.11    3.52
   2 -10   0   -4.84    5.70
   3  10   0    5.48    3.74
  -3 -10   0   -2.54    3.47
   4  10   0    6.87    4.11
  -4 -10   0   -1.26    2.81
   5  10   0   -3.82    4.25
  -5 -10   0   -5.52    4.42
   6  10   0   -1.00    2.63
  -6 -10   0    5.17    3.90
   7  10   0    0.26    2.28
  -7 -10   0   -2.64    3.69
  17   0  -1    1.54    2.39
  16   0  -1    2.51    3.10
 -16   0   1   -1.82    2.09
  15   0  -1   -6.72    4.09
 -15   0   1    1.90    2.38
  14   0  -1   -1.23    2.66
 -14   0   1   -0.18    2.20
 -13   0   1   -0.79    0.84
  13   0  -1    0.83    1.57
  13   0  -1   -0.40    2.37
 -13   0   1    0.45    2.22
 -12   0   1    0.09    0.86
 -12   0   1    0.53    1.89
  12   0  -1   -1.77    1.75
 -12   0   1   -0.36    2.81
  12   0  -1    3.23    2.85
  11   0  -1   -0.67    1.61
 -11   0   1   -2.36    2.51
  11   0  -1    0.48    1.37
  11   0  -1   -4.63    2.74
 -11   0   1   -0.39    0.98
  10   0  -1   -0.94    1.46
 -10   0   1   -1.89    1.97
 -10   0   1    0.34    1.04
  10   0  -1   -0.90    1.44
  10   0  -1   -0.60    2.20
 -10   0   1   -1.06    1.89
  -9   0   1    0.50    0.44
  -9   0   1   -0.03    1.01
  -9   0   1    0.41    1.97
  -9   0   1   -0.25    1.73
   9   0  -1    0.23    2.32
  -8   0   1    0.41    0.66
  -8   0   1   -0.14    1.09
  -8   0   1   -0.18    1.77
   8   0  -1   -1.21    2.17
  -7   0   1   -0.49    0.88
  -7   0   1   -0.49    1.69
  -7   0   1    0.70    1.48
   7   0  -1    0.97    2.18
  -7   0   1    0.90    1.13
  -6   0   1   -2.03    1.69
   6   0  -1    0.97    2.21
  -6   0   1   -0.50    1.71
  -6   0   1    0.12    0.99
  -5   0   1   -0.26    1.60
   5   0  -1    1.28    2.17
  -5   0   1   -0.22    1.74
  -5   0   1   -0.77    1.12
  -4   0   1   -0.56    1.69
   4   0  -1    1.19    2.11
  -3   0   1   -0.53    1.40
   3   0  -1    1.29    1.89
   2   0   1   -0.25    0.98
  -2   0  -1   -0.21    0.82
   2   0   1   -0.18    0.85
  -2   0  -1   -0.33    1.07
  -2   0  -1    1.09    0.82
   2   0   1   -0.41    0.84
  -2   0  -1    1.50    1.65
   2   0   1   -0.18    1.09
  -2   0  -1    1.17    1.17
  -3   0  -1   -1.11    1.01
   3   0   1    0.45    1.13
  -3   0  -1   -0.43    1.35
   3   0   1   -0.14    1.05
   3   0   1   -0.52    0.96
  -3   0  -1    1.44    0.95
   3   0   1   -1.06    1.57
   3   0   1    0.19    1.47
  -3   0  -1   -1.02    1.45
  -4   0  -1   -0.41    1.02
  -4   0  -1   -0.36    1.46
   4   0   1   -1.07    1.32
   4   0   1   -0.58    1.13
  -4   0  -1    0.62    0.88
   4   0   1   -1.44    1.15
   4   0   1    0.36    1.53
  -4   0  -1   -1.75    1.76
   4   0   1   -1.23    1.80
  -5   0  -1   -0.10    0.96
  -5   0  -1   -0.55    1.83
   5   0   1    0.04    1.33
   5   0   1   -0.72    1.11
   5   0   1   -0.52    1.18
  -5   0  -1   -1.22    0.91
   5   0   1   -0.82    1.67
   5   0   1    1.16    1.94
  -5   0  -1    0.68    1.67
  -6   0  -1    0.25    0.99
   6   0   1   -0.81    1.31
  -6   0  -1   -2.31    2.05
   6   0   1   -0.30    1.22
  -6   0  -1   -0.10    0.71
   6   0   1   -1.58    1.30
   6   0   1   -0.45    1.44
   6   0   1    1.13    1.87
  -6   0  -1   -0.06    1.63
  -7   0  -1    0.72    0.93
   7   0   1    0.47    1.02
  -7   0  -1   -1.12    1.80
   7   0   1   -1.23    2.02
  -7   0  -1   -1.97    2.11
   7   0   1   -1.60    1.64
  -8   0  -1    1.08    0.91
   8   0   1   -1.74    1.32
   8   0   1    2.56    1.95
   8   0   1   -1.55    1.64
  -8   0  -1    0.03    1.73
  -9   0  -1   -0.11    0.80
   9   0   1   -0.34    1.56
  -9   0  -1    0.94    1.68
   9   0   1   -1.07    2.03
   9   0   1   -1.98    1.91
  -9   0  -1    1.10    1.62
 -10   0  -1    0.54    0.83
  10   0   1    1.91    1.72
 -10   0  -1    0.31    1.92
  10   0   1   -2.80    2.61
  10   0   1    1.91    1.84
 -10   0  -1    1.67    2.32
 -11   0  -1   -0.14    0.71
  11   0   1    0.60    1.60
  11   0   1    0.97    2.08
 -11   0  -1    0.51    2.16
  11   0   1   -2.82    2.31
 -11   0  -1   -1.11    1.96
 -12   0  -1   -0.59    0.66
 -12   0  -1   -2.24    2.74
  12   0   1   -0.89    2.36
 -12   0  -1    3.32    2.31
  13   0   1   -1.15    2.27
 -13   0  -1    1.95    2.99
  14   0   1    5.33    3.12
 -14   0  -1   -0.46    2.74
  15   0   1    0.58    2.24
 -15   0  -1    7.00    3.65
  16   0   1   -0.35    2.21
 -16   0  -1   -3.26    3.43
  17   0   1   -3.86    2.49
  17  -1  -1   17.68    4.96
  17   1  -1   18.69    4.70
  16   1  -1    1.39    3.10
  16  -1  -1    2.54    2.82
 -16  -1   1    3.25    2.91
 -16   1   1   -5.75    3.91
  15  -1  -1   14.53    3.88
  15   1  -1    7.46    3.46
 -15  -1   1   11.29    3.85
 -15   1   1    9.79    3.56
 -14   1   1   66.93    8.01
 -14  -1   1   78.01    7.85
  14   1  -1   58.99    6.39
  14   1  -1   68.24    7.40
  14  -1  -1   73.09    7.86
 -13   1   1    3.42    2.66
 -13  -1   1    3.58    2.27
 -13  -1   1   -0.69    1.35
 -13   1   1    1.09    0.76
  13   1  -1    1.36    1.55
  13  -1  -1    0.02    2.47
  13   1  -1    3.28    3.15
 -12   1   1   17.28    4.01
 -12  -1   1   16.77    3.57
 -12  -1   1   12.39    2.51
 -12   1   1   15.09    1.84
  12   1  -1   14.53    3.05
  12  -1  -1   19.57    3.79
 -12   1   1   15.66    3.47
  12   1  -1   12.81    3.49
  12  -1  -1   13.73    3.48
 -12  -1   1   17.93    3.81
 -11  -1   1   27.89    4.26
  11  -1  -1   29.54    4.20
 -11   1   1   23.54    4.02
 -11  -1   1   22.07    2.98
  11   1  -1   23.93    3.86
 -11   1   1   25.60    2.54
  11   1  -1   24.49    3.58
 -11   1   1   21.12    3.87
  11  -1  -1   27.22    4.67
 -11  -1   1   27.22    5.11
  11   1  -1   21.81    4.19
 -10   1   1   20.39    2.53
  10   1  -1   20.36    3.49
 -10  -1   1   20.85    2.88
 -10  -1   1   15.69    2.98
  10  -1  -1   17.80    3.09
 -10   1   1   19.49    3.66
  10  -1  -1   17.88    3.41
  10   1  -1   21.98    3.99
 -10   1   1   15.32    3.22
 -10  -1   1   23.13    4.37
   9   1  -1   16.57    3.05
  -9   1   1   16.40    2.29
  -9  -1   1   15.81    3.10
  -9   1   1   19.05    3.36
  -9  -1   1   14.00    3.35
   9  -1  -1   16.64    3.50
  -9   1   1   17.66    3.22
   9   1  -1   21.58    3.66
  -9  -1   1   15.18    2.44
  -8  -1   1   23.36    3.33
  -8   1   1   22.47    3.60
  -8  -1   1   24.74    2.99
  -8   1   1   22.47    2.90
   8   1  -1   21.22    2.73
   8   1  -1   19.12    3.47
   8  -1  -1   24.30    3.57
  -7   1   1   49.96    4.53
  -7  -1   1   39.70    3.90
  -7  -1   1   47.60    3.80
   7   1  -1   43.30    3.53
   7   1  -1   48.70    4.75
   7  -1  -1   44.97    4.41
  -7   1   1   50.88    4.21
  -7   1   1   39.73    3.57
   6   1  -1   19.21    3.43
  -6   1   1   23.46    2.79
   6  -1  -1   23.42    3.21
  -6  -1   1   26.63    3.12
  -6   1   1   20.36    3.07
   6   1  -1   26.32    2.61
  -6   1   1   21.70    2.81
   5   1  -1    4.95    2.43
  -5   1   1    1.33    1.56
   5  -1  -1    2.47    2.19
   5   1  -1    3.96    1.37
  -5   1   1    1.96    1.73
  -5   1   1    1.24    2.03
  -5  -1   1    0.92    1.70
   4  -1  -1   48.99    3.85
  -4   1   1   50.46    3.39
   4   1  -1   43.29    4.01
  -4   1   1   51.59    3.74
  -4  -1   1   55.32    3.72
  -4   1   1   49.22    1.78
   4   1  -1   49.05    2.58
   4   1  -1   50.14    3.55
   3   1  -1    1.30    2.17
   3  -1  -1    5.49    2.49
   3   1  -1    3.06    1.62
  -3   1   1    0.99    1.74
   3   1  -1    2.47    0.78
  -3  -1   1    2.22    1.00
  -3  -1   1    1.72    1.68
   3   1  -1    2.22    0.85
   3  -1  -1    2.16    0.73
  -3   1   1    2.93    0.96
  -2  -1   1   22.31    2.42
  -2   1   1   20.15    2.22
   2  -1  -1   18.66    1.89
  -2  -1   1   20.19    1.80
   2   1  -1   21.99    1.66
  -2  -1   1   21.12    2.39
   2  -1  -1   19.35    2.68
   2   1  -1   21.60    2.71
  -2   1   1   19.82    1.62
   2  -1  -1   19.22    1.47
  -1   1  -1  217.09    4.67
   1  -1   1  208.05    5.07
   1   1   1  224.36    4.80
  -1   1  -1  208.40    5.95
  -1  -1  -1  209.86    5.22
   1  -1   1  212.63    6.17
   1   1   1  211.67    4.44
  -1  -1  -1  216.18    4.30
  -1   1  -1  209.89    6.12
   2  -1   1   80.24    3.20
  -2   1  -1   74.65    2.80
   2  -1   1   76.87    3.94
   2   1   1   68.18    3.50
  -2   1  -1   78.01    4.36
   2  -1   1   79.84    3.95
  -2  -1  -1   76.95    3.19
   2   1   1   74.34    3.27
   2   1   1   82.83    4.15
  -2  -1  -1   66.08    3.67
   2  -1   1   76.10    4.00
  -2   1  -1   76.39    3.97
  -2  -1  -1   72.62    3.46
   2   1   1   71.12    3.54
   2   1   1   79.19    2.90
  -2  -1  -1   75.38    2.65
  -3   1  -1   81.45    3.24
   3  -1   1   77.74    3.51
   3  -1   1   75.71    4.05
  -3   1  -1   81.96    4.77
   3   1   1   68.19    3.62
  -3  -1  -1   86.48    3.68
  -3  -1  -1   81.69    4.22
   3   1   1   83.05    4.38
   3  -1   1   74.70    4.21
  -3   1  -1   75.78    4.16
   3   1   1   80.45    4.01
  -3  -1  -1   73.09    3.84
   3   1   1   74.58    3.21
   4  -1   1  539.31    9.47
   4   1   1  535.66   11.65
  -4   1  -1  506.93    8.96
  -4   1  -1  552.10   12.16
   4  -1   1  502.58   10.56
  -4  -1  -1  525.69    9.96
   4   1   1  521.97   10.36
  -4  -1  -1  517.96   10.41
   4   1   1  535.14   10.92
  -4   1  -1  521.97   10.46
   4  -1   1  508.19   11.13
   4   1   1  537.77   10.90
  -4  -1  -1  532.30   10.81
   4   1   1  504.84    8.86
  -5   1  -1    0.93    2.35
   5   1   1    0.09    1.40
  -5  -1  -1   -0.30    1.49
  -5  -1  -1   -0.31    1.44
   5   1   1   -0.13    2.10
   5   1   1   -0.11    0.59
  -5   1  -1    0.68    1.50
  -5  -1  -1    2.29    1.98
   5  -1   1    0.65    1.62
   5   1   1   -0.13    1.35
  -5   1  -1    1.67    1.44
   5   1   1    0.74    2.04
   5  -1   1   -3.30    1.83
  -6   1  -1    1.60    2.22
   6   1   1   -1.86    1.65
  -6  -1  -1    1.42    1.62
   6   1   1   -0.80    1.79
  -6  -1  -1    2.67    1.56
   6   1   1    1.95    0.73
  -6   1  -1    1.06    1.41
   6  -1   1    0.73    1.53
  -6  -1  -1    3.73    2.24
   6   1   1   -0.04    1.28
   6  -1   1    0.53    1.79
   6   1   1   -1.84    2.34
  -6   1  -1    1.29    1.30
   7   1   1   71.96    5.39
  -7   1  -1   67.65    4.66
  -7   1  -1   74.15    5.80
  -7  -1  -1   68.67    5.01
   7  -1   1   74.16    5.21
   7   1   1   63.26    4.87
  -7  -1  -1   73.42    4.61
   7   1   1   69.97    2.58
   7  -1   1   73.21    4.95
  -7   1  -1   67.97    4.17
   7   1   1   70.31    5.09
   7  -1   1   72.02    5.00
   8   1   1  228.99    9.70
  -8   1  -1  217.82   10.47
   8   1   1  228.06    9.72
  -8  -1  -1  259.00    9.88
   8  -1   1  246.39    9.88
  -8  -1  -1  234.89    8.18
   8  -1   1  237.77    8.98
  -8   1  -1  248.61    7.66
   8  -1   1  251.81   11.09
   8  -1   1  234.21    9.28
  -9   1  -1    4.11    2.67
   9   1   1    5.53    2.06
  -9  -1  -1    3.57    2.27
   9  -1   1    2.02    1.65
  -9  -1  -1    3.65    1.46
  -9   1  -1    2.77    1.18
   9   1   1    1.72    1.33
   9  -1   1    1.54    1.68
   9   1   1    2.77    2.07
   9  -1   1    3.84    1.89
  10  -1   1    1.85    1.86
 -10   1  -1    3.01    2.11
 -10  -1  -1   -1.25    2.00
  10   1   1    0.22    1.47
 -10  -1  -1    1.45    1.22
 -10   1  -1    0.92    0.91
  10   1   1    1.54    1.40
  10  -1   1    2.58    1.64
 -10   1  -1    0.78    1.79
  10   1   1    4.84    2.65
  10  -1   1    4.18    2.74
 -11  -1  -1    4.75    1.90
  11  -1   1    0.90    1.58
 -11   1  -1    3.80    2.46
  11   1   1    5.75    2.16
 -11  -1  -1    1.53    1.01
 -11   1  -1    3.67    1.19
  11  -1   1    3.62    1.79
  11   1   1    3.76    1.90
  11  -1   1    3.02    2.32
  11   1   1    3.82    2.58
 -11   1  -1    7.03    2.76
 -12  -1  -1   19.24    2.54
  12   1   1   18.15    3.64
  12  -1   1   18.27    3.81
 -12   1  -1   24.09    4.29
  12   1   1   21.86    4.07
 -12   1  -1   16.95    4.16
 -12  -1  -1   24.03    4.30
  13   1   1    8.23    2.89
  13  -1   1   13.95    3.69
 -13   1  -1   10.92    3.87
 -13  -1  -1   17.02    3.87
 -13  -1  -1   13.46    2.22
 -14   1  -1   14.74    4.38
 -14  -1  -1   17.19    4.16
  14  -1   1   16.26    3.94
  14   1   1   17.80    4.23
  14   1   1   19.63    3.72
 -15  -1  -1   14.68    4.13
 -15   1  -1    8.16    3.99
  15  -1   1   18.15    4.93
  15   1   1    7.98    3.43
 -16  -1  -1   16.97    4.55
 -16   1  -1   14.86    4.43
  16   1   1   18.76    4.62
  16  -1   1   23.05    5.11
  17   1   1   -4.36    3.82
  17  -1   1   -6.13    4.55
  17  -2  -1   -2.13    2.92
  17   2  -1    0.58    2.44
 -16   2   1    5.50    3.60
 -16  -2   1    9.22    4.31
  16  -2  -1   12.29    4.23
  16   2  -1    9.55    3.60
 -15  -2   1   -2.02    2.45
 -15   2   1    3.31    3.72
  15   2  -1   -5.22    3.40
  15  -2  -1    7.78    3.95
 -14   2   1   45.25    7.17
 -14  -2   1   42.49    5.81
 -14   2   1   44.83    3.94
  14   2  -1   42.60    5.39
  14  -2  -1   35.10    6.35
  14   2  -1   40.18    6.12
  13  -2  -1  107.76    9.51
  13   2  -1  108.77    9.14
 -13   2   1  107.42   10.02
 -13  -2   1  107.31    8.63
 -13  -2   1   80.12    6.53
 -13   2   1  118.02    6.66
  13   2  -1  106.85    7.66
  13   2  -1  109.29    9.11
 -12   2   1    0.27    2.90
 -12  -2   1   -2.23    2.01
  12   2  -1    4.09    3.06
  12  -2  -1   -1.90    2.78
 -12   2   1    1.85    2.01
 -12   2   1   -0.93    1.59
  12   2  -1    0.07    1.44
  12   2  -1   -1.56    2.46
 -11  -2   1   21.06    3.66
 -11   2   1   17.89    4.18
  11  -2  -1   16.30    3.29
  11   2  -1   19.42    3.86
  11  -2  -1   21.08    4.34
 -11   2   1   16.18    3.34
 -11   2   1   21.10    3.28
  11   2  -1   21.78    4.12
  11   2  -1   13.72    2.74
  11   2  -1   15.28    3.19
 -10   2   1   -1.33    2.70
 -10  -2   1    4.87    2.47
  10  -2  -1   -0.45    1.58
 -10   2   1    1.41    1.75
  10   2  -1   -1.60    2.16
  10  -2  -1    1.17    2.55
  10   2  -1   -1.07    1.79
 -10   2   1    3.47    2.09
  10   2  -1   -0.60    2.17
   9  -2  -1   57.70    5.86
   9   2  -1   47.71    5.36
  -9   2   1   51.10    5.00
  -9   2   1   56.48    6.06
  -9  -2   1   54.46    5.13
   9   2  -1   60.70    5.92
  -9   2   1   59.06    5.20
   9   2  -1   54.32    4.36
   9   2  -1   57.43    5.40
   8   2  -1   33.31    4.08
  -8   2   1   35.45    4.58
  -8  -2   1   39.45    4.22
  -8  -2   1   32.10    3.75
  -8   2   1   39.86    4.43
   8   2  -1   30.75    3.09
   8  -2  -1   42.38    5.06
   8   2  -1   31.47    4.44
   7  -2  -1  135.44    7.67
   7   2  -1  121.52    7.54
  -7   2   1  123.85    7.82
  -7  -2   1  132.06    6.98
  -7  -2   1  128.84    7.16
  -7   2   1  135.71    7.79
   7   2  -1  123.15    5.45
   7   2  -1  117.68    6.95
  -6   2   1  130.43    6.47
   6  -2  -1  149.06    7.73
   6   2  -1  128.09    7.57
  -6   2   1  142.67    7.97
  -6  -2   1  134.09    6.73
  -6  -2   1  129.97    6.96
  -6   2   1  135.55    7.51
   6   2  -1  140.74    3.32
   6   2  -1  137.83    5.27
   6   2  -1  118.83    6.64
  -5   2   1  169.75    6.99
   5  -2  -1  173.57    7.99
   5   2  -1  167.72    7.94
  -5   2   1  183.12    8.55
  -5  -2   1  169.08    7.34
  -5   2   1  161.00    4.14
   5  -2  -1  168.87    3.65
  -5   2   1  164.83    8.19
   5   2  -1  160.55    4.53
   5   2  -1  160.00    5.06
  -5  -2   1  170.10    5.12
   5   2  -1  167.78    7.39
  -4   2   1  241.62    8.18
   4  -2  -1  240.39    9.37
   4   2  -1  241.71    9.20
   4  -2  -1  214.37    7.99
  -4   2   1  245.07    9.23
  -4  -2   1  238.24    8.35
   4  -2  -1  234.59    5.10
  -4   2   1  237.75    5.69
  -4   2   1  255.04    9.63
   4   2  -1  239.41    6.24
  -4  -2   1  225.62    6.62
  -4  -2   1  242.87    5.17
  -4  -2   1  238.62    8.05
   4   2  -1  226.39    8.27
  -3   2   1  794.61   14.81
   3  -2  -1  810.63   16.47
   3  -2  -1  795.08   14.55
  -3   2   1  779.23   15.79
  -3  -2   1  809.19   14.86
   3  -2  -1  801.09   10.50
  -3   2   1  794.55   11.20
  -3  -2   1  792.81   13.02
   3   2  -1  796.06   12.36
  -3  -2   1  792.86    8.23
  -3  -2   1  826.94   14.45
   3   2  -1  795.13   14.69
  -2  -2   1   15.87    3.00
   2   2  -1   13.98    2.56
   2  -2  -1   13.45    2.75
   2  -2  -1   11.71    3.61
   2   2  -1   14.23    2.58
  -2  -2   1    7.71    2.23
  -2   2   1   15.81    2.38
   2  -2  -1   12.89    1.98
   1  -2  -1  135.77    5.26
  -1   2   1  144.07    5.66
  -1  -2   1  152.65    6.62
   1  -2  -1  138.94    6.47
   1   2  -1  135.10    6.14
  -1  -2   1  142.84    6.35
   0   2  -1  873.81   15.22
   0   2  -1  862.36    8.69
   0  -2   1  853.51    8.70
   0  -2   1  862.20   15.51
   0  -2  -1  888.36   14.35
   0   2   1  868.86   14.09
   1   2   1 3102.26   27.56
   1  -2   1 2979.18   19.56
   1   2   1 2980.11   16.07
  -1   2  -1 3044.29   29.51
   1  -2   1 3066.34   29.96
  -1  -2  -1 3096.18   25.09
   1   2   1 3018.01   25.28
  -1   2  -1 3016.98   27.27
  -2   2  -1 2379.31   22.66
   2  -2   1 2432.82   25.24
   2   2   1 2394.35   18.53
   2  -2   1 2357.05   20.93
   2  -2   1 2347.13   27.61
  -2   2  -1 2383.41   26.93
   2  -2   1 2396.16   27.75
  -2  -2  -1 2458.08   21.40
   2   2   1 2334.81   22.07
  -2  -2  -1 2414.44   21.45
   2   2   1 2360.97   25.41
  -3   2  -1   18.51    2.49
   3   2   1   16.57    2.37
  -3  -2  -1   19.26    2.35
   3  -2   1   17.70    3.54
  -3  -2  -1   21.25    2.99
   3   2   1   21.46    3.46
  -3  -2  -1   17.42    2.53
  -3   2  -1   23.09    3.82
   3  -2   1   19.49    3.17
  -3  -2  -1   18.66    2.57
   3  -2   1   20.36    3.33
  -4   2  -1    7.46    1.89
   4   2   1    8.38    1.93
   4   2   1   10.01    2.16
  -4  -2  -1   12.50    2.09
  -4   2  -1   12.17    3.40
  -4  -2  -1   10.62    2.53
   4   2   1   10.23    3.00
  -4  -2  -1   10.26    2.12
   4   2   1    9.70    2.08
  -4   2  -1    8.15    2.57
   4  -2   1   12.04    2.91
  -4  -2  -1   11.93    2.40
   4  -2   1   12.66    2.88
   5   2   1   44.16    4.97
   5   2   1   49.64    3.83
  -5  -2  -1   56.28    4.05
   5   2   1   50.06    4.15
  -5   2  -1   53.00    5.29
   5   2   1   54.00    4.89
  -5  -2  -1   50.31    4.32
  -5   2  -1   52.42    4.66
   5  -2   1   47.85    4.68
  -5  -2  -1   52.77    3.84
   5   2   1   53.61    4.04
  -5   2  -1   52.50    3.59
   5  -2   1   49.44    4.35
  -6   2  -1  257.01    8.16
   6  -2   1  270.42    9.64
   6   2   1  272.40   10.68
  -6   2  -1  286.26   11.73
   6   2   1  264.19    9.89
  -6  -2  -1  276.73    9.15
  -6  -2  -1  269.95    9.93
   6  -2   1  264.28   10.76
  -6   2  -1  282.17   10.24
  -6  -2  -1  272.38    9.21
   6   2   1  270.13    9.21
   6   2   1  269.87    9.05
   7  -2   1  616.77   15.21
   7   2   1  612.54   16.34
  -7   2  -1  598.12   13.47
  -7   2  -1  628.55   18.24
   7   2   1  630.10   16.22
  -7  -2  -1  643.65   14.73
  -7  -2  -1  605.49   15.24
  -7   2  -1  593.96   15.09
   7  -2   1  594.36   16.45
   7   2   1  628.81   14.98
  -7  -2  -1  627.84   15.02
   7   2   1  583.96   14.00
   8  -2   1  147.76    8.02
   8   2   1  156.99    8.81
  -8   2  -1  168.82   10.22
  -8  -2  -1  165.90    8.08
   8  -2   1  173.33    8.75
   8   2   1  157.59    8.80
  -8  -2  -1  145.13    7.76
   8  -2   1  153.69    8.65
  -8   2  -1  160.46    7.83
  -8  -2  -1  158.51    8.23
   8   2   1  148.97    7.58
  -9  -2  -1   30.18    3.98
   9  -2   1   31.02    4.01
  -9   2  -1   31.98    4.95
  -9   2  -1   27.83    3.75
   9  -2   1   30.49    4.27
   9   2   1   39.56    5.05
  -9   2  -1   33.72    3.82
   9   2   1   32.72    4.39
   9   2   1   32.93    4.16
   9   2   1   32.99    4.03
  10  -2   1   65.86    6.27
 -10   2  -1   65.08    7.17
  10  -2   1   75.65    6.53
 -10  -2  -1   64.96    5.97
  10   2   1   67.23    6.57
  10   2   1   57.49    5.98
 -10   2  -1   63.04    5.67
 -10   2  -1   67.78    5.16
  10  -2   1   62.05    6.59
  10   2   1   68.09    5.96
  10   2   1   64.48    5.79
  11  -2   1  136.60    9.37
 -11   2  -1  143.55   11.06
 -11  -2  -1  125.47    8.53
  11   2   1  145.91    9.85
  11   2   1  137.06    8.71
 -11   2  -1  147.09    7.41
  11   2   1  140.59    8.97
 -11   2  -1  145.17    8.97
  11   2   1  124.83    8.92
  12  -2   1   53.42    6.41
 -12   2  -1   54.84    5.97
  12   2   1   56.48    6.46
 -12  -2  -1   52.61    5.89
 -12   2  -1   47.84    7.02
  12   2   1   49.00    5.45
 -12   2  -1   57.38    4.53
  12   2   1   58.43    6.17
  13   2   1    0.95    1.96
 -13  -2  -1   -0.66    2.24
 -13   2  -1   -6.46    4.10
 -13  -2  -1    0.34    1.46
  13  -2   1    2.92    2.63
  13   2   1   -2.95    2.82
 -13   2  -1   -0.79    1.33
 -14   2  -1    1.11    3.05
 -14  -2  -1   -0.61    2.00
  14  -2   1   -2.34    2.70
  14   2   1    1.51    2.28
 -15   2  -1   10.61    4.59
 -15  -2  -1   12.40    3.78
  15  -2   1   12.89    4.14
  15   2   1   10.58    3.30
 -16  -2  -1   47.51    6.95
  16   2   1   42.14    6.93
  16  -2   1   52.22    7.41
  17   2   1   26.75    5.61
  17  -2   1   37.91    6.86
  17  -3  -1    3.09    2.99
 -16  -3   1    0.57    2.26
  16  -3  -1    6.48    3.84
  16   3  -1   -0.25    2.86
 -15  -3   1    3.21    2.50
 -15   3   1    2.21    2.59
  15   3  -1    3.31    2.31
  15  -3  -1    9.08    4.79
 -14  -3   1    8.78    2.84
 -14   3   1   -0.06    2.99
 -14  -3   1    5.42    2.33
 -14   3   1    5.85    2.14
  14   3  -1    4.60    2.21
  14  -3  -1    5.10    3.79
  14   3  -1   -1.66    2.95
 -13  -3   1   15.07    3.58
 -13   3   1   17.44    4.81
 -13  -3   1   16.29    3.61
 -13   3   1   15.24    3.26
  13   3  -1   10.95    2.93
  13   3  -1   17.71    4.84
  13  -3  -1   12.63    4.40
  12   3  -1    0.28    1.82
 -12  -3   1    2.92    2.15
 -12   3   1    0.59    2.74
 -12  -3   1   -0.98    2.04
 -12   3   1    4.33    2.40
  12   3  -1   -0.46    1.62
  12   3  -1    1.23    2.89
  12  -3  -1    2.19    3.06
  11   3  -1   32.56    5.28
 -11   3   1   28.50    5.25
 -11  -3   1   37.94    5.11
 -11  -3   1   34.97    4.91
 -11   3   1   30.96    4.62
 -11   3   1   35.31    4.77
  11  -3  -1   33.73    5.62
  11   3  -1   36.17    5.66
  10   3  -1   -0.27    2.03
  10  -3  -1   -0.94    1.46
 -10   3   1   -1.10    2.43
 -10  -3   1    1.68    2.42
 -10  -3   1    2.18    2.32
  10   3  -1    1.96    1.75
 -10   3   1    2.32    2.31
  10  -3  -1    0.66    2.92
  10   3  -1   -0.22    2.26
 -10   3   1   -0.86    1.65
   9  -3  -1  188.11   11.32
  -9   3   1  201.82    9.73
   9   3  -1  178.10   10.58
  -9   3   1  201.26   12.18
  -9  -3   1  182.89    9.73
   9  -3  -1  209.01   10.33
   9   3  -1  194.64   11.30
  -9  -3   1  199.51   10.70
  -9   3   1  193.71   10.77
   9   3  -1  188.77    8.06
   9   3  -1  183.28   10.35
  -8  -3   1   -1.71    2.06
  -8   3   1    0.75    2.78
   8   3  -1    0.10    1.17
   8   3  -1   -1.49    2.15
   8   3  -1    0.03    0.58
  -8   3   1   -2.11    2.50
   8  -3  -1    1.10    2.92
   8   3  -1   -2.42    3.05
  -8   3   1    0.38    1.70
   7  -3  -1   -4.28    3.44
   7   3  -1    2.91    2.94
  -7   3   1   -2.48    2.92
  -7  -3   1    3.77    2.23
   7   3  -1    1.03    1.72
   7   3  -1   -0.02    1.11
   7   3  -1    1.08    1.03
  -7  -3   1   -0.07    1.19
  -7   3   1   -1.60    2.73
   7  -3  -1    0.75    0.60
   6   3  -1    0.68    2.51
  -6  -3   1    7.20    2.40
   6   3  -1    0.21    2.20
  -6   3   1    1.95    2.67
  -6  -3   1    5.51    2.54
   6   3  -1    3.74    1.40
  -6   3   1    4.49    3.08
  -6  -3   1    1.36    1.06
   6  -3  -1    2.91    0.98
   6  -3  -1    0.96    3.07
   5   3  -1   46.21    5.32
  -5  -3   1   46.65    4.58
   5   3  -1   37.58    4.30
  -5   3   1   35.21    4.87
  -5  -3   1   49.05    4.59
  -5  -3   1   39.19    4.42
   5  -3  -1   41.07    2.82
   5   3  -1   46.92    3.69
  -5   3   1   38.18    5.02
  -5  -3   1   42.28    2.73
  -5   3   1   47.93    4.38
   5  -3  -1   45.07    5.66
  -4  -3   1  151.19    7.83
   4   3  -1  147.06    7.95
  -4  -3   1  148.71    7.70
   4   3  -1  157.57    6.90
  -4   3   1  153.37    8.96
   4  -3  -1  162.02    9.69
  -4   3   1  143.76    7.70
  -4  -3   1  150.39    4.81
   4  -3  -1  151.34    5.63
  -4   3   1  153.35    6.03
  -3   3   1  141.99    6.36
   3  -3  -1  147.46    5.97
   3  -3  -1  147.64    7.92
  -3  -3   1  141.75    7.27
  -3   3   1  157.46    8.99
   3   3  -1  153.74    7.23
   3  -3  -1  147.86    9.46
  -3   3   1  148.15    7.93
  -3  -3   1  139.99    7.27
   3   3  -1  144.42    7.72
  -2  -3   1  520.10   13.94
  -2   3   1  572.34   16.05
   2   3  -1  560.03   14.02
  -2  -3   1  566.36   14.41
   2  -3  -1  555.81   15.33
   2   3  -1  509.91   14.39
  -2   3   1  543.51   15.41
   2  -3  -1  516.45   11.84
  -2   3   1  566.98   12.54
  -1   3   1   61.74    5.96
   1   3  -1   61.90    5.47
  -1  -3   1   51.53    4.79
   1   3  -1   61.92    2.24
   1  -3  -1   59.67    5.56
   1  -3  -1   57.06    4.45
  -1   3   1   61.61    4.87
  -1  -3   1   58.98    5.40
   0  -3   1  113.31    7.06
   0   3  -1  118.60    7.32
   0   3  -1  121.30    3.37
   0  -3   1  108.92    3.23
   0  -3  -1  124.58    7.16
   0  -3   1  110.10    7.03
   0   3   1  110.45    6.56
   0  -3  -1  112.81    6.22
   0   3   1  124.26    6.86
   1   3   1  118.61    6.87
   1  -3   1  122.99    4.21
   1   3   1  121.30    2.87
  -1   3  -1  131.37    7.77
  -1   3  -1  130.07    7.46
   1  -3   1  131.70    8.03
  -1  -3  -1  125.89    6.79
   1   3   1  120.56    6.63
   2   3   1  709.80   16.42
   2  -3   1  669.29   11.34
   2   3   1  682.25    9.14
  -2   3  -1  697.75   17.44
  -2  -3  -1  716.46   14.85
   2   3   1  668.25   15.09
   2  -3   1  683.46   17.83
  -2   3  -1  675.81   15.71
  -3   3  -1   65.12    5.05
   3  -3   1   56.52    5.77
   3  -3   1   61.41    4.11
   3   3   1   71.39    3.76
   3  -3   1   65.06    6.31
   3   3   1   62.42    5.39
  -3   3  -1   62.12    5.94
  -3  -3  -1   57.24    4.16
   3   3   1   62.67    4.94
  -3  -3  -1   65.56    4.68
   4  -3   1    0.14    2.82
   4   3   1    0.80    1.39
   4   3   1   -1.43    2.66
   4  -3   1   -0.54    1.36
  -4  -3  -1   -0.84    1.99
   4  -3   1    1.91    3.09
  -4  -3  -1   -1.15    1.84
   4   3   1    0.29    1.66
  -4  -3  -1   -0.63    1.80
   4  -3   1    1.66    2.59
  -4  -3  -1    1.01    1.75
  -4   3  -1    0.51    2.66
  -4   3  -1    0.14    1.73
  -5   3  -1    2.37    1.59
  -5  -3  -1    4.62    2.02
   5   3   1    1.02    1.44
   5  -3   1    2.41    1.21
   5  -3   1    3.10    3.04
  -5  -3  -1    3.61    1.83
  -5  -3  -1    1.25    1.57
  -5   3  -1    3.47    2.80
   5  -3   1    2.93    2.49
   5  -3   1    0.03    2.67
   6   3   1   10.32    3.51
  -6   3  -1    4.17    1.57
   6   3   1    7.08    2.15
  -6  -3  -1    8.53    2.49
  -6   3  -1    7.24    3.64
   6  -3   1    7.28    1.23
  -6   3  -1    6.26    2.52
   6   3   1   11.00    2.30
   6  -3   1   11.82    3.24
  -6  -3  -1    7.12    1.92
   6  -3   1    8.06    2.99
   7  -3   1  116.94    7.95
   7   3   1  109.21    8.04
  -7   3  -1  116.99    9.04
   7  -3   1  102.67    7.14
  -7  -3  -1  108.85    6.69
   7  -3   1  104.49    8.10
   7   3   1  113.99    5.46
  -7   3  -1  107.84    7.67
  -7  -3  -1  113.68    6.48
   7   3   1  114.73    7.00
   8  -3   1  127.24    8.56
   8   3   1  117.26    8.44
  -8   3  -1  125.48    9.83
   8  -3   1  126.71    8.15
   8   3   1  115.18    8.20
  -8  -3  -1  133.86    7.70
  -8  -3  -1  116.91    7.92
  -8   3  -1  121.18    8.24
   8  -3   1  115.99    8.54
   8   3   1  122.94    5.04
  -8  -3  -1  125.32    7.23
   8   3   1  125.86    7.61
   9  -3   1  103.48    8.14
  -9   3  -1   97.37    6.55
   9   3   1   91.09    7.89
  -9   3  -1  104.17    9.36
   9  -3   1  102.51    7.59
  -9  -3  -1   99.88    7.07
   9   3   1  100.91    8.20
  -9  -3  -1   85.99    7.03
   9   3   1  105.12    3.39
   9   3   1   97.94    2.65
  -9   3  -1  105.53    7.62
  -9  -3  -1  102.05    7.02
   9   3   1   89.21    6.70
   9   3   1   91.09    6.79
  10  -3   1   98.60    8.41
  10   3   1   92.36    7.99
 -10   3  -1   83.67    6.65
 -10   3  -1  104.28    9.90
 -10  -3  -1  101.82    7.58
  10   3   1   99.87    8.58
 -10  -3  -1   84.85    7.06
 -10   3  -1   95.65    7.40
  10   3   1   94.69    7.19
  10   3   1   86.30    7.08
 -11  -3  -1    1.39    1.87
 -11   3  -1    3.59    3.14
  11   3   1   -0.38    1.52
  11   3   1    0.96    1.76
 -11   3  -1    1.58    1.99
 -11  -3  -1    0.39    1.79
  11  -3   1    1.49    2.69
  11   3   1    2.05    2.55
 -11   3  -1    2.31    1.63
 -12   3  -1   12.22    3.11
  12   3   1    8.67    3.71
  12  -3   1    9.24    3.49
 -12   3  -1    9.76    3.78
 -12  -3  -1    6.57    2.48
  12   3   1   14.12    3.45
 -12   3  -1   10.57    2.74
  12   3   1    7.46    2.67
 -12  -3  -1   10.21    3.02
  13   3   1    5.59    2.70
 -13   3  -1    9.43    3.85
 -13  -3  -1    9.16    2.90
 -13  -3  -1   11.30    2.94
  13   3   1   13.37    3.79
  13  -3   1   11.05    3.95
 -13   3  -1   14.07    3.00
  14   3   1    9.52    3.28
  14  -3   1   14.70    4.09
 -14   3  -1   24.41    6.10
 -14  -3  -1   18.59    4.05
  15   3   1   15.42    4.39
  15  -3   1    8.53    3.71
 -15  -3  -1   18.98    4.48
 -15   3  -1   17.52    5.30
  16  -3   1   10.36    3.80
  16   3   1    2.07    2.42
  17  -3   1   17.35    6.01
  17  -4  -1   36.63    7.84
  16  -4  -1    9.43    4.62
 -15  -4   1    9.95    3.50
 -15   4   1   13.51    4.43
  15  -4  -1   12.02    5.12
  15   4  -1   14.41    4.40
 -14  -4   1   -1.75    2.53
 -14   4   1   -4.90    4.49
  14  -4  -1   -0.07    3.18
  14   4  -1    0.31    2.85
 -14   4   1    0.66    2.87
 -13   4   1   28.24    6.36
 -13  -4   1   24.41    4.51
 -13   4   1   23.14    4.35
  13  -4  -1   35.39    6.92
  13   4  -1   26.21    5.49
  12   4  -1   21.84    4.60
 -12  -4   1   26.96    4.89
 -12   4   1   20.52    5.39
 -12  -4   1   24.62    4.41
 -12   4   1   22.17    4.53
  12  -4  -1   26.99    5.93
  12   4  -1   18.00    4.72
  11   4  -1  264.00   14.33
 -11   4   1  272.03   17.04
 -11  -4   1  253.02   12.67
 -11  -4   1  243.94   13.52
 -11   4   1  235.01   13.45
  11   4  -1  267.92   14.48
 -11   4   1  251.46   12.38
  11  -4  -1  246.54   15.18
  10   4  -1   -1.21    3.33
 -10   4   1    0.92    1.80
  10   4  -1    0.91    2.42
 -10  -4   1   -1.39    2.35
 -10   4   1    4.18    3.67
 -10  -4   1   -3.47    2.90
  10   4  -1    0.18    0.42
 -10   4   1    0.98    2.38
  10  -4  -1   -0.72    3.11
   9   4  -1  260.95   13.64
  -9   4   1  270.49   15.55
   9  -4  -1  301.30   13.40
  -9  -4   1  272.41   12.41
  -9  -4   1  261.27   13.44
  -9   4   1  288.38   14.69
   9   4  -1  272.90    7.02
   9   4  -1  253.43   13.22
  -9   4   1  259.53   11.76
   9  -4  -1  283.80   15.25
  -8   4   1  156.56    8.92
   8  -4  -1  154.25   11.07
   8   4  -1  151.64   10.27
   8  -4  -1  165.09    9.73
  -8   4   1  154.65   11.45
  -8  -4   1  134.16    8.63
  -8  -4   1  154.90   10.10
   8  -4  -1  159.70    4.52
   8   4  -1  156.72    6.42
  -8   4   1  150.71   10.59
  -8  -4   1  159.28    6.70
   8   4  -1  144.07    9.70
   7  -4  -1  130.38   10.22
  -7   4   1  125.47    7.90
   7   4  -1  113.80    8.82
   7  -4  -1  131.67    8.58
  -7  -4   1  127.10    8.18
   7  -4  -1  121.38    4.79
  -7  -4   1  125.84    8.99
   7   4  -1  118.78    6.30
  -7   4   1  118.22    9.31
  -7  -4   1  124.38    5.57
  -7  -4   1  115.10    7.67
   7   4  -1  101.69    8.09
   6   4  -1    3.60    2.18
  -6  -4   1    3.69    2.29
  -6  -4   1    6.47    2.64
  -6  -4   1    5.25    2.56
   6   4  -1    4.82    1.86
   6   4  -1    4.14    3.46
  -6   4   1    6.52    2.43
  -6  -4   1    9.22    1.71
  -6   4   1    5.68    3.24
   6  -4  -1    4.24    3.72
   6  -4  -1    5.85    1.54
   5   4  -1   14.60    3.38
  -5  -4   1   12.22    3.23
  -5  -4   1   13.71    3.04
  -5   4   1   16.50    4.16
  -5  -4   1   14.32    1.99
   5   4  -1   11.85    2.84
   5  -4  -1   12.90    2.34
   5  -4  -1   17.32    4.82
   4  -4  -1  503.03   12.51
   4   4  -1  486.40   16.22
   4  -4  -1  518.61   18.03
  -4  -4   1  501.01   15.28
  -4   4   1  501.02   18.01
   4   4  -1  514.83   14.93
  -4  -4   1  483.45   10.26
   4  -4  -1  523.44   19.01
  -3   4   1  965.45   24.49
   3   4  -1  989.82   21.16
  -3  -4   1 1008.53   21.77
   3   4  -1  947.21   22.49
   3  -4  -1 1005.78   24.43
   3  -4  -1  918.58   17.79
   2  -4  -1   62.76    5.10
   2   4  -1   62.40    2.38
  -2  -4   1   61.53    5.81
   2   4  -1   61.28    5.88
  -2   4   1   60.32    6.69
   2  -4  -1   62.34    6.41
  -2  -4   1   69.53    6.34
   1   4  -1  163.78    9.18
  -1  -4   1  131.44    8.49
  -1   4   1  156.71    9.57
  -1  -4   1  153.49    9.05
   1  -4  -1  155.92    9.25
  -1   4   1  160.42    8.37
   1  -4  -1  147.64    7.95
   0   4   1  306.83   12.95
   0   4  -1  311.56   12.91
   0  -4  -1  324.59   12.79
   0  -4   1  330.97   13.33
   0   4   1  289.67   12.01
   0  -4   1  301.08   11.29
   0   4   1  318.53   12.04
   1   4   1  693.13   18.02
   1  -4   1  670.43   16.41
   1  -4   1  683.10    9.66
  -1   4  -1  691.23   19.37
   1   4   1  695.28   19.09
  -1   4  -1  658.81   19.02
  -1  -4  -1  689.37   17.81
   1  -4   1  706.40   19.98
   1   4   1  656.69   17.89
   2  -4   1  101.37    6.38
   2  -4   1  109.05    4.76
   2   4   1  111.90    3.22
   2   4   1  104.80    7.54
  -2   4  -1  114.95    8.35
   2  -4   1  120.12    8.69
  -2  -4  -1  121.29    7.56
   2   4   1  105.17    7.38
  -2   4  -1  123.61    8.14
  -3   4  -1    4.16    2.45
   3  -4   1    5.53    2.13
   3   4   1    2.67    2.24
   3  -4   1    1.05    3.23
   3  -4   1    4.49    1.67
   3   4   1    3.37    1.15
   3   4   1    2.59    2.57
  -3   4  -1    1.10    3.00
  -3  -4  -1    3.32    2.22
  -4   4  -1    2.49    2.00
   4  -4   1    0.54    1.37
   4   4   1   -0.13    1.07
   4  -4   1    1.85    1.52
   4  -4   1    1.12    2.97
  -4  -4  -1   -0.31    1.99
  -4   4  -1    4.35    2.78
   4  -4   1   -1.07    2.16
   4   4   1    0.89    2.15
   4   4   1    1.90    2.09
  -4  -4  -1   -1.95    2.20
  -4  -4  -1    1.90    1.73
   5  -4   1  176.21   10.94
   5   4   1  190.64    7.75
   5  -4   1  179.79    8.55
  -5  -4  -1  185.97    9.01
  -5  -4  -1  188.28   10.47
   5  -4   1  189.48    7.45
   5   4   1  189.59    9.29
   5  -4   1  185.98   11.36
  -5   4  -1  194.94   11.32
  -5  -4  -1  198.83    8.19
   5   4   1  177.14    9.41
  -5  -4  -1  200.92    9.03
   5  -4   1  190.96   11.86
   6  -4   1  428.20   16.85
   6  -4   1  427.81   16.11
   6   4   1  412.16   12.54
  -6  -4  -1  426.88   13.96
  -6  -4  -1  432.08   16.05
   6  -4   1  415.61   10.04
   6  -4   1  421.52   17.23
  -6   4  -1  433.31   16.92
   6   4   1  402.95   13.01
  -6  -4  -1  427.73   12.34
   6  -4   1  432.28   18.26
  -6  -4  -1  424.65   12.94
   6   4   1  407.56   14.38
   7   4   1    2.59    3.18
   7   4   1   -2.15    2.43
   7  -4   1   -1.21    1.85
   7  -4   1    1.02    0.87
   7  -4   1    1.74    3.10
  -7  -4  -1   -1.60    1.94
  -7  -4  -1    0.59    1.73
  -7   4  -1    3.45    2.87
  -7  -4  -1   -0.15    1.54
   7   4   1   -1.39    1.65
   7  -4   1    2.79    3.30
   8  -4   1   56.04    6.60
  -8   4  -1   55.44    5.13
   8   4   1   59.97    6.86
   8  -4   1   68.32    6.52
  -8  -4  -1   53.43    5.39
   8  -4   1   53.79    7.41
  -8  -4  -1   54.20    6.01
   8  -4   1   66.24    2.43
   8   4   1   59.33    4.63
  -8   4  -1   49.32    6.08
  -8  -4  -1   56.93    5.08
   8   4   1   63.56    6.26
   9   4   1   20.53    4.71
  -9   4  -1   17.93    3.12
   9   4   1   13.50    3.29
  -9  -4  -1   19.91    3.72
  -9  -4  -1   18.94    3.92
  -9   4  -1   17.57    3.99
   9   4   1   16.83    2.26
  -9  -4  -1   18.13    3.25
   9  -4   1   22.74    5.04
 -10   4  -1   26.48    3.93
  10   4   1   24.29    5.36
  10   4   1   18.27    3.81
 -10  -4  -1   20.28    4.03
 -10   4  -1   22.52    5.68
 -10  -4  -1   17.67    3.74
  10   4   1   20.85    1.86
 -10   4  -1   21.06    4.31
 -10  -4  -1   13.13    2.92
  10  -4   1   20.95    5.02
  11   4   1   45.78    5.95
 -11  -4  -1   37.32    5.15
 -11   4  -1   58.41    8.56
 -11  -4  -1   35.54    5.23
 -11   4  -1   45.56    5.93
 -11   4  -1   44.11    5.06
  11   4   1   52.77    6.74
  11  -4   1   38.79    6.48
 -12   4  -1    9.87    4.35
 -12  -4  -1    8.04    2.69
  12   4   1    6.10    2.52
 -12   4  -1    2.29    1.87
 -12  -4  -1    7.33    2.79
  12  -4   1    9.66    4.26
  12   4   1    7.51    3.85
 -13   4  -1    6.88    2.77
  13  -4   1    9.34    4.26
 -13  -4  -1    3.97    2.29
 -13   4  -1    1.47    3.86
  13   4   1    9.09    3.78
 -14   4  -1    9.72    2.81
  14  -4   1   10.05    4.18
  14   4   1    2.60    2.59
 -14  -4  -1    3.21    2.31
 -14   4  -1    4.59    3.45
  15  -4   1    0.93    3.92
  15   4   1    0.87    2.63
 -15  -4  -1   -0.95    2.76
  16  -4   1   19.74    5.61
  16  -5  -1   -0.48    4.51
  15  -5  -1   -6.01    4.39
 -14   5   1   25.42    5.36
  14  -5  -1   24.31    6.32
 -14  -5   1   23.88    4.94
  14   5  -1   20.64    5.22
 -13   5   1    1.95    2.83
  13  -5  -1   -0.87    4.17
 -13  -5   1   -0.88    2.38
  13   5  -1   -0.24    2.67
 -12   5   1   42.92    6.65
  12  -5  -1   43.11    7.53
  12   5  -1   47.65    7.15
 -12  -5   1   37.48    5.42
 -11  -5   1    1.58    1.95
  11  -5  -1    0.78    3.66
  11   5  -1    2.39    0.84
 -11   5   1    0.64    2.70
  11   5  -1    6.44    3.88
  10   5  -1   27.52    5.54
  10   5  -1   22.89    5.15
 -10  -5   1   22.40    4.33
  10   5  -1   22.08    2.41
 -10   5   1   26.71    5.63
  10  -5  -1   19.31    5.27
  -9   5   1    9.83    3.30
   9   5  -1    5.70    3.38
   9   5  -1    2.11    2.96
  -9  -5   1    6.42    3.24
   9   5  -1    2.78    1.45
  -9  -5   1    4.72    2.73
  -9  -5   1    3.69    1.68
  -9   5   1    1.74    2.94
   9  -5  -1    3.36    4.24
   9  -5  -1    3.18    1.02
   8   5  -1   19.44    4.93
  -8   5   1   23.19    4.05
  -8  -5   1   12.82    3.55
   8   5  -1   14.64    4.08
   8  -5  -1   24.98    4.54
  -8  -5   1   20.69    4.48
   8   5  -1   16.66    2.89
  -8  -5   1   17.03    4.18
  -8  -5   1   16.33    2.50
  -8   5   1   16.00    4.99
   8  -5  -1   16.23    5.28
   8  -5  -1   15.06    2.06
   7   5  -1   -0.30    3.46
  -7   5   1    3.06    2.31
   7   5  -1    3.76    2.51
  -7  -5   1   -1.04    2.33
   7  -5  -1    1.95    1.67
  -7  -5   1    3.50    2.47
   7  -5  -1    0.07    3.72
   7   5  -1    3.65    1.86
  -7  -5   1    0.96    2.46
  -7   5   1    6.74    3.90
  -7  -5   1    1.45    1.43
   7  -5  -1    2.18    1.22
   7  -5  -1   -0.20    3.90
  -6   5   1  105.23    8.10
   6  -5  -1  101.94   10.53
   6  -5  -1   99.53    8.30
  -6  -5   1  107.50    8.25
  -6  -5   1   96.64    8.39
   6  -5  -1   93.47    5.74
   6   5  -1   99.30    7.24
  -6   5   1  103.00    9.53
  -6  -5   1  100.89    5.28
  -6  -5   1  100.32    7.87
   6  -5  -1   96.31    9.69
   6   5  -1  100.67    8.59
  -5   5   1   16.99    3.83
   5   5  -1   17.95    4.04
  -5  -5   1   19.91    4.02
  -5  -5   1   25.72    2.91
   5  -5  -1   22.95    5.32
  -5  -5   1   20.48    4.30
   5  -5  -1   21.51    4.10
  -5   5   1   27.93    5.55
   5   5  -1   18.84    3.32
   5  -5  -1   19.65    2.98
  -4  -5   1   15.21    3.56
   4  -5  -1   18.11    3.97
  -4   5   1   15.53    4.05
  -4   5   1   15.42    4.36
   4   5  -1   13.72    3.40
   4  -5  -1   14.80    2.82
   4  -5  -1   19.03    4.77
   4   5  -1   14.61    3.68
   3  -5  -1  169.68    8.92
   3  -5  -1  166.34   10.65
  -3   5   1  183.13   12.03
   3   5  -1  168.23   10.12
   3  -5  -1  187.77   11.93
  -3  -5   1  190.15   10.82
   3   5  -1  175.12   11.02
  -3   5   1  186.72   11.70
   2  -5  -1   60.31    5.54
   2  -5  -1   61.56    6.84
   2   5  -1   54.20    6.27
  -2  -5   1   64.32    6.82
   2   5  -1   63.02    6.73
  -2   5   1   54.65    6.71
  -2   5   1   50.99    6.57
  -1  -5   1    4.60    3.18
  -1  -5   1    5.72    3.09
   1  -5  -1    3.28    1.90
   1  -5  -1    1.92    3.17
  -1   5   1    7.64    3.69
   1   5  -1    4.04    3.39
   0  -5   1    7.52    3.90
   0   5   1    5.49    3.32
   0   5  -1    2.82    2.96
   0   5   1    8.62    2.79
   0  -5  -1    6.35    2.60
   0  -5   1    7.84    2.88
   0  -5  -1    4.84    3.25
  -1   5  -1  289.88   14.17
   1   5   1  299.89   14.16
   1  -5   1  283.91   12.17
   1  -5   1  280.25    5.91
  -1  -5  -1  268.90   12.75
   1  -5   1  288.44   14.25
   1   5   1  291.24   13.50
   2  -5   1   35.73    5.67
   2  -5   1   33.72    4.45
   2   5   1   37.49    5.23
   2  -5   1   31.02    2.54
  -2   5  -1   33.72    5.51
   2   5   1   35.36    5.47
  -2  -5  -1   29.89    4.55
   3  -5   1   50.00    5.10
   3  -5   1   47.76    6.79
   3  -5   1   53.20    3.81
   3   5   1   48.19    2.38
  -3   5  -1   57.21    6.89
   3   5   1   51.18    6.02
   3   5   1   48.86    5.82
  -3  -5  -1   48.88    5.56
  -4   5  -1   26.98    4.58
   4  -5   1   22.96    3.01
   4   5   1   19.47    2.04
   4   5   1   18.16    3.69
  -4  -5  -1   19.40    3.99
   4  -5   1   17.79    4.68
   4  -5   1   16.45    3.03
   4   5   1   17.59    3.76
  -4   5  -1   24.79    4.92
  -4  -5  -1   15.49    2.99
  -4  -5  -1   17.27    3.40
  -5   5  -1   32.15    4.43
   5   5   1   22.52    2.63
   5  -5   1   26.96    3.51
   5  -5   1   31.51    5.18
   5  -5   1   23.63    5.33
  -5  -5  -1   36.26    5.38
   5  -5   1   21.39    3.11
   5   5   1   22.14    4.14
  -5  -5  -1   23.13    4.09
  -5   5  -1   25.51    5.15
   5   5   1   17.31    3.39
  -5  -5  -1   25.21    3.47
  -5  -5  -1   23.09    3.84
  -6   5  -1   -1.05    2.16
   6  -5   1    0.44    1.68
   6   5   1   -0.21    1.15
   6  -5   1    1.51    2.00
  -6  -5  -1    3.89    2.88
   6  -5   1    0.91    1.61
   6  -5   1   -3.97    3.83
  -6  -5  -1   -1.18    2.12
  -6  -5  -1   -0.01    1.61
   6   5   1    1.87    2.25
  -6   5  -1    1.89    2.60
  -6  -5  -1   -0.86    1.87
   6   5   1    0.40    2.03
   7  -5   1   33.58    6.26
  -7   5  -1   38.88    4.62
   7  -5   1   29.63    4.23
   7  -5   1   43.59    5.85
   7  -5   1   37.47    6.90
   7  -5   1   34.41    3.37
  -7  -5  -1   28.50    4.82
  -7   5  -1   31.67    5.59
  -7  -5  -1   39.13    4.97
  -7  -5  -1   30.29    3.76
   7   5   1   41.03    4.75
   7   5   1   27.86    4.69
  -7  -5  -1   31.57    4.32
   8  -5   1   13.72    1.84
   8  -5   1   18.99    5.50
  -8   5  -1   18.84    3.54
   8   5   1   19.50    4.82
   8  -5   1   19.39    3.81
   8   5   1   19.37    3.35
   8  -5   1   20.07    5.26
  -8  -5  -1   19.74    4.56
  -8   5  -1   24.74    5.21
  -8  -5  -1   16.27    3.51
  -8  -5  -1   21.66    3.21
   8   5   1   20.19    3.29
   8   5   1   21.16    4.32
   9  -5   1  103.27   10.32
  -9   5  -1   93.04    7.19
   9   5   1  111.50   10.10
   9   5   1   95.43    7.63
   9  -5   1   99.77    8.62
  -9  -5  -1  106.58    8.10
   9  -5   1  109.86    3.39
   9   5   1  106.78    6.75
  -9   5  -1   91.26    9.07
  -9  -5  -1   93.98    6.83
   9   5   1   98.07    8.63
   9  -5   1  100.28   10.71
  10  -5   1   92.84    9.85
 -10   5  -1  101.36    7.62
  10   5   1  101.11    9.90
  10   5   1   78.09    7.38
 -10  -5  -1   83.60    7.60
 -10   5  -1   95.33    9.21
  10   5   1  103.65    5.77
 -10  -5  -1   95.17    7.14
  10   5   1   88.31    8.39
  10  -5   1  102.81   11.21
  11   5   1    1.58    2.73
  11   5   1    1.69    1.89
 -11  -5  -1    2.33    2.33
  11  -5   1   -3.61    4.41
 -11   5  -1    1.76    2.15
  11   5   1    2.53    0.98
 -11  -5  -1    5.63    2.52
  11  -5   1    0.63    3.27
 -12  -5  -1   21.00    4.40
  12  -5   1   21.32    6.37
 -12   5  -1   19.29    4.37
  12  -5   1   21.78    5.40
  12   5   1   24.82    5.39
 -13  -5  -1   17.25    4.16
  13  -5   1    4.59    3.75
 -13   5  -1   23.49    4.77
  13  -5   1   19.89    5.77
  13   5   1   17.54    4.74
 -14  -5  -1   -1.45    2.17
 -14   5  -1    3.96    2.21
  14   5   1    0.56    2.78
  14  -5   1   -2.22    3.49
  15  -5   1   -6.64    5.33
  15  -6  -1   -4.07    5.64
  14  -6  -1   12.08    5.03
 -14   6   1   15.47    4.56
 -13  -6   1    2.12    2.62
  13  -6  -1   -1.18    3.04
 -13   6   1   -1.83    3.11
  13  -6  -1    3.50    5.15
  13   6  -1   -1.83    3.48
 -12  -6   1   18.35    4.00
  12  -6  -1   18.20    6.02
 -12   6   1   21.03    5.68
  12  -6  -1   19.16    7.13
  12   6  -1   25.05    5.81
  11  -6  -1   66.02    9.86
 -11  -6   1   61.52    7.19
  11  -6  -1   56.16    9.36
 -11   6   1   68.63    8.86
  11   6  -1   61.94    8.39
  10  -6  -1   34.90    7.74
 -10  -6   1   24.87    4.85
  10  -6  -1   23.67    6.20
  10   6  -1   26.91    3.58
 -10  -6   1   30.48    3.64
 -10   6   1   21.72    5.59
  10   6  -1   28.04    5.45
   9   6  -1  133.67   11.69
   9  -6  -1  147.35   13.80
  -9  -6   1  130.27   10.08
   9  -6  -1  137.16    6.17
   9   6  -1  137.55    8.14
  -9   6   1  118.42   11.59
  -9  -6   1  131.21    6.90
   9  -6  -1  130.91   12.81
   8   6  -1  134.27   11.46
   8   6  -1  131.35   11.16
  -8  -6   1  114.09    9.04
   8  -6  -1  114.88   12.22
  -8  -6   1  134.85   10.16
   8   6  -1  117.96    8.15
  -8   6   1  116.35   11.36
   8  -6  -1  122.39   12.24
  -8  -6   1  131.85    6.66
   8  -6  -1  115.69    6.38
  -7   6   1    3.73    2.37
  -7  -6   1    1.98    2.64
   7   6  -1   -0.54    2.44
   7  -6  -1    3.97    3.64
  -7  -6   1   -2.61    2.88
   7   6  -1   -0.44    1.95
  -7   6   1   -1.36    3.80
  -7  -6   1    0.30    1.18
   7  -6  -1    0.31    1.54
  -6   6   1   17.73    4.00
  -6  -6   1   20.89    4.37
   6   6  -1   20.65    4.60
   6  -6  -1   18.56    4.40
   6  -6  -1   18.04    5.46
  -6  -6   1   20.45    4.38
  -6   6   1   19.06    5.41
   6   6  -1   27.19    4.74
  -6  -6   1   17.10    2.66
   6  -6  -1   17.79    3.18
   5  -6  -1    8.05    3.14
  -5   6   1    8.45    3.53
   5  -6  -1    9.20    2.61
   5  -6  -1    7.06    3.95
  -5  -6   1    3.57    2.19
   5   6  -1   11.05    4.05
   5   6  -1    7.95    3.00
  -5   6   1    6.09    3.22
  -5  -6   1    6.42    2.93
  -5  -6   1    6.45    1.79
  -4   6   1    0.38    2.16
   4  -6  -1    2.79    2.57
   4   6  -1    0.03    0.50
   4   6  -1    0.35    0.48
  -4   6   1   -6.32    4.66
   4   6  -1   -0.14    2.64
  -4  -6   1    0.61    2.66
   4  -6  -1    3.76    2.13
  -4  -6   1    0.55    2.60
   4   6  -1   -1.89    2.91
   4  -6  -1   -0.17    2.88
  -3   6   1    0.07    2.55
   3  -6  -1   -0.91    0.99
   3   6  -1    1.53    2.64
  -3   6   1    0.01    3.39
  -3  -6   1   -2.21    2.16
   3  -6  -1    0.77    3.03
   3  -6  -1    1.92    2.23
   3   6  -1    2.67    2.65
  -3  -6   1    1.00    2.74
   2  -6  -1   20.08    3.93
   2  -6  -1   17.21    4.42
   2   6  -1   16.86    4.26
  -2  -6   1   18.55    4.02
  -2   6   1   13.44    4.51
   2   6  -1   13.22    3.84
  -2   6   1   14.40    4.33
  -2  -6   1   18.23    4.28
   1  -6  -1   10.72    3.28
   1  -6  -1   11.53    4.20
   1   6  -1   18.53    4.64
  -1  -6   1   17.39    3.94
  -1  -6   1   12.88    4.57
  -1   6   1   16.37    4.70
   1   6  -1   11.65    3.80
  -1   6   1   12.36    4.31
   0   6  -1   90.55    9.24
   0   6   1   92.48    9.35
   0  -6   1   90.89    8.98
   0   6   1   81.61    8.07
   0  -6  -1   93.96    8.92
   0   6  -1   85.92    8.59
   0   6   1   90.85    9.87
   0  -6  -1   99.99    8.46
   0  -6   1   85.11    7.63
  -1  -6  -1    1.14    2.89
   1  -6   1   -0.60    3.20
  -1   6  -1    3.60    3.02
   1   6   1    6.34    3.35
  -1   6  -1    2.31    3.56
  -1  -6  -1    6.51    2.89
   1  -6   1    2.76    2.43
  -1   6  -1    4.18    2.98
   1   6   1   -1.62    2.60
  -2   6  -1   22.66    5.56
   2  -6   1   17.15    1.86
   2   6   1   12.79    4.15
  -2   6  -1   22.12    5.44
  -2  -6  -1   19.13    4.47
   2  -6   1   21.26    5.13
   2   6   1   15.41    3.70
   2  -6   1   19.29    4.11
  -2  -6  -1   16.03    3.85
  -3   6  -1   14.03    3.94
   3  -6   1   16.80    5.18
   3  -6   1   13.27    3.36
  -3  -6  -1   18.18    3.81
   3   6   1   13.42    3.39
   3  -6   1   16.72    2.28
   3   6   1   11.97    3.91
  -3   6  -1   14.44    4.14
  -3  -6  -1   15.72    4.14
   4   6   1  149.65    4.14
   4  -6   1  151.19    7.11
   4  -6   1  166.89   12.22
  -4  -6  -1  182.35   11.99
   4  -6   1  139.75    8.85
   4   6   1  148.21   10.88
  -4   6  -1  163.06   12.46
   4   6   1  153.11   11.09
   4  -6   1  148.02   12.48
  -4  -6  -1  158.67   10.26
  -4   6  -1  155.32   10.89
  -5   6  -1    4.19    2.94
   5  -6   1    4.10    2.03
   5   6   1    4.31    1.24
   5  -6   1    9.93    3.26
  -5  -6  -1    4.54    2.73
  -5  -6  -1    3.42    1.74
  -5  -6  -1    5.83    2.95
  -5   6  -1    3.81    3.79
   5   6   1    4.48    3.33
  -5  -6  -1   11.20    3.88
   5  -6   1   13.57    5.45
   5  -6   1    2.95    1.95
   5   6   1    4.55    2.54
  -6   6  -1    0.43    2.00
   6  -6   1    0.93    3.51
   6  -6   1    0.35    1.60
   6   6   1    5.17    2.96
   6   6   1   -0.15    1.05
   6  -6   1   -0.29    1.58
  -6  -6  -1    6.70    3.08
  -6  -6  -1    3.06    1.92
  -6   6  -1    3.15    3.74
   6   6   1    3.76    3.42
  -6  -6  -1    2.45    2.13
  -7   6  -1    3.79    2.17
   7   6   1    1.86    2.51
   7  -6   1    1.02    1.54
   7  -6   1    4.56    3.71
   7  -6   1    3.71    2.09
   7   6   1    1.38    1.12
  -7  -6  -1    7.52    3.27
   7   6   1    5.27    2.54
  -7   6  -1    5.49    3.68
  -7  -6  -1    7.00    2.57
  -7  -6  -1    2.59    2.21
  -8   6  -1   31.55    4.79
   8  -6   1   25.66    4.31
   8  -6   1   27.40    3.16
   8  -6   1   33.02    6.92
  -8  -6  -1   35.56    5.31
  -8   6  -1   32.99    6.26
  -8  -6  -1   32.67    4.24
   8   6   1   35.70    5.06
  -8  -6  -1   24.30    4.29
   8   6   1   31.12    5.42
   9  -6   1   83.75   10.70
  -9   6  -1   80.86    7.20
   9   6   1  104.85   10.36
   9   6   1   78.89    6.71
   9  -6   1   88.99    8.27
  -9  -6  -1   94.44    8.28
   9  -6   1   93.15    4.82
  -9   6  -1   79.67    9.33
   9   6   1   98.51    7.44
  -9  -6  -1   92.91    7.02
   9   6   1   83.55    8.83
   9  -6   1   89.69   11.07
  10  -6   1    7.07    4.62
  10   6   1    3.00    3.73
  10   6   1    0.05    1.77
 -10  -6  -1    6.10    2.79
  10  -6   1    8.16    4.42
 -10   6  -1    3.31    2.64
  10   6   1    2.99    1.65
 -10  -6  -1    0.54    1.61
  10   6   1    0.49    2.36
  11  -6   1   18.71    5.42
 -11  -6  -1   25.49    4.91
  11  -6   1   21.71    6.52
 -11   6  -1   13.04    4.54
 -11  -6  -1   21.54    3.78
  11   6   1   26.64    6.18
 -12  -6  -1    9.99    3.38
  12  -6   1    3.92    4.34
 -12   6  -1    3.41    3.12
  12  -6   1    4.75    3.95
  12   6   1    8.84    4.33
 -13  -6  -1    6.25    3.04
  13  -6   1    1.03    3.48
 -13   6  -1   -1.93    2.54
  13   6   1    8.12    4.28
  13  -6   1   -7.12    5.92
  14  -6   1   -3.06    4.30
 -14   7   1   23.38    5.85
  14  -7  -1   21.34    6.75
 -13   7   1   22.22    5.84
  13  -7  -1   15.03    6.11
 -12   7   1   -5.21    3.65
  12  -7  -1    0.12    4.51
 -12  -7   1    3.98    2.95
  12  -7  -1   -1.36    4.58
  11  -7  -1    4.57    5.40
 -11  -7   1   -2.30    2.71
  11   7  -1   -8.32    4.85
 -11   7   1   -2.12    3.81
  11  -7  -1   -2.41    4.97
  10   7  -1   28.57    3.99
 -10  -7   1   31.54    5.55
  10   7  -1   25.28    5.85
 -10   7   1   30.01    6.57
  10  -7  -1   26.96    7.24
   9   7  -1   14.72    5.36
   9  -7  -1    9.43    3.09
   9  -7  -1    9.59    5.56
  -9  -7   1    5.43    2.65
   9   7  -1    7.28    2.46
  -9   7   1    5.29    3.90
  -9  -7   1    9.50    2.09
  -9  -7   1   10.78    3.36
   8   7  -1  102.71   10.95
   8  -7  -1   76.32    6.85
  -8  -7   1  100.11    9.43
   8   7  -1   86.01    7.90
  -8  -7   1   87.74    8.60
  -8   7   1   78.69   10.32
  -8  -7   1   93.76    5.96
   8  -7  -1   76.50    6.06
   8  -7  -1   89.18   10.99
   7  -7  -1   18.78    3.48
   7  -7  -1   16.02    5.92
   7   7  -1   17.36    2.41
   7  -7  -1   16.67    3.18
  -7  -7   1   25.98    5.13
   7   7  -1   29.51    4.97
  -7   7   1   18.96    5.71
  -7  -7   1   20.06    2.89
  -7  -7   1   19.98    4.64
   6  -7  -1   23.03    3.80
   6  -7  -1   34.77    7.29
   6  -7  -1   24.85    3.42
   6   7  -1   24.98    2.16
   6   7  -1   30.15    5.34
  -6  -7   1   22.41    4.91
  -6  -7   1   22.20    3.26
  -6   7   1   21.31    5.66
  -6  -7   1   20.72    4.84
   5  -7  -1    2.39    1.61
   5  -7  -1    6.70    1.86
   5   7  -1    3.23    2.82
  -5   7   1    5.08    3.98
  -5  -7   1    1.33    1.59
  -5  -7   1    6.05    3.16
   5  -7  -1    8.85    4.67
   4  -7  -1   24.80    2.47
  -4   7   1   21.02    5.93
   4   7  -1   23.17    5.20
  -4  -7   1   25.24    5.18
   4  -7  -1   18.92    5.06
   4  -7  -1   23.94    4.12
   3  -7  -1   25.88    1.60
   3   7  -1   30.46    5.91
  -3   7   1   45.07    7.96
   3  -7  -1   36.80    6.62
   3   7  -1   35.74    6.46
   3  -7  -1   34.80    5.02
  -3  -7   1   37.93    6.30
  -2   7   1   12.25    5.27
   2   7  -1   10.99    3.99
   2   7  -1   12.02    4.17
   2  -7  -1   16.45    5.25
   2  -7  -1    9.49    3.49
  -2  -7   1    8.57    3.70
   1   7  -1   14.79    4.73
  -1   7   1    9.88    4.22
   1   7  -1   13.18    4.04
   1  -7  -1    9.90    3.07
  -1  -7   1   15.86    4.06
   1  -7  -1   11.72    4.94
  -1  -7   1    7.74    4.20
   0  -7   1   -2.91    3.45
   0  -7  -1    0.82    2.22
   0   7   1    0.40    3.41
   0   7  -1   -0.51    3.62
   0   7  -1    2.93    3.05
   0  -7   1    0.99    2.85
   0  -7  -1   -1.71    3.30
  -1  -7  -1   48.74    6.64
   1   7   1   36.84    6.28
   1  -7   1   35.70    5.55
  -1   7  -1   25.82    5.54
   1   7   1   35.92    6.55
  -1   7  -1   26.63    6.18
  -1  -7  -1   39.14    6.22
   1  -7   1   30.67    6.16
   2   7   1    2.10    3.38
   2  -7   1   -1.23    2.33
   2  -7   1   -3.95    4.59
  -2  -7  -1   -3.45    2.98
   2   7   1   -0.37    2.62
  -2   7  -1   -0.96    3.04
  -2   7  -1    3.79    3.30
   3  -7   1   86.29    8.01
   3  -7   1   88.27    4.38
   3   7   1   90.60    9.57
  -3   7  -1   84.52    9.96
   3  -7   1   88.35   10.21
   3   7   1   90.26    9.42
  -3  -7  -1   85.18    8.75
  -3   7  -1   87.82    9.27
  -4   7  -1    6.97    3.74
   4   7   1   -1.95    2.90
   4  -7   1    2.92    2.36
   4  -7   1    5.08    4.38
   4  -7   1    1.14    1.18
  -4   7  -1   -5.18    4.19
   4   7   1    0.56    3.10
  -4  -7  -1    4.18    2.59
  -5   7  -1    1.92    2.04
   5  -7   1   -0.06    1.23
  -5  -7  -1    4.73    3.07
   5  -7   1    3.89    3.42
   5  -7   1    1.04    1.78
   5   7   1    2.73    2.72
   5   7   1    3.45    3.70
  -5   7  -1    4.16    4.24
  -5  -7  -1    1.37    1.91
  -5  -7  -1    0.36    2.75
   6  -7   1    3.02    2.02
   6   7   1    2.48    1.06
  -6  -7  -1   -0.83    2.68
   6  -7   1    6.11    4.88
   6  -7   1    0.34    1.92
   6   7   1    1.95    3.73
  -6   7  -1    1.27    3.21
  -6  -7  -1   -0.87    2.04
   6   7   1    6.76    3.14
  -6  -7  -1   -0.83    2.47
   7  -7   1    2.85    2.07
  -7   7  -1    4.55    3.38
  -7  -7  -1    6.87    2.85
   7  -7   1   -1.21    1.80
   7  -7   1    4.66    4.19
   7   7   1    8.25    3.82
  -7  -7  -1    3.67    2.04
   7   7   1    5.03    2.73
  -7  -7  -1    3.11    2.42
   8  -7   1   42.93    5.22
   8  -7   1   46.24    8.64
  -8   7  -1   42.39    7.31
  -8  -7  -1   47.27    6.38
   8   7   1   43.25    5.97
  -8  -7  -1   37.35    4.69
  -8  -7  -1   39.55    5.64
   9  -7   1  141.53   14.42
  -9  -7  -1  117.36    9.86
   9   7   1  128.11    9.48
  -9   7  -1  128.47   12.43
  -9  -7  -1  120.49    8.26
   9   7   1  141.44   12.89
 -10  -7  -1   61.36    7.14
  10  -7   1   63.64   10.06
 -10   7  -1   70.96    9.44
 -10  -7  -1   66.95    6.42
  10   7   1   67.52    9.11
 -11   7  -1   26.37    6.15
  11  -7   1   43.10    8.92
 -11  -7  -1   31.70    5.30
  11   7   1   32.68    6.88
 -12  -7  -1    8.42    3.34
 -12   7  -1    7.93    4.06
 -13   7  -1   16.41    4.38
 -12   8   1    5.40    3.64
 -11   8   1    4.68    4.41
 -10   8   1    0.13    3.63
 -10  -8   1    3.25    2.34
   9  -8  -1   14.44    6.33
  -9  -8   1    0.08    2.44
  -9  -8   1    2.23    2.60
   9   8  -1    1.63    2.12
  -9   8   1   10.07    4.42
   9   8  -1   -1.74    4.01
   8  -8  -1   -6.45    4.62
  -8  -8   1    1.09    2.72
   8   8  -1   -3.57    3.25
  -8  -8   1    2.81    2.58
  -8   8   1   -4.57    4.81
   8   8  -1   -0.02    3.99
  -7  -8   1   -2.31    2.56
  -7  -8   1    4.93    3.63
   7   8  -1    4.15    3.23
   7  -8  -1   -1.62    4.28
  -7  -8   1   -0.68    1.66
  -7   8   1    6.40    4.74
   7  -8  -1   -2.99    2.31
  -6  -8   1   10.08    3.86
  -6  -8   1   21.72    5.11
   6   8  -1   15.84    4.52
  -6  -8   1   13.64    2.74
  -6   8   1   15.19    5.67
   6  -8  -1   14.84    3.56
   6  -8  -1   11.82    5.47
  -5  -8   1    0.97    2.64
  -5  -8   1   -0.22    1.76
   5   8  -1    4.18    3.04
  -5   8   1    1.22    4.53
   5  -8  -1    2.27    2.03
   5  -8  -1   -2.99    4.05
   4  -8  -1   22.09    4.21
   4  -8  -1   23.18    6.52
  -4  -8   1   30.22    5.98
   4   8  -1   25.96    5.50
  -4   8   1   25.47    6.29
   3  -8  -1   21.07    5.93
  -3  -8   1   16.86    4.96
   3   8  -1   12.07    4.21
  -3   8   1   20.15    5.84
   2  -8  -1    2.10    4.07
  -2  -8   1    0.29    3.22
  -2   8   1    7.21    4.59
   2   8  -1    7.06    3.68
   1  -8  -1    7.10    3.86
  -1  -8   1    7.72    4.29
   1   8  -1    4.86    3.73
  -1   8   1    2.53    3.82
   0  -8   1    6.60    4.24
   0  -8  -1    4.09    3.17
   0   8   1    7.17    4.13
   0   8  -1    0.22    4.33
   1  -8   1   74.68    9.62
  -1  -8  -1   63.04    8.29
  -1   8  -1   61.80    8.82
   1   8   1   63.52    9.34
   2  -8   1   60.38    9.15
  -2  -8  -1   52.51    7.76
   2   8   1   49.99    7.92
  -2   8  -1   44.28    7.57
  -3  -8  -1    1.26    2.89
   3  -8   1   -1.71    4.04
   3   8   1   -4.85    4.22
  -3   8  -1   -1.55    3.78
   4  -8   1   21.70    4.51
   4  -8   1   25.06    6.76
  -4   8  -1   23.37    5.76
   4   8   1   25.72    5.96
  -4  -8  -1   31.58    5.93
  -5  -8  -1  116.28   10.63
  -5   8  -1  150.81   14.45
   5   8   1  131.07   11.81
   5  -8   1  134.40   10.27
  -5  -8  -1  138.12    9.50
   5  -8   1  150.98   14.60
  -5  -8  -1  152.25   11.86
  -6  -8  -1   30.17    5.56
  -6   8  -1   35.04    7.28
   6  -8   1   43.51    8.43
   6  -8   1   37.25    5.34
   6   8   1   34.13    6.24
  -6  -8  -1   35.17    4.91
  -6  -8  -1   37.93    5.96
  -7   8  -1   11.60    5.60
  -7  -8  -1    1.00    2.33
   7  -8   1    0.57    3.37
  -7  -8  -1    7.20    2.83
   7   8   1    2.33    2.59
  -7  -8  -1   -2.34    3.07
  -8   8  -1    5.79    3.95
  -8  -8  -1   13.31    4.14
   8  -8   1   16.12    5.34
   8   8   1   11.48    3.51
  -8  -8  -1   12.51    2.89
  -8  -8  -1   12.48    3.75
  -9  -8  -1   33.12    5.65
   9  -8   1   32.59    7.52
  -9   8  -1   34.42    7.65
  -9  -8  -1   42.53    6.51
  -9  -8  -1   37.43    4.98
   9   8   1   42.84    7.94
 -10   8  -1   45.98    8.25
 -10  -8  -1   47.94    6.64
 -11   8  -1   43.25    7.98
 -11  -8  -1   58.28    7.54
 -10  -9   1   -0.07    2.60
  -9  -9   1    4.43    2.76
   8   9  -1    5.11    3.33
  -8  -9   1    4.63    3.06
  -8  -9   1    2.90    3.40
   7   9  -1    6.05    2.95
  -7  -9   1    9.07    3.66
   7  -9  -1   11.28    5.39
  -7   9   1    6.10    4.03
  -7  -9   1   13.29    4.41
   6   9  -1    1.10    2.78
  -6  -9   1    4.67    3.78
   6  -9  -1   -2.24    5.35
  -6   9   1    2.44    3.71
  -6  -9   1    1.84    2.60
   5   9  -1    9.33    4.48
   5  -9  -1    7.79    4.82
  -5   9   1    1.21    3.08
  -5  -9   1   -6.07    4.38
  -5  -9   1    0.78    1.82
   4   9  -1   -3.12    3.35
   4  -9  -1    5.57    4.02
  -4   9   1   10.49    5.28
  -4  -9   1   -2.16    3.11
  -3   9   1   57.43    9.15
   3   9  -1   56.61    8.82
   3  -9  -1   71.68   10.39
  -3  -9   1   47.99    8.00
  -2   9   1   -0.14    3.46
   2   9  -1    4.65    4.07
  -2  -9   1    5.14    4.15
   2  -9  -1    4.68    3.98
  -1   9   1   24.26    6.86
   1   9  -1   11.81    5.25
   1  -9  -1   17.99    5.63
  -1  -9   1   14.53    4.91
   0   9   1    4.45    3.91
   0   9  -1    3.99    3.60
   0  -9  -1   11.50    4.74
   0  -9   1    6.45    3.69
   1   9   1   -1.02    3.65
  -1   9  -1   -2.21    3.96
   1  -9   1    3.54    4.14
  -1  -9  -1    1.14    3.20
  -2   9  -1   20.45    6.14
   2   9   1   18.57    5.55
   2  -9   1   18.04    5.35
  -2  -9  -1   20.88    5.35
  -3   9  -1    4.31    3.91
   3   9   1    7.11    3.79
  -3  -9  -1    8.92    4.16
   3  -9   1   -1.75    3.51
  -4   9  -1   30.05    6.66
   4   9   1   29.73    6.64
   4  -9   1   30.32    7.34
  -4  -9  -1   28.87    5.85
  -5  -9  -1   10.89    3.89
  -5   9  -1    5.72    3.11
   5  -9   1    4.21    3.13
   5   9   1    3.68    3.64
  -5  -9  -1    8.56    4.35
  -5  -9  -1    4.31    2.63
  -6   9  -1   14.81    6.07
  -6  -9  -1   14.84    4.67
   6  -9   1    7.55    5.95
   6   9   1    6.11    2.94
  -6  -9  -1    4.15    2.09
  -6  -9  -1   10.03    3.93
   7   9   1   15.38    4.97
  -7  -9  -1    5.26    2.81
  -7  -9  -1   11.43    4.29
   8   9   1   -8.09    3.51
  -8  -9  -1   -2.87    2.69
  -8  -9  -1   -5.88    3.39
  -9  -9  -1    5.17    2.15
   7  10  -1    7.19    3.66
   6  10  -1   22.95    5.87
  -5 -10   1   20.41    5.55
   5  10  -1   25.98    5.95
  -4 -10   1   30.05    6.76
   4  10  -1   34.37    6.91
  -3 -10   1    1.41    3.49
   3  10  -1    5.02    2.75
  -2 -10   1   52.21    8.70
   2 -10  -1   61.91   10.29
   2  10  -1   43.96    7.96
  -1  10   1    0.92    3.82
  -1 -10   1    0.50    3.35
   1 -10  -1    2.53    4.29
   1  10  -1    5.41    5.07
   0  10   1   26.99    7.21
   0 -10   1   36.31    7.65
   0 -10  -1   26.30    6.58
   0  10  -1   28.27    7.02
   1  10   1   30.51    7.27
  -1 -10  -1   26.24    6.52
   1 -10   1   32.79    8.02
  -1  10  -1   29.13    6.99
   2  10   1    4.68    3.75
  -2 -10  -1    1.41    2.74
   3  10   1    4.54    4.31
  -3 -10  -1   -4.91    3.87
   4  10   1   25.34    6.47
  -4 -10  -1   26.64    6.22
  -4 -10  -1   10.31    2.96
   5  10   1   -0.61    3.75
  -5 -10  -1   -3.12    3.11
  -5 -10  -1   -2.10    2.94
  -6 -10  -1    4.40    2.25
   6  10   1    5.55    3.45
  -7 -10  -1    1.53    2.72
  17   0  -2    2.66    2.97
  16   0  -2   23.77    5.43
 -16   0   2   16.08    4.58
  15   0  -2    7.32    3.63
 -15   0   2    1.37    2.54
 -14   0   2  121.78    9.97
  14   0  -2   98.50    8.14
  14   0  -2  103.12    9.06
 -13   0   2   74.40    4.15
 -13   0   2   68.37    7.01
  13   0  -2   56.73    6.11
  13   0  -2   68.98    7.40
 -12   0   2   76.11    7.47
 -12   0   2   63.36    6.49
 -12   0   2   71.57    4.25
  12   0  -2   62.69    5.92
  12   0  -2   61.73    6.58
  11   0  -2  170.41    9.86
 -11   0   2  182.93   10.04
  11   0  -2  182.65   10.06
 -11   0   2  172.37    6.57
  11   0  -2  169.28    9.19
 -11   0   2  190.33   10.87
 -10   0   2  121.68    7.80
  10   0  -2  139.44    8.34
 -10   0   2  132.06    5.77
 -10   0   2  130.45    3.66
  10   0  -2  126.29    8.10
 -10   0   2  126.36    8.38
  -9   0   2   99.06    3.80
   9   0  -2  104.52    7.12
  -9   0   2   95.24    6.40
  -9   0   2  104.76    7.12
  -8   0   2   48.84    4.43
   8   0  -2   51.73    4.93
  -8   0   2   51.68    3.04
   7   0  -2   16.84    3.28
  -7   0   2   14.23    2.56
   6   0  -2 1287.05   19.20
  -6   0   2 1271.57   18.29
   5   0  -2 1697.50   20.17
   5   0  -2 1651.06   19.25
  -5   0   2 1676.64   19.09
   4   0  -2   36.05    3.50
  -4   0   2   31.52    2.70
   4   0  -2   32.30    2.72
   3   0  -2 1708.62   16.39
  -3   0   2 1702.63   14.72
   3   0  -2 1699.14   15.01
   2   0  -2 1639.86   13.77
  -2   0   2 1636.02   13.48
  -2   0   2 1708.01   12.12
   2   0  -2 1640.05   12.41
   1   0  -2  947.69    7.66
   0   0   2  652.92    8.89
   0   0   2  671.96    6.18
   0   0  -2  669.54    6.54
  -1   0  -2  398.94    6.65
   1   0   2  412.68    6.84
   1   0   2  401.14    6.75
  -1   0  -2  410.82    7.80
  -1   0  -2  410.81    5.86
  -1   0  -2  382.84    8.38
   1   0   2  393.17    5.06
  -2   0  -2  457.09   10.24
  -2   0  -2  446.83    7.31
   2   0   2  439.08    6.65
  -2   0  -2  430.97    7.22
   2   0   2  444.05    7.60
   2   0   2  451.99    7.60
  -2   0  -2  459.83    9.45
   2   0   2  462.14    6.31
  -3   0  -2 7091.21   33.22
   3   0   2 6874.86   31.59
   3   0   2 7018.91   31.76
  -3   0  -2 6919.28   29.74
   3   0   2 6993.76   32.07
  -3   0  -2 7069.85   40.65
   3   0   2 7029.15   28.99
  -4   0  -2  122.49    5.12
   4   0   2  114.29    4.73
   4   0   2  114.39    4.45
  -4   0  -2  110.62    4.15
   4   0   2  113.78    4.52
  -4   0  -2  122.38    6.22
   4   0   2  119.00    5.81
   4   0   2  119.54    4.60
  -4   0  -2   97.42    4.81
   5   0   2  242.85    7.57
   5   0   2  262.32    7.01
  -5   0  -2  223.97    5.85
   5   0   2  251.58    7.05
   5   0   2  257.56    7.29
  -5   0  -2  214.99    7.70
  -5   0  -2  266.55    8.20
  -6   0  -2   26.54    3.65
   6   0   2   27.62    3.39
   6   0   2   22.57    2.36
   6   0   2   19.68    2.39
  -6   0  -2   20.02    2.91
   6   0   2   25.10    2.94
  -6   0  -2   20.63    1.99
   7   0   2 1365.88   21.52
   7   0   2 1392.49   17.94
   7   0   2 1352.29   18.45
  -7   0  -2 1431.04   22.73
  -7   0  -2 1375.95   22.12
   7   0   2 1431.64   20.29
  -8   0  -2  240.43   10.08
   8   0   2  231.94    9.44
   8   0   2  254.19    7.91
  -8   0  -2  245.91    6.65
   8   0   2  235.99    8.03
   8   0   2  259.37   11.23
   8   0   2  235.59    8.98
   9   0   2    3.95    1.62
  -9   0  -2   10.44    2.61
   9   0   2    4.94    1.71
   9   0   2    7.91    2.69
   9   0   2    8.88    2.52
  -9   0  -2    7.55    1.38
 -10   0  -2   13.60    3.20
  10   0   2   10.32    2.63
 -10   0  -2    6.93    1.33
  10   0   2    9.30    2.84
  10   0   2   11.95    2.22
  10   0   2    5.73    2.25
 -10   0  -2    5.99    2.82
  11   0   2  311.38   13.52
 -11   0  -2  307.94   14.04
  11   0   2  353.32   15.18
 -11   0  -2  307.91    7.27
  11   0   2  325.94   12.88
 -12   0  -2  209.58   12.22
  12   0   2  194.34   10.71
  13   0   2   -1.44    2.53
 -13   0  -2    2.68    2.90
  14   0   2    0.01    2.40
 -14   0  -2   -0.47    2.06
 -15   0  -2  111.26   11.24
  15   0   2  106.15    9.17
  16   0   2    4.39    2.53
 -16   0  -2   17.09    4.75
  17   0   2   19.89    4.62
  17  -1  -2   53.74    8.15
  17   1  -2   53.03    7.55
 -16  -1   2   72.99    8.32
 -16   1   2   70.18    8.75
  16  -1  -2   62.66    8.12
  16   1  -2   72.78    8.67
 -15   1   2    1.04    2.39
 -15  -1   2    0.46    2.40
  15   1  -2    6.56    3.42
  15  -1  -2    0.01    2.55
 -14  -1   2   24.97    4.77
 -14   1   2   25.44    5.16
 -14  -1   2   22.98    3.15
 -14   1   2   19.85    1.47
  14   1  -2   25.33    4.08
  14  -1  -2   24.45    4.80
  14   1  -2   11.32    3.50
 -13   1   2  124.10    9.86
 -13  -1   2  139.77    9.75
 -13  -1   2  141.47    7.58
 -13   1   2  136.46    5.12
  13   1  -2  134.64    8.57
  13   1  -2  153.01   10.50
  13  -1  -2  139.65   10.20
 -12   1   2  348.09   15.11
 -12   1   2  317.13   14.77
 -12  -1   2  312.51   13.81
 -12  -1   2  296.90   10.81
 -12   1   2  327.24    9.01
  12   1  -2  305.06   12.13
  12  -1  -2  309.62   14.29
  12   1  -2  314.62   14.15
 -11   1   2   12.19    3.43
  11  -1  -2   12.45    2.90
 -11  -1   2   11.70    3.15
 -11  -1   2   12.02    2.33
 -11   1   2   11.39    0.96
 -11   1   2   11.90    1.04
  11   1  -2   18.01    3.58
 -11   1   2   14.15    2.32
  11   1  -2   15.35    3.71
 -11  -1   2    9.27    3.31
 -11   1   2   11.99    3.42
  11  -1  -2   11.41    3.12
 -10   1   2    0.10    0.52
 -10  -1   2    1.66    1.82
 -10   1   2    0.40    2.03
  10  -1  -2    1.44    1.36
 -10  -1   2    0.78    1.45
 -10   1   2    0.80    0.76
  10   1  -2   -1.33    1.98
 -10   1   2   -0.53    1.60
 -10  -1   2    0.14    2.16
  10  -1  -2    0.82    2.42
  10   1  -2    1.33    2.47
 -10   1   2   -2.96    2.38
  -9  -1   2  201.14   10.39
   9   1  -2  178.63    9.16
  -9   1   2  174.79    8.89
  -9   1   2  185.26    9.35
  -9  -1   2  183.29    8.80
  -9   1   2  181.31    4.17
  -9   1   2  190.19    7.70
   9   1  -2  182.08    7.63
   9  -1  -2  168.25    9.11
   8   1  -2  661.91   16.33
  -8   1   2  652.89   16.15
  -8  -1   2  664.46   15.58
  -8   1   2  673.44    8.18
  -8   1   2  676.47   14.40
   8   1  -2  648.40   13.16
   8  -1  -2  693.48   16.80
  -7  -1   2    1.68    1.74
  -7   1   2    2.36    1.94
  -7   1   2    2.38    0.84
   7   1  -2    0.87    1.11
   7  -1  -2   -0.52    2.29
   7   1  -2    0.93    2.31
  -6  -1   2    8.66    2.27
  -6   1   2   14.16    2.77
  -6   1   2   11.89    1.35
  -6  -1   2   11.67    1.19
   6   1  -2   11.44    1.78
   6   1  -2    8.79    2.40
   6  -1  -2   14.19    2.98
   5   1  -2    0.25    1.67
  -5   1   2    1.07    1.81
   5  -1  -2    1.29    1.07
  -5  -1   2    1.94    1.82
  -5  -1   2    2.44    0.94
  -5   1   2    3.18    1.08
   5  -1  -2    1.48    2.42
   5   1  -2    4.58    2.74
  -4   1   2 1734.76   18.76
   4  -1  -2 1793.17   17.88
  -4  -1   2 1844.02   19.51
  -4   1   2 1851.78   14.20
  -4  -1   2 1766.23   13.96
   4  -1  -2 1825.57   21.05
   4   1  -2 1803.29   20.22
  -3  -1   2   29.71    2.31
   3   1  -2   25.91    1.92
   3   1  -2   25.60    2.82
  -3  -1   2   26.58    2.89
   3  -1  -2   25.55    1.92
  -3   1   2   31.46    2.21
   3  -1  -2   28.16    2.26
  -3   1   2   25.49    2.51
   3  -1  -2   33.06    3.72
  -3  -1   2   28.99    3.05
   3   1  -2   27.79    3.07
   2  -1  -2  773.10    8.88
  -2   1   2  751.33    9.77
   2  -1  -2  749.52    9.58
  -2   1   2  774.98    9.95
   2   1  -2  794.09   10.70
  -2  -1   2  759.83   11.03
   2   1  -2  750.69    9.58
  -2  -1   2  777.40   10.38
  -2  -1   2  761.36   11.66
   2  -1  -2  790.26   12.97
  -1   1   2 3022.62   24.00
   1  -1  -2 3158.03   26.05
   1  -1  -2 2977.14   15.42
  -1   1   2 3030.46   20.78
   1   1  -2 2983.21   17.68
   1   1  -2 3055.11   20.51
   1   1  -2 3117.03   14.34
  -1  -1   2 3019.57   13.78
  -1  -1   2 3001.11   22.30
   1   1  -2 2982.58   23.02
   0   1   2  414.85    9.50
   0  -1   2  426.40    8.09
   0  -1  -2  434.46    7.78
   0   1  -2  432.83    8.15
   0   1   2  405.32    7.52
   0   1   2  426.63    8.49
   0   1  -2  423.90    8.30
   0  -1   2  403.05    6.77
   0   1  -2  403.08    8.63
   0  -1   2  418.83    8.58
  -1   1  -2 1650.38   17.52
   1   1   2 1590.09   16.23
   1  -1   2 1560.60   17.07
  -1  -1  -2 1612.99   16.38
  -1  -1  -2 1646.94   10.53
   1   1   2 1660.61   17.33
  -1   1  -2 1687.19   17.01
   1  -1   2 1620.44   16.06
  -1  -1  -2 1666.72   17.27
   1  -1   2 1627.02   17.52
  -1   1  -2 1644.07   17.57
  -2   1  -2  735.48    6.58
   2  -1   2  733.34    7.99
   2  -1   2  740.77   13.14
   2   1   2  756.57   12.71
   2  -1   2  732.50   12.23
  -2   1  -2  724.15   13.15
  -2  -1  -2  743.29   12.63
  -2  -1  -2  747.85    8.66
   2   1   2  740.79    9.25
   2   1   2  755.39   12.45
  -2  -1  -2  723.64   11.79
  -2   1  -2  761.49   12.09
   2  -1   2  754.08   12.74
   2   1   2  717.61   12.39
  -2  -1  -2  741.05   12.31
   2  -1   2  741.42   12.76
  -3  -1  -2   17.16    2.46
  -3   1  -2   14.40    1.56
   3  -1   2   15.14    1.71
   3  -1   2   14.58    2.33
   3   1   2   15.45    2.59
  -3   1  -2   17.11    2.92
   3  -1   2   14.55    2.19
  -3  -1  -2   19.46    2.03
   3   1   2   16.80    2.65
   3  -1   2   17.35    1.68
  -3   1  -2   17.43    2.55
   3   1   2   14.43    1.84
   3  -1   2   18.32    2.44
  -3  -1  -2   14.91    2.41
   3   1   2   15.91    2.50
   3   1   2   15.86    1.45
   4  -1   2  321.64    6.79
   4   1   2  321.80    9.13
  -4   1  -2  293.93    6.58
   4  -1   2  302.69    8.48
  -4   1  -2  322.24    9.87
   4   1   2  309.68   10.15
   4   1   2  312.40    7.87
  -4  -1  -2  318.67    7.66
   4  -1   2  313.65    5.90
  -4  -1  -2  296.81    8.26
   4   1   2  323.23    9.18
   4  -1   2  299.66    9.18
  -4   1  -2  318.28    8.45
  -4  -1  -2  313.72    9.24
   4   1   2  313.80    9.35
   4   1   2  296.38    6.28
   5   1   2   36.93    3.90
  -5   1  -2   37.26    3.01
   5   1   2   42.32    4.27
  -5  -1  -2   41.39    3.30
  -5   1  -2   41.84    4.17
   5  -1   2   40.49    3.49
   5   1   2   40.26    3.35
   5  -1   2   42.23    2.38
   5   1   2   41.35    3.85
  -5  -1  -2   42.92    3.49
   5  -1   2   41.70    3.73
  -5   1  -2   37.95    3.21
   5   1   2   40.21    2.41
  -5  -1  -2   38.65    3.79
   5   1   2   41.16    3.75
   5  -1   2   46.54    3.16
   6   1   2   98.63    5.91
  -6   1  -2  102.97    5.17
  -6   1  -2  108.17    6.73
   6  -1   2  107.05    5.86
   6   1   2  103.33    5.65
  -6  -1  -2  113.15    5.77
   6  -1   2  108.77    3.80
  -6  -1  -2  100.10    5.28
   6   1   2  102.60    5.79
   6  -1   2  103.56    6.03
  -6   1  -2  109.67    5.24
   6   1   2  105.57    4.02
  -6  -1  -2  110.25    6.58
   6  -1   2  110.07    5.29
  -7   1  -2   89.32    6.70
   7   1   2   76.01    5.33
   7  -1   2   82.65    5.56
  -7  -1  -2   79.78    5.28
   7  -1   2   76.45    3.28
   7   1   2   90.26    5.71
  -7  -1  -2   80.69    4.86
  -7   1  -2   77.51    4.45
   7   1   2   80.05    3.67
   7  -1   2   75.80    5.41
   7  -1   2   78.10    4.86
   7   1   2   86.97    5.82
  -7   1  -2   75.99    4.90
  -8  -1  -2   32.60    3.83
   8  -1   2   31.49    3.77
   8   1   2   33.08    3.80
  -8   1  -2   30.64    4.27
   8   1   2   32.15    3.68
  -8  -1  -2   27.66    3.01
   8  -1   2   31.33    2.12
  -8   1  -2   28.42    2.84
   8   1   2   30.52    2.40
   8  -1   2   31.39    3.77
   8   1   2   33.49    4.16
   8  -1   2   27.53    3.90
   8   1   2   25.40    3.60
  -8   1  -2   24.09    3.15
   8  -1   2   30.19    3.44
  -9  -1  -2   36.21    4.20
  -9   1  -2   38.44    5.00
   9   1   2   39.37    4.51
   9  -1   2   38.12    4.22
  -9  -1  -2   40.49    3.51
   9   1   2   38.05    2.71
  -9   1  -2   40.34    3.30
   9  -1   2   32.68    3.86
   9  -1   2   32.66    4.58
   9   1   2   41.46    4.74
   9  -1   2   34.77    3.92
   9   1   2   40.00    4.60
 -10   1  -2   16.55    3.96
  10  -1   2    8.41    2.47
 -10  -1  -2   11.45    2.86
  10   1   2   10.66    3.00
 -10  -1  -2   10.73    2.01
 -10   1  -2    9.85    1.82
  10   1   2    8.21    2.54
  10   1   2   13.76    1.59
  10  -1   2    9.15    2.28
  10  -1   2   12.97    3.20
  10   1   2   12.28    3.01
  10  -1   2   11.79    2.95
 -10   1  -2   11.07    2.63
 -11  -1  -2    1.21    1.23
  11   1   2   -1.35    1.77
  11   1   2    3.94    2.83
 -11   1  -2    0.71    1.75
  11  -1   2    1.54    2.04
 -11  -1  -2   -1.55    2.17
 -11   1  -2    2.73    2.39
  11   1   2    0.64    1.68
 -12   1  -2    5.07    2.06
  12  -1   2    7.75    2.71
  12   1   2    8.04    2.89
 -12  -1  -2    7.20    1.82
 -12  -1  -2    5.08    2.51
 -12   1  -2    8.21    3.59
 -13   1  -2   -0.84    2.55
 -13  -1  -2    3.27    2.67
 -13   1  -2   -0.17    1.86
  13  -1   2    1.16    2.04
  13   1   2   -2.87    2.39
 -14  -1  -2    3.82    2.80
 -14   1  -2    2.48    3.18
  14   1   2    6.92    2.70
  14  -1   2   10.27    3.09
 -15  -1  -2   38.06    6.27
 -15   1  -2   34.29    6.35
  15   1   2   40.69    6.02
  15  -1   2   40.13    6.17
 -16  -1  -2   20.59    5.41
 -16   1  -2    8.54    4.01
  16  -1   2   17.68    4.46
  16   1   2   10.63    3.65
  17   1   2    4.41    2.55
  17  -1   2    3.10    2.50
  17  -2  -2    4.14    3.87
  17   2  -2    5.63    3.34
 -16  -2   2    2.62    2.66
 -16   2   2    0.66    2.54
  16   2  -2   -3.12    3.21
  16  -2  -2   -4.55    4.70
 -15  -2   2    6.18    2.93
 -15   2   2    1.57    3.14
  15   2  -2    8.99    3.82
  15  -2  -2    6.48    3.58
 -14   2   2    8.39    3.82
 -14  -2   2    1.83    2.38
 -14  -2   2    1.73    2.00
 -14   2   2    3.18    1.64
  14   2  -2   -1.02    1.79
  14   2  -2    3.51    3.04
  14  -2  -2   -1.10    2.97
 -13   2   2   10.74    3.81
 -13  -2   2   11.34    3.69
 -13  -2   2   10.82    2.71
 -13   2   2   12.03    2.40
  13   2  -2   12.47    2.79
  13  -2  -2   15.85    4.37
  13   2  -2   12.34    3.85
  12   2  -2    1.17    2.69
 -12   2   2    3.86    2.67
 -12  -2   2    0.52    2.25
 -12  -2   2    3.08    1.95
 -12   2   2    2.08    2.01
  12   2  -2   -0.12    1.44
  12  -2  -2   -2.59    2.90
  12   2  -2   -2.76    2.61
  11   2  -2    6.36    2.68
  11   2  -2   -0.44    1.86
 -11  -2   2    4.89    2.60
 -11   2   2    5.63    3.05
  11  -2  -2    4.90    2.00
 -11   2   2    5.10    1.72
 -11   2   2    3.28    2.07
  11   2  -2    1.54    2.48
  11  -2  -2    4.20    2.97
  10   2  -2   35.15    5.00
  10   2  -2   29.16    4.32
  10  -2  -2   27.68    3.98
 -10   2   2   28.39    4.66
 -10  -2   2   26.86    3.88
 -10   2   2   24.74    3.94
  10   2  -2   30.34    3.26
 -10   2   2   30.55    4.06
  10  -2  -2   27.32    4.41
  10   2  -2   25.51    4.15
   9   2  -2   16.26    3.20
  -9  -2   2   13.47    3.09
   9  -2  -2   13.78    2.76
  -9   2   2   12.14    3.35
   9   2  -2   12.75    3.09
  -9   2   2   12.10    2.98
   9   2  -2   13.07    2.01
   9  -2  -2   15.34    3.82
   9   2  -2   13.54    3.38
  -9   2   2   12.17    2.65
   8   2  -2   14.28    2.81
  -8  -2   2   11.04    2.71
  -8   2   2   10.97    3.17
  -8   2   2   12.52    1.24
  -8   2   2   11.49    3.11
   8   2  -2   11.21    1.93
   8  -2  -2   13.27    3.29
   8   2  -2   12.11    3.38
  -8   2   2    9.81    2.54
   7  -2  -2  222.03   10.19
   7   2  -2  217.83    9.65
  -7   2   2  212.64    9.85
  -7  -2   2  213.15    9.00
  -7   2   2  215.78    5.14
  -7  -2   2  214.05    5.44
  -7   2   2  225.78    9.98
   7   2  -2  207.94    6.12
   7   2  -2  198.75    9.28
   6  -2  -2    4.08    2.92
   6   2  -2    4.80    2.87
   6   2  -2    3.48    1.92
  -6   2   2    3.19    2.14
  -6  -2   2    3.67    2.14
   6   2  -2    4.03    0.99
   6   2  -2    2.56    0.96
  -6  -2   2    2.88    1.12
  -6   2   2    3.21    1.20
   5   2  -2   67.25    5.38
  -5   2   2   63.76    5.20
   5  -2  -2   69.00    4.46
  -5  -2   2   65.12    4.91
  -5   2   2   69.14    3.46
   5  -2  -2   68.93    3.02
   5   2  -2   70.06    3.26
  -5  -2   2   65.55    3.81
   5   2  -2   64.20    2.50
   5  -2  -2   74.46    5.97
   4   2  -2  107.04    6.25
  -4   2   2   99.73    5.85
   4  -2  -2  105.34    5.26
  -4  -2   2  101.92    5.82
   4  -2  -2  105.52    4.02
  -4   2   2  112.24    4.59
  -4  -2   2  103.66    4.96
   4   2  -2  110.17    4.46
   4   2  -2  110.54    6.18
  -4  -2   2  106.50    5.89
   4  -2  -2  103.15    6.80
   3   2  -2   16.37    3.41
  -3  -2   2   19.92    3.21
  -3   2   2   20.03    3.11
   3  -2  -2   15.20    2.21
   3   2  -2   20.36    2.42
  -3  -2   2   17.73    2.61
  -3   2   2   17.14    2.33
   3  -2  -2   17.00    2.06
   3  -2  -2   21.02    4.02
   2  -2  -2  844.64   13.69
   2   2  -2  837.53   13.70
  -2  -2   2  818.45   14.50
  -2   2   2  869.17   13.40
   2  -2  -2  804.64   12.34
   2  -2  -2  827.56   17.99
  -2  -2   2  879.68   15.64
   1   2  -2   68.94    4.58
  -1  -2   2   67.30    4.78
   1  -2  -2   74.33    4.25
  -1   2   2   78.69    4.60
   1   2  -2   68.24    3.45
  -1  -2   2   73.96    5.18
   0   2  -2 1029.82   16.52
   0   2   2  997.22   16.00
   0  -2  -2 1004.76   11.44
   0  -2   2  989.44   12.62
   0   2  -2 1035.86   12.89
   0   2  -2  982.77   17.35
   0  -2  -2 1018.37   14.75
   0  -2   2 1028.26   17.43
   1  -2   2  210.14    6.51
  -1   2  -2  213.63    6.65
   1   2   2  218.87    5.90
  -1  -2  -2  220.45    5.92
   1   2   2  230.72    8.27
  -1   2  -2  220.33    8.20
  -1  -2  -2  220.21    6.44
   1  -2   2  218.69    8.56
  -1   2  -2  211.58    8.41
   1   2   2  208.25    6.38
  -1   2  -2  219.46    7.00
  -2   2  -2  303.31    7.43
   2   2   2  306.78    7.90
   2  -2   2  309.64   10.42
  -2  -2  -2  296.03    7.75
   2  -2   2  303.95    8.65
  -2  -2  -2  310.18    7.57
  -2  -2  -2  299.70    9.23
   2   2   2  317.65   10.05
  -2   2  -2  311.80    9.79
   2  -2   2  307.78   10.22
  -2  -2  -2  312.54    8.88
   2   2   2  310.10    7.53
  -2  -2  -2  308.89    6.98
   2  -2   2  315.98   10.49
  -2   2  -2  309.30   10.27
  -3  -2  -2    2.53    2.08
   3  -2   2    4.42    2.38
  -3   2  -2    2.21    1.45
   3  -2   2    1.12    1.76
   3   2   2    1.44    1.62
   3  -2   2    1.39    1.77
   3   2   2    0.96    2.65
   3  -2   2    0.60    2.43
  -3  -2  -2    1.88    1.45
  -3   2  -2   -0.51    2.34
   3  -2   2    3.47    2.37
  -3  -2  -2    0.71    1.78
  -3  -2  -2    1.06    1.21
   3   2   2    1.62    1.40
  -4  -2  -2    0.94    1.66
   4  -2   2    6.19    2.24
  -4   2  -2    2.56    1.29
   4   2   2    1.12    1.65
   4  -2   2    1.89    1.87
   4  -2   2    0.38    1.78
  -4  -2  -2    2.96    1.57
  -4   2  -2    3.42    2.54
   4   2   2    0.69    2.31
   4  -2   2    3.30    2.63
  -4   2  -2    2.82    2.21
   4   2   2   -0.13    1.40
   4  -2   2    2.00    1.89
  -4  -2  -2    2.87    1.98
   4   2   2    1.18    1.49
   4   2   2    2.17    1.34
  -5   2  -2   47.96    3.35
   5  -2   2   45.49    3.94
   5  -2   2   45.06    4.52
   5   2   2   45.02    4.29
   5  -2   2   49.80    4.44
  -5   2  -2   50.36    5.25
  -5  -2  -2   46.48    3.57
   5   2   2   41.03    3.77
  -5  -2  -2   43.46    4.03
   5   2   2   51.59    4.87
  -5   2  -2   45.40    4.40
   5  -2   2   49.55    4.90
  -5  -2  -2   43.54    3.99
   5   2   2   43.90    4.01
   5   2   2   46.69    3.47
   6  -2   2   41.63    3.89
   6   2   2   41.05    4.76
  -6   2  -2   38.60    3.30
   6  -2   2   36.26    4.33
   6  -2   2   34.67    3.85
  -6   2  -2   43.08    5.37
  -6  -2  -2   38.31    3.62
   6   2   2   40.18    3.99
   6   2   2   40.66    4.44
  -6  -2  -2   38.30    3.96
   6  -2   2   38.81    2.03
  -6   2  -2   40.35    4.05
   6  -2   2   34.93    4.29
  -6  -2  -2   42.36    4.25
   6   2   2   36.02    3.32
  -7  -2  -2    5.79    2.02
  -7   2  -2    4.46    1.59
   7   2   2    3.15    2.33
   7  -2   2    5.62    2.11
   7  -2   2    3.86    2.18
   7   2   2    3.94    2.27
   7  -2   2    6.44    2.16
  -7   2  -2    5.74    2.95
  -7  -2  -2    5.76    2.05
   7   2   2    4.70    2.40
   7  -2   2    4.64    0.77
   7   2   2    2.80    0.85
  -7   2  -2    6.60    2.11
   7   2   2    3.88    1.73
  -7  -2  -2    5.36    2.44
   7  -2   2    2.96    1.63
   7   2   2    4.04    1.71
   8  -2   2   80.31    5.96
   8   2   2   81.53    7.18
  -8   2  -2   84.37    7.50
   8  -2   2   74.68    6.91
   8   2   2   83.12    6.25
  -8  -2  -2   80.75    5.79
   8  -2   2   84.49    6.21
   8   2   2   81.39    6.46
   8  -2   2   77.38    6.48
   8   2   2   88.30    3.50
  -8   2  -2   88.49    5.89
   8   2   2   86.43    6.43
  -8  -2  -2   77.11    6.33
   8  -2   2   77.76    6.74
   8   2   2   74.64    5.27
   9   2   2   51.47    6.04
   9  -2   2   47.93    5.92
   9   2   2   40.51    4.84
   9  -2   2   44.82    4.92
  -9  -2  -2   45.32    4.82
  -9   2  -2   44.72    5.88
   9   2   2   44.80    5.24
   9  -2   2   40.55    4.76
   9  -2   2   37.60    4.80
   9   2   2   43.28    2.39
  -9   2  -2   44.13    4.31
   9  -2   2   49.45    5.76
   9   2   2   41.46    4.76
   9   2   2   39.53    4.19
  10   2   2   17.19    3.96
 -10  -2  -2   11.96    2.93
  10  -2   2   13.66    3.06
 -10   2  -2   20.63    4.53
  10   2   2   16.34    3.08
  10   2   2   16.12    3.58
 -10   2  -2   16.24    2.74
  10   2   2   14.88    3.27
  10  -2   2   14.42    3.32
  10  -2   2   14.91    3.13
  10   2   2   14.52    3.73
 -10   2  -2   11.84    2.76
  10  -2   2   13.06    3.51
 -11   2  -2   10.03    2.71
  11   2   2   16.85    4.03
  11  -2   2   10.80    3.30
 -11   2  -2    8.45    3.45
 -11  -2  -2    9.89    2.76
  11   2   2   15.36    3.01
 -11   2  -2   10.84    2.26
  11   2   2   10.45    3.16
  11   2   2   11.71    2.94
 -11  -2  -2   10.39    2.42
  12   2   2    5.78    2.49
 -12   2  -2    0.57    1.40
 -12  -2  -2    0.63    1.99
 -12   2  -2    3.64    3.22
  12   2   2    1.18    2.54
 -12   2  -2    5.33    2.54
  12  -2   2    2.30    2.51
 -12  -2  -2    2.61    1.69
 -13  -2  -2   48.34    6.13
 -13   2  -2   49.57    7.75
  13   2   2   44.42    5.60
  13   2   2   46.42    6.29
 -13   2  -2   43.39    5.77
  13  -2   2   40.11    5.65
 -13   2  -2   44.53    3.96
 -14   2  -2   13.49    4.71
 -14  -2  -2   20.69    4.64
  14  -2   2   10.28    3.47
  14   2   2   11.48    3.39
 -15   2  -2    3.97    3.65
 -15  -2  -2    2.00    2.15
  15  -2   2    0.04    2.43
  15   2   2   -4.05    3.02
 -16  -2  -2   -0.17    2.21
  16   2   2    5.16    2.87
  16  -2   2    5.67    2.68
  17   2   2   -0.84    2.68
  17  -3  -2   55.08    8.48
 -16   3   2    4.92    3.40
 -16  -3   2    4.61    2.39
  16  -3  -2   -4.80    4.99
  16   3  -2    5.23    3.81
 -15   3   2   10.65    4.84
 -15  -3   2    2.74    2.74
  15  -3  -2    5.33    3.61
  15   3  -2    6.19    3.12
 -14   3   2    3.68    2.09
 -14  -3   2   -2.13    2.57
 -14  -3   2    3.90    2.72
 -14   3   2    2.73    2.87
  14  -3  -2    1.41    3.06
  14   3  -2    3.22    2.86
 -13   3   2   24.70    5.34
 -13  -3   2   23.95    4.24
 -13  -3   2   24.30    4.49
 -13   3   2   23.54    4.06
  13   3  -2   25.41    3.71
  13  -3  -2   18.39    5.49
  13   3  -2   22.84    4.80
  12   3  -2  100.22    8.66
 -12   3   2  125.49   11.10
 -12  -3   2  127.97    9.30
 -12  -3   2  118.50    8.87
 -12   3   2  114.66    8.58
  12   3  -2  112.93    9.54
  12  -3  -2  118.07   10.35
  11   3  -2    0.70    2.08
 -11  -3   2    1.64    2.27
 -11   3   2    2.10    2.61
 -11  -3   2    0.70    2.31
  11   3  -2    1.19    1.22
 -11   3   2    1.82    2.26
  11   3  -2   -0.18    2.46
  11  -3  -2    0.44    3.18
 -11   3   2    0.35    1.65
  10   3  -2   21.60    4.27
  10  -3  -2   17.11    3.31
 -10  -3   2   18.45    3.60
 -10   3   2   20.64    4.44
 -10  -3   2   20.67    3.94
  10   3  -2   22.55    4.05
 -10   3   2   15.34    3.51
  10   3  -2   21.36    2.72
  10  -3  -2   22.05    4.78
 -10   3   2   19.85    3.53
  10   3  -2   19.06    4.02
   9   3  -2    2.17    2.41
   9   3  -2    0.85    0.99
   9  -3  -2    0.37    1.64
  -9  -3   2    0.02    1.80
  -9   3   2    2.71    2.65
  -9  -3   2    2.01    2.22
  -9   3   2    3.84    2.81
   9   3  -2    2.47    2.66
   9  -3  -2   -6.74    3.97
  -9   3   2    1.34    1.46
   8   3  -2   34.13    4.88
   8  -3  -2   37.79    5.60
   8   3  -2   30.59    4.29
  -8   3   2   38.89    5.62
   8  -3  -2   38.33    4.31
  -8  -3   2   34.00    4.34
  -8  -3   2   33.59    4.57
  -8   3   2   36.53    2.44
   8   3  -2   33.17    2.10
   8   3  -2   33.27    2.87
  -8   3   2   36.94    5.12
  -8   3   2   38.35    4.41
   7   3  -2  264.93   11.74
   7  -3  -2  282.24   10.92
  -7   3   2  255.29   12.45
  -7  -3   2  273.50   11.01
   7  -3  -2  269.66    6.01
  -7   3   2  272.15    7.27
  -7   3   2  306.87   13.38
   7   3  -2  274.15    6.87
  -7   3   2  285.14   11.01
   7  -3  -2  281.61   13.04
   7   3  -2  246.01   11.37
   6   3  -2   87.97    7.16
  -6   3   2   95.86    7.47
  -6  -3   2   79.29    6.02
   6  -3  -2   88.89    4.00
  -6   3   2   88.38    4.60
   6   3  -2   84.02    4.37
  -6  -3   2   84.79    5.21
  -6   3   2   84.94    7.26
  -6  -3   2   88.21    6.26
   6   3  -2   92.99    6.99
   6  -3  -2   92.47    7.70
   5  -3  -2  373.09   14.56
   5   3  -2  389.32   13.27
  -5   3   2  382.56   13.82
  -5  -3   2  358.53   12.34
  -5   3   2  380.24    9.78
   5  -3  -2  353.88    8.34
  -5  -3   2  357.02   10.85
   5   3  -2  367.29    9.72
  -5  -3   2  373.95    5.97
  -5  -3   2  378.20   12.29
   5   3  -2  369.90   13.08
  -4  -3   2    0.94    2.65
   4  -3  -2    0.74    1.46
   4   3  -2    2.85    1.90
   4  -3  -2    0.51    1.20
   4  -3  -2   -0.47    4.04
  -4  -3   2   -0.06    0.75
  -4  -3   2   -0.16    1.79
  -4   3   2   -0.37    1.87
   3  -3  -2   90.39    5.92
   3   3  -2   87.81    5.68
  -3  -3   2   85.61    5.88
  -3   3   2   95.98    5.61
   3  -3  -2   85.94    4.89
   3  -3  -2   91.05    7.78
  -3  -3   2   93.52    6.37
   2   3  -2  222.94    9.05
  -2  -3   2  223.15    9.42
   2  -3  -2  213.39    7.88
  -2   3   2  228.89    8.64
   2  -3  -2  213.44    9.00
  -2  -3   2  232.02    9.72
   2  -3  -2  247.95   10.25
   1   3  -2  119.99    6.93
  -1  -3   2  112.18    6.96
  -1   3   2  118.73    6.69
   1  -3  -2  106.79    5.89
   1   3  -2  113.38    4.26
  -1  -3   2  129.34    7.70
   1  -3  -2  115.61    7.05
   0   3  -2   48.76    5.07
   0   3   2   49.77    4.77
   0  -3  -2   42.04    4.37
   0   3  -2   44.38    2.94
   0  -3  -2   46.77    2.56
   0  -3   2   42.14    2.84
   0  -3   2   46.42    5.02
  -1   3  -2   -0.28    2.34
   1   3   2   -1.12    2.77
   1  -3   2    2.41    2.96
   1   3   2   -0.16    1.88
  -1   3  -2   -0.82    1.38
  -1  -3  -2    0.41    1.13
   1  -3   2   -0.33    1.27
   1   3   2   -1.18    1.04
  -1  -3  -2   -2.17    2.36
   2   3   2  126.02    4.90
   2  -3   2  118.14    5.56
   2   3   2  119.33    7.30
  -2   3  -2  124.69    7.72
   2  -3   2  124.77    8.15
  -2  -3  -2  125.38    6.03
   2   3   2  115.58    6.13
  -2   3  -2  124.46    6.65
  -3   3  -2  200.94    7.75
   3   3   2  203.70    7.09
   3  -3   2  195.49    7.77
  -3  -3  -2  203.12    7.80
   3   3   2  201.93    9.54
  -3   3  -2  188.92    9.61
  -3  -3  -2  202.73    8.10
   3   3   2  190.13    7.84
   3  -3   2  209.11   10.49
  -3  -3  -2  206.86    7.36
   4  -3   2    1.14    2.42
  -4   3  -2    3.86    1.80
   4  -3   2    3.33    1.83
   4   3   2    3.74    1.55
   4   3   2    4.93    3.10
   4  -3   2    2.25    2.75
  -4  -3  -2    3.87    1.98
  -4   3  -2    1.98    2.27
   4  -3   2    2.22    2.36
  -4  -3  -2    3.00    2.15
   4   3   2    2.83    1.66
  -4  -3  -2    4.10    1.67
  -5   3  -2   95.87    5.14
   5  -3   2  116.98    7.32
   5   3   2  105.50    6.25
   5  -3   2   93.84    6.61
  -5  -3  -2  116.39    6.20
   5   3   2  105.64    7.34
   5  -3   2  107.21    7.94
  -5   3  -2  110.08    7.57
  -5  -3  -2  115.93    6.57
   5  -3   2   95.82    7.82
  -5  -3  -2  104.12    5.18
   5   3   2   96.29    5.81
   6  -3   2   10.46    2.93
  -6   3  -2    8.49    1.82
   6  -3   2    9.83    2.57
  -6  -3  -2    7.41    2.11
   6  -3   2   10.91    2.76
   6  -3   2    5.32    3.14
   6   3   2    9.72    3.35
  -6   3  -2    9.20    3.09
   6  -3   2    8.83    3.04
  -6  -3  -2    6.74    2.21
   6   3   2    8.37    2.09
   7  -3   2    0.35    0.56
  -7  -3  -2   -0.91    1.76
   7  -3   2   -0.17    2.31
   7   3   2    2.57    2.80
  -7   3  -2    0.16    1.24
   7  -3   2    0.16    1.64
  -7  -3  -2    1.39    1.82
  -7   3  -2    3.73    3.50
   7  -3   2    1.12    1.38
   7   3   2    0.03    2.81
   7  -3   2   -2.60    3.02
   7  -3   2    0.10    0.78
  -7   3  -2   -0.75    2.11
   7  -3   2   -0.78    1.88
  -7  -3  -2    0.70    1.61
   7   3   2   -1.54    1.90
   8  -3   2   93.15    7.35
   8   3   2   79.04    6.98
   8  -3   2   96.52    7.34
   8  -3   2   95.56    8.11
   8   3   2   93.42    7.59
  -8   3  -2   90.48    8.80
   8   3   2   87.60    7.28
  -8  -3  -2   84.99    6.16
  -8  -3  -2   84.70    6.76
  -8   3  -2   91.35    7.10
   8  -3   2   84.43    7.67
   8   3   2   84.99    6.69
  -8  -3  -2   87.12    6.60
   8   3   2   82.68    6.13
  -9  -3  -2   24.01    3.93
   9   3   2   26.20    4.41
   9  -3   2   27.45    4.62
   9  -3   2   28.44    4.08
  -9  -3  -2   21.06    3.60
  -9   3  -2   29.31    5.59
   9  -3   2   21.01    4.05
  -9   3  -2   22.42    3.20
   9   3   2   23.36    4.65
  -9   3  -2   21.72    3.71
   9   3   2   25.95    2.69
   9   3   2   21.81    3.77
   9   3   2   24.35    1.90
  -9  -3  -2   17.06    3.30
   9  -3   2   28.24    4.72
   9   3   2   23.81    3.50
   9   3   2   29.90    4.23
 -10  -3  -2   -0.09    1.75
  10   3   2    2.15    2.13
 -10  -3  -2   -0.46    1.60
 -10   3  -2   -0.88    3.13
  10   3   2   -0.67    1.86
  10   3   2    0.41    2.12
  10   3   2   -4.41    2.86
  10   3   2   -0.04    0.54
 -10   3  -2   -0.90    1.71
  10   3   2    0.74    0.68
  10  -3   2    0.07    1.92
 -10  -3  -2   -1.50    2.25
  10   3   2    5.52    3.36
  10  -3   2   -1.90    2.62
 -10   3  -2    0.29    1.63
 -11   3  -2   21.13    5.49
 -11  -3  -2   17.39    3.52
  11   3   2   18.53    3.60
  11   3   2   16.82    3.54
 -11   3  -2   16.62    3.25
 -11   3  -2   14.13    3.00
  11   3   2   19.58    4.39
  11  -3   2   14.57    4.10
 -11  -3  -2   14.52    3.46
 -12  -3  -2    2.42    2.06
 -12   3  -2    5.51    3.94
  12   3   2    1.21    1.60
 -12   3  -2   -1.07    1.85
  12  -3   2   -2.19    2.49
  12   3   2    0.96    2.57
 -12   3  -2   -0.01    1.79
 -12  -3  -2    6.61    2.35
 -13   3  -2    7.92    2.26
 -13   3  -2    5.58    3.20
 -13  -3  -2    8.93    3.04
  13   3   2    7.70    3.36
  13  -3   2    6.10    3.13
  13   3   2    7.52    2.67
 -14   3  -2   35.43    7.27
 -14  -3  -2   32.01    5.16
  14  -3   2   12.78    4.06
  14   3   2   31.00    5.16
 -15   3  -2    3.98    3.66
 -15  -3  -2   -0.65    2.23
  15  -3   2    4.71    2.92
  15   3   2   -5.41    3.46
  16   3   2  -10.08    4.33
  16  -4  -2    4.25    3.66
 -15   4   2   -2.13    3.56
 -15  -4   2    0.24    2.31
  15   4  -2    3.19    2.83
  15  -4  -2   -0.08    3.48
 -14  -4   2   25.88    4.86
 -14   4   2   29.58    6.73
  14  -4  -2   45.94    7.90
  14   4  -2   33.16    6.08
 -14   4   2   34.93    5.57
  13   4  -2   -2.31    3.12
  13  -4  -2    4.52    3.29
 -13   4   2   -0.43    2.28
 -13   4   2   -0.88    3.88
 -13  -4   2    2.99    2.21
 -12   4   2   23.38    5.86
 -12  -4   2   30.54    5.16
  12  -4  -2   21.11    5.16
 -12  -4   2   30.48    4.98
 -12   4   2   30.67    5.46
  12   4  -2   29.21    5.42
  11   4  -2    4.82    3.21
  11   4  -2    7.29    3.14
 -11   4   2    6.78    4.35
 -11  -4   2    5.80    2.85
 -11  -4   2    3.69    2.30
 -11   4   2    6.07    2.86
  11  -4  -2    9.17    4.12
  10   4  -2  208.70   12.59
 -10   4   2  214.89   14.04
 -10  -4   2  213.98   11.65
 -10  -4   2  208.77   12.33
 -10   4   2  213.09   13.08
  10   4  -2  225.23   13.12
 -10   4   2  208.66   11.21
  10  -4  -2  205.97   14.04
  -9   4   2    5.28    2.40
   9   4  -2   -0.42    2.73
   9   4  -2   -3.78    2.78
  -9   4   2   -0.74    3.40
  -9  -4   2   -1.29    2.09
   9  -4  -2    1.09    1.94
  -9  -4   2    2.52    1.98
   9   4  -2   -0.41    0.81
  -9   4   2   -1.54    2.69
   9  -4  -2   -1.29    3.55
  -8   4   2   17.15    3.51
   8   4  -2   14.51    4.17
   8   4  -2   14.07    3.51
  -8   4   2   10.43    3.53
   8  -4  -2   16.27    3.29
  -8  -4   2   14.18    3.18
  -8  -4   2   14.64    3.18
   8   4  -2   15.23    2.27
  -8   4   2    6.85    3.75
   8  -4  -2   15.09    4.54
   8  -4  -2   14.49    1.72
  -7   4   2    0.58    1.62
   7   4  -2    2.77    3.32
  -7  -4   2    0.40    2.14
   7   4  -2    1.10    2.39
   7  -4  -2    0.08    1.34
  -7  -4   2   -0.01    2.18
   7   4  -2    0.66    1.22
  -7  -4   2    1.74    2.06
  -7  -4   2    1.00    0.87
  -7   4   2    3.90    2.89
   7  -4  -2    5.06    4.34
   7  -4  -2    1.28    0.97
  -6   4   2   50.94    5.44
   6  -4  -2   45.35    6.64
   6   4  -2   47.97    6.04
   6  -4  -2   46.39    4.97
  -6  -4   2   48.53    5.33
  -6   4   2   52.23    4.42
   6  -4  -2   42.89    3.48
   6   4  -2   47.75    4.29
  -6  -4   2   51.63    2.85
  -6   4   2   49.99    6.31
  -6  -4   2   51.36    5.35
   6   4  -2   51.01    5.93
  -5   4   2  151.95    9.36
   5  -4  -2  153.99   10.89
   5  -4  -2  148.39    8.91
  -5  -4   2  161.29    9.14
   5   4  -2  150.54    7.77
  -5   4   2  145.19   10.21
  -5  -4   2  134.50    7.93
  -5  -4   2  161.05    9.06
   5   4  -2  144.08    9.42
  -5  -4   2  144.07    4.59
   5  -4  -2  148.26    6.66
  -5   4   2  148.00    7.49
  -4  -4   2  198.67    9.89
  -4   4   2  201.31   11.81
   4   4  -2  203.45    9.38
  -4  -4   2  214.68   10.40
   4   4  -2  179.19   10.30
   4  -4  -2  202.59   12.45
   4  -4  -2  200.58    8.04
  -4   4   2  201.47    8.86
   3  -4  -2   40.55    5.54
  -3   4   2   37.41    4.46
  -3  -4   2   36.39    4.65
   3   4  -2   35.70    4.57
  -3  -4   2   30.74    4.27
   3  -4  -2   33.56    3.51
  -2  -4   2  209.83   10.50
   2   4  -2  206.95   10.23
   2   4  -2  209.34    5.62
  -2   4   2  225.52    9.71
   2  -4  -2  204.85    8.86
   2  -4  -2  213.38   10.90
  -2  -4   2  207.01   10.38
   1   4  -2   31.52    4.50
   1  -4  -2   31.36    2.09
   1   4  -2   33.52    2.34
  -1   4   2   28.55    4.42
   1  -4  -2   30.78    3.70
   1  -4  -2   35.37    5.04
  -1  -4   2   32.70    4.75
   0   4  -2   64.59    6.45
   0  -4  -2   56.76    2.46
   0   4  -2   64.07    3.40
   0  -4   2   56.03    6.00
   0  -4  -2   69.76    6.06
   0   4   2   61.07    5.89
   1   4   2  383.75   13.86
   1  -4   2  382.54    8.96
  -1   4  -2  398.31   14.77
  -1   4  -2  367.75   13.87
   1  -4   2  398.90   15.38
   1   4   2  379.67   13.08
  -1  -4  -2  392.93   13.29
   2   4   2   88.10    7.16
   2   4   2   85.22    3.74
   2  -4   2   77.58    4.59
  -2   4  -2   88.51    7.33
  -2  -4  -2   88.57    6.36
   2   4   2   85.48    6.53
   2  -4   2   82.76    7.60
  -2   4  -2   79.61    6.38
  -3   4  -2   39.39    4.41
   3   4   2   39.27    3.08
   3  -4   2   33.78    3.46
   3  -4   2   33.08    5.27
   3   4   2   42.31    5.42
   3   4   2   39.78    4.44
  -3   4  -2   36.04    4.97
  -3  -4  -2   41.03    4.30
  -3  -4  -2   38.80    4.12
  -4   4  -2  262.82   10.29
   4   4   2  287.04    8.98
   4  -4   2  269.48   10.14
  -4  -4  -2  281.95   10.77
  -4  -4  -2  292.39   12.66
   4   4   2  267.03   12.77
  -4   4  -2  296.62   13.65
   4  -4   2  280.38   14.02
  -4  -4  -2  286.53   10.60
   4  -4   2  282.28   13.99
  -4  -4  -2  296.72   10.36
   4   4   2  272.54   11.14
   5  -4   2   55.01    6.10
  -5   4  -2   48.21    4.42
   5  -4   2   52.20    5.98
   5  -4   2   45.13    4.66
   5   4   2   47.86    4.20
  -5  -4  -2   52.25    4.71
  -5  -4  -2   50.69    5.63
   5  -4   2   46.34    6.26
   5   4   2   48.00    5.94
  -5   4  -2   55.51    6.45
  -5  -4  -2   45.85    4.52
   5  -4   2   43.09    5.82
  -5  -4  -2   54.05    4.67
   5   4   2   41.52    4.60
   6  -4   2    5.48    3.48
   6   4   2    4.12    1.83
   6  -4   2    5.62    2.76
   6  -4   2    1.27    1.61
  -6  -4  -2    5.25    2.67
   6  -4   2    3.34    1.28
   6   4   2    1.05    2.34
   6  -4   2   -0.55    2.65
  -6   4  -2    1.72    2.77
  -6  -4  -2    4.45    2.35
  -6  -4  -2    5.48    2.08
   6  -4   2    5.48    2.76
   6   4   2    0.87    1.60
  -6  -4  -2    5.94    2.03
   7  -4   2   24.25    5.19
   7  -4   2   26.22    4.21
  -7  -4  -2   24.10    3.48
   7  -4   2   22.86    3.99
  -7  -4  -2   20.38    3.81
   7  -4   2   26.12    2.52
   7  -4   2   23.46    5.24
  -7   4  -2   21.85    4.28
   7   4   2   22.57    3.34
   7  -4   2   20.72    4.49
  -7  -4  -2   21.51    3.46
   7   4   2   19.55    3.40
   8  -4   2   75.18    7.50
  -8   4  -2   85.15    5.92
   8   4   2   88.04    8.46
   8  -4   2   96.62    7.95
   8  -4   2   88.10    7.77
   8   4   2   81.39    7.00
  -8  -4  -2   96.87    6.97
  -8  -4  -2   90.52    7.78
   8  -4   2   94.97    3.59
   8   4   2   97.53    6.36
   8  -4   2   85.77    8.61
  -8   4  -2   87.99    7.86
  -8  -4  -2   85.17    6.65
   8   4   2   83.38    6.82
   8  -4   2   86.33    9.38
   9  -4   2   -3.41    2.97
  -9  -4  -2    2.77    2.33
   9   4   2    0.91    2.81
  -9   4  -2   -0.03    1.46
   9  -4   2    3.54    2.21
   9   4   2    3.55    2.09
  -9  -4  -2    0.61    1.76
   9  -4   2    1.54    3.18
  -9   4  -2    1.22    2.35
   9  -4   2   -0.77    2.28
  -9  -4  -2    2.35    2.27
   9   4   2   -0.82    1.54
   9   4   2    0.40    1.69
  10  -4   2  125.34   10.17
  10   4   2  117.55    9.84
 -10   4  -2  117.85    7.70
  10   4   2  130.06    9.92
 -10  -4  -2  125.27    8.49
 -10  -4  -2  118.91    9.29
  10   4   2  121.18    5.59
 -10   4  -2  121.28    9.22
 -10  -4  -2  113.88    8.32
  10  -4   2  124.03   11.51
  10   4   2  109.85    8.41
  11   4   2    2.69    3.23
 -11   4  -2    3.04    1.93
  11   4   2    0.43    1.83
 -11  -4  -2   -0.34    2.08
  11  -4   2    0.35    3.56
 -11   4  -2    3.61    2.09
 -11  -4  -2    1.22    2.49
 -11  -4  -2    4.50    2.59
  11  -4   2    5.35    3.15
  12   4   2   36.69    5.17
 -12   4  -2   43.75    7.79
 -12  -4  -2   44.12    5.55
  12  -4   2   36.80    6.49
 -12   4  -2   36.48    4.99
  12  -4   2   42.95    6.73
 -12   4  -2   45.75    5.43
  12   4   2   38.19    6.22
 -13   4  -2   42.70    8.34
 -13  -4  -2   22.77    4.36
  13  -4   2   28.25    6.09
 -13   4  -2   24.90    4.14
  13  -4   2   28.68    5.90
  13   4   2   27.19    5.59
 -14   4  -2    3.37    4.84
 -14  -4  -2    5.44    2.80
  14  -4   2   -4.43    4.69
  14   4   2   -2.55    2.85
  14  -4   2   -0.22    3.31
 -15  -4  -2    1.95    2.57
  15  -4   2   -2.20    3.22
  15   4   2   -3.92    3.80
  15  -4   2   -8.67    4.88
  16  -4   2   -5.40    5.04
  16  -5  -2    0.88    4.40
  15  -5  -2   62.56   10.10
 -14   5   2   -0.34    2.22
  14  -5  -2   -1.91    4.06
  14   5  -2   -4.51    3.91
 -14  -5   2    3.47    2.94
 -14   5   2   -6.01    4.95
  13  -5  -2   -2.87    3.90
 -13   5   2    4.90    2.83
  13   5  -2   -1.61    3.45
 -13   5   2    1.54    3.96
 -13  -5   2    7.90    3.10
  12  -5  -2   47.09    8.12
 -12  -5   2   64.48    7.30
 -12   5   2   61.75    7.90
  12   5  -2   63.12    8.00
  11  -5  -2   15.67    5.56
  11   5  -2   14.25    1.55
 -11  -5   2   16.35    3.71
 -11   5   2   12.06    3.92
  11   5  -2   12.65    4.18
  10  -5  -2    4.87    3.74
 -10  -5   2    2.01    1.91
  10   5  -2    0.20    0.94
 -10   5   2   -3.37    3.42
  10   5  -2   -0.29    3.33
  -9   5   2   -0.62    1.82
   9   5  -2    1.58    2.98
   9   5  -2    0.45    2.38
  -9  -5   2    3.20    2.83
  -9  -5   2   -0.51    2.33
   9   5  -2    1.12    1.35
  -9   5   2    3.57    3.55
   9  -5  -2    3.64    1.33
   9  -5  -2    2.02    3.88
   8   5  -2    3.49    3.73
  -8   5   2   -1.35    2.29
   8   5  -2   -3.44    3.29
  -8  -5   2   -1.59    2.75
   8  -5  -2   -2.55    1.72
  -8  -5   2    1.99    2.60
  -8  -5   2   -1.92    2.14
   8   5  -2   -0.33    1.28
  -8  -5   2    0.61    0.93
  -8   5   2    0.12    2.88
   8  -5  -2    0.78    1.05
   8  -5  -2   -0.11    4.01
  -7   5   2   -1.26    2.14
   7   5  -2   -3.65    3.42
   7   5  -2    2.68    2.40
  -7  -5   2    0.21    2.20
   7  -5  -2    1.54    2.44
  -7  -5   2    1.99    2.43
   7   5  -2   -0.08    1.70
  -7  -5   2   -0.05    2.31
  -7   5   2    2.09    3.23
  -7  -5   2    0.53    0.90
   7  -5  -2    5.38    4.37
   7  -5  -2   -1.06    1.21
   6  -5  -2   76.78    9.39
  -6   5   2  116.17    9.00
   6  -5  -2  107.67    8.50
  -6  -5   2  109.61    8.60
  -6  -5   2  101.53    8.74
   6  -5  -2   95.89    5.99
   6   5  -2  105.57    7.29
  -6   5   2  107.73    9.89
  -6  -5   2  108.42    4.71
  -6  -5   2   97.45    8.01
   6  -5  -2  108.23   10.04
   6   5  -2   95.19    8.54
  -5   5   2   42.69    5.80
   5   5  -2   34.33    5.14
  -5  -5   2   41.56    5.56
   5  -5  -2   34.72    4.86
   5  -5  -2   33.09    3.77
  -5  -5   2   41.32    5.69
   5  -5  -2   41.26    6.75
   5   5  -2   35.27    4.86
  -5   5   2   34.24    6.11
  -5  -5   2   34.20    2.85
   5  -5  -2   39.16    7.73
  -4  -5   2   15.15    3.93
   4   5  -2   15.68    3.94
   4  -5  -2   11.95    3.30
   4  -5  -2   14.91    4.68
  -4   5   2   15.43    3.31
   4   5  -2   12.65    3.34
  -4   5   2   13.64    4.67
   4  -5  -2   16.18    2.95
  -4   5   2   14.32    4.04
  -3   5   2   -1.68    2.66
   3  -5  -2   -1.65    2.23
   3   5  -2    2.01    1.03
   3  -5  -2    4.09    2.80
   3   5  -2    5.84    3.17
  -3   5   2    2.65    2.22
   3  -5  -2    1.40    3.14
   3   5  -2   -0.29    2.67
  -3   5   2    1.79    3.59
  -3  -5   2    1.43    2.60
   2   5  -2   21.26    1.73
   2   5  -2   19.80    4.35
  -2  -5   2   21.51    4.17
  -2   5   2   22.53    4.93
  -2  -5   2   23.87    4.80
  -2   5   2   27.96    4.60
   2  -5  -2   19.96    3.70
   2  -5  -2   21.44    4.90
   1   5  -2   15.06    1.52
   1  -5  -2   13.78    1.19
  -1   5   2    8.46    4.02
  -1  -5   2   10.29    3.32
   1   5  -2   14.36    4.08
  -1  -5   2   10.88    3.79
   1  -5  -2   14.83    4.15
   1  -5  -2    8.89    2.57
  -1   5   2   15.07    3.92
   0   5   2    2.19    3.14
   0   5  -2    5.11    3.43
   0  -5   2    6.42    3.77
   0   5   2    4.05    2.78
   0  -5  -2    3.99    3.03
   0  -5  -2    4.99    2.44
   1  -5   2    3.02    1.20
   1   5   2    5.57    3.09
   1   5   2    0.42    2.16
   1   5   2    3.33    3.04
  -1   5  -2    3.00    3.36
  -1  -5  -2    2.37    2.39
   1  -5   2    1.25    3.06
   2  -5   2    1.85    1.18
  -2   5  -2   -0.53    2.95
   2  -5   2    3.91    3.55
   2   5   2    4.43    3.54
   2   5   2    2.14    1.91
   2   5   2    3.08    2.54
  -2  -5  -2    1.60    2.41
   3   5   2    0.31    0.82
   3  -5   2    0.34    1.25
   3   5   2   -2.96    2.33
   3   5   2    0.46    3.10
   3  -5   2    1.45    3.16
   3  -5   2    3.16    1.87
  -3   5  -2   -0.61    2.78
   3   5   2   -0.65    2.35
   3  -5   2    2.31    2.58
  -3  -5  -2   -0.18    2.20
   4   5   2    3.79    1.26
   4  -5   2    9.69    2.45
   4  -5   2    8.88    3.24
   4  -5   2    7.15    3.81
   4   5   2    5.43    2.60
   4  -5   2    1.72    1.82
  -4  -5  -2    8.91    3.44
  -4  -5  -2    7.16    2.71
  -4   5  -2    9.43    3.41
   4  -5   2    5.21    2.83
   4   5   2    4.30    2.91
  -4  -5  -2    8.63    2.82
  -4  -5  -2    6.11    2.27
   5   5   2   30.69    3.28
   5  -5   2   25.10    3.43
   5  -5   2   38.35    5.87
   5  -5   2   26.97    5.27
  -5  -5  -2   33.49    4.97
   5  -5   2   24.73    3.47
   5   5   2   25.15    4.12
  -5   5  -2   23.91    5.03
  -5  -5  -2   30.49    4.38
   5  -5   2   25.64    5.26
  -5  -5  -2   23.24    3.61
   5   5   2   30.83    4.81
  -5  -5  -2   39.35    4.64
  -6   5  -2    4.95    2.13
   6  -5   2    4.92    2.29
   6   5   2    3.03    1.44
   6  -5   2    4.36    1.96
   6  -5   2    6.06    2.01
  -6  -5  -2    4.60    2.39
   6   5   2    5.01    2.57
   6  -5   2   10.45    4.58
  -6  -5  -2    3.78    2.14
  -6   5  -2    2.27    3.11
   6   5   2   -0.09    2.45
  -6  -5  -2    4.75    2.18
   6  -5   2    4.82    3.53
  -6  -5  -2    3.91    2.08
  -7   5  -2  138.24    8.16
   7  -5   2  136.70    9.23
  -7  -5  -2  124.07    8.34
   7  -5   2  141.23    6.84
  -7  -5  -2  139.05   10.22
  -7   5  -2  121.94   10.20
   7  -5   2  143.46   11.86
   7   5   2  139.65    8.99
  -7  -5  -2  127.63    8.02
  -7  -5  -2  131.80    7.89
   7  -5   2  119.61   11.36
   7   5   2  132.78    9.44
   8  -5   2   23.57    5.41
  -8   5  -2   30.74    4.01
   8   5   2   27.50    5.70
   8  -5   2   30.38    4.68
   8   5   2   24.02    3.99
  -8  -5  -2   28.98    4.42
   8  -5   2   27.98    2.68
   8  -5   2   28.97    6.43
  -8   5  -2   30.46    5.25
   8  -5   2   31.43    5.73
  -8  -5  -2   29.04    4.03
   8   5   2   30.21    4.37
   8   5   2   30.45    4.73
   9  -5   2   -1.80    3.55
   9  -5   2    0.75    0.74
   9   5   2   -3.14    3.67
  -9   5  -2   -2.44    1.94
   9   5   2   -1.67    2.09
  -9  -5  -2   -1.20    1.76
   9  -5   2    4.60    4.15
  -9   5  -2   -2.58    3.02
  -9  -5  -2   -0.76    2.04
   9   5   2    0.38    1.69
   9   5   2   -1.86    1.99
  10  -5   2   20.83    5.43
  10   5   2   18.55    5.13
 -10   5  -2   17.08    3.33
  10   5   2   18.35    3.81
 -10  -5  -2   14.23    3.29
  10  -5   2   17.17    5.73
 -10   5  -2   19.21    4.50
 -10  -5  -2   20.28    3.80
  10   5   2   17.32    2.83
  10   5   2   19.23    4.34
  11   5   2    1.71    3.30
 -11   5  -2   -1.24    1.74
  11   5   2   -0.47    1.90
 -11  -5  -2    0.57    1.99
  11  -5   2   -1.33    3.72
 -11   5  -2    2.38    2.41
 -11  -5  -2    0.91    1.69
  11  -5   2    0.97    3.28
 -12  -5  -2    2.88    2.44
  12  -5   2    2.95    3.73
 -12   5  -2   -0.32    2.25
  12  -5   2   -0.34    3.57
  12   5   2    0.14    2.96
 -13  -5  -2   22.61    4.35
  13  -5   2   23.28    6.66
 -13   5  -2   20.23    4.26
  13  -5   2   14.01    4.88
  13   5   2   16.19    4.50
 -14  -5  -2    7.23    3.47
  14  -5   2   -4.71    4.64
  14   5   2   -3.06    3.75
  14  -5   2   -3.33    3.50
  15  -6  -2   -4.58    4.65
 -14   6   2    0.57    3.05
  14  -6  -2    4.19    4.83
  13  -6  -2   46.19    9.10
 -13   6   2   34.75    6.66
  13   6  -2   47.99    7.76
 -13  -6   2   46.95    6.78
  12  -6  -2    0.95    4.26
 -12  -6   2    3.11    2.14
 -12   6   2    3.27    2.92
  12   6  -2    7.04    3.11
  11  -6  -2   10.14    5.99
 -11  -6   2   -0.41    2.76
  11   6  -2   -1.65    1.44
  11  -6  -2   -3.46    4.60
 -11   6   2   -3.13    3.84
  11   6  -2   -3.46    3.46
  10  -6  -2    2.09    1.05
  10  -6  -2    7.55    4.23
  10  -6  -2    1.29    3.24
  10   6  -2    2.21    1.59
 -10  -6   2   -0.86    2.47
 -10   6   2    1.01    3.20
  10   6  -2    2.83    3.44
   9   6  -2  329.24   17.65
   9  -6  -2  311.67   19.71
  -9  -6   2  302.38   15.14
  -9  -6   2  306.92   15.59
   9   6  -2  339.50   12.50
  -9   6   2  274.54   17.67
   9  -6  -2  316.19   20.16
  -9  -6   2  328.89    9.36
   9  -6  -2  323.99    9.94
   8   6  -2    9.45    4.63
   8  -6  -2   -2.77    4.30
  -8  -6   2   -0.37    2.39
   8   6  -2    0.86    1.94
  -8  -6   2    2.83    3.11
  -8  -6   2    1.87    1.16
  -8   6   2    0.31    3.48
   8  -6  -2    1.53    1.33
   8  -6  -2    0.42    3.95
   7   6  -2   -0.63    3.34
  -7  -6   2   -0.74    2.41
   7   6  -2    2.24    2.75
   7  -6  -2    6.25    4.89
  -7  -6   2    4.22    3.10
   7   6  -2    0.71    2.02
  -7  -6   2   -0.99    1.26
  -7   6   2   -6.45    4.13
   7  -6  -2   -0.26    1.28
  -6   6   2   22.36    4.70
  -6  -6   2   10.33    3.39
   6   6  -2   19.67    4.52
   6  -6  -2   17.74    3.93
  -6  -6   2   22.18    4.72
   6   6  -2   17.60    3.73
   6  -6  -2   13.94    2.83
  -6  -6   2   13.56    2.15
  -6   6   2    9.26    4.06
   6  -6  -2   21.24    5.64
  -5   6   2  131.38   10.60
   5  -6  -2  123.81    9.88
  -5  -6   2  132.47   10.54
   5  -6  -2  122.70    8.02
  -5   6   2  120.95   11.61
   5   6  -2  132.69    9.66
  -5  -6   2  119.36    5.95
   5  -6  -2  126.35   11.62
  -5  -6   2  130.49   10.06
   5   6  -2  119.59   10.45
   4  -6  -2   30.88    4.46
  -4   6   2   31.56    5.57
   4   6  -2   35.07    2.39
   4  -6  -2   33.18    5.25
   4   6  -2   37.28    5.34
  -4  -6   2   31.39    5.26
  -4   6   2   36.07    6.79
  -4  -6   2   35.67    5.81
   4  -6  -2   33.20    6.30
   4   6  -2   36.42    6.22
  -3  -6   2  132.99   10.16
   3  -6  -2  115.71    8.29
   3   6  -2  130.38    3.17
   3  -6  -2  123.93    9.85
   3   6  -2  122.28    9.70
  -3   6   2  127.32   11.61
   3  -6  -2  129.32   11.14
   3   6  -2  138.59   11.25
  -3  -6   2  134.28   10.43
  -3   6   2  139.02   11.37
  -2   6   2   41.53    6.86
   2  -6  -2   38.78    5.13
   2  -6  -2   41.34    6.40
  -2  -6   2   39.34    5.51
   2   6  -2   43.22    6.60
   2  -6  -2   36.73    1.81
  -2  -6   2   37.48    5.86
   2   6  -2   39.40    5.94
  -2   6   2   42.23    6.93
  -2  -6   2   41.44    6.27
  -1   6   2  134.79   11.26
   1   6  -2  158.67   11.59
  -1  -6   2  134.52   10.84
   1  -6  -2  142.07   10.91
   1   6  -2  135.10   11.02
  -1  -6   2  166.14   11.77
  -1   6   2  157.66   12.72
   1  -6  -2  151.22    9.86
  -1  -6   2  143.71   10.19
   0  -6   2   42.59    6.45
   0  -6  -2   45.95    6.36
   0  -6   2   33.21    5.51
   0   6  -2   36.06    5.72
   0   6   2   47.26    7.21
   0   6   2   51.13    7.60
   0  -6   2   42.84    5.67
   0  -6  -2   47.11    6.06
   0   6  -2   47.16    6.71
  -1   6  -2   58.99    7.59
   1   6   2   55.27    6.69
   1  -6   2   66.77    8.07
  -1  -6  -2   62.92    7.15
   1   6   2   65.45    7.76
  -1   6  -2   52.61    7.07
   1  -6   2   56.09    7.33
  -1   6  -2   52.74    7.01
  -1  -6  -2   65.47    6.89
   1  -6   2   55.85    6.09
  -2   6  -2   23.43    5.29
   2   6   2   20.53    4.42
   2  -6   2   22.30    4.17
  -2  -6  -2   22.70    4.37
   2  -6   2   20.60    2.42
   2  -6   2   19.09    4.64
   2   6   2   25.49    5.60
  -2   6  -2   22.18    4.91
   2  -6   2   18.57    5.50
  -2  -6  -2   18.66    4.46
   3  -6   2  120.71    6.26
  -3  -6  -2  123.65    9.80
   3  -6   2  111.11    8.29
  -3   6  -2  116.82   10.43
   3   6   2  106.07    9.61
   3  -6   2  127.89   11.10
   3  -6   2  108.49   10.61
   3   6   2  114.58    9.34
  -3  -6  -2  120.77    9.08
  -3   6  -2  108.47    9.09
  -4   6  -2    0.56    2.28
   4  -6   2   -0.41    1.29
   4   6   2    0.06    0.78
   4  -6   2   -1.37    2.84
   4  -6   2    0.05    2.02
  -4  -6  -2   -0.84    1.89
   4   6   2    2.61    3.13
   4  -6   2   -1.49    3.85
  -4   6  -2   -0.89    3.31
   4   6   2   -1.27    3.18
   4  -6   2   -1.40    2.68
  -4  -6  -2   -2.50    2.39
  -4  -6  -2    1.00    2.82
  -5   6  -2   75.45    7.13
   5   6   2   64.90    4.24
   5  -6   2   75.46    6.06
  -5  -6  -2   64.49    6.57
   5  -6   2   73.61    6.27
   5  -6   2   64.54    8.66
  -5   6  -2   73.50    8.55
   5   6   2   74.19    8.00
  -5  -6  -2   73.71    6.52
   5   6   2   76.18    7.71
  -5  -6  -2   69.71    6.56
  -6   6  -2   55.19    6.04
   6   6   2   59.96    4.64
   6  -6   2   57.94    5.76
  -6  -6  -2   59.18    6.27
   6   6   2   60.99    6.99
  -6   6  -2   67.59    8.45
   6   6   2   62.30    7.01
  -6  -6  -2   62.90    6.17
  -6  -6  -2   58.67    5.85
   6  -6   2   61.24    5.57
   6  -6   2   55.86    8.28
  -7   6  -2    6.54    2.58
   7   6   2    2.49    2.33
   7  -6   2    8.24    2.15
   7  -6   2    1.66    3.28
   7  -6   2    7.73    2.54
  -7   6  -2    4.78    3.50
  -7  -6  -2    7.06    2.70
  -7  -6  -2    6.13    2.24
   7   6   2    9.13    3.43
  -7  -6  -2    5.17    2.29
   8  -6   2   15.75    3.93
   8   6   2   14.05    2.86
   8  -6   2   16.44    2.61
   8   6   2    6.44    2.64
   8  -6   2   14.17    5.26
  -8   6  -2    9.04    3.86
  -8  -6  -2   17.42    3.91
   8   6   2   13.94    3.39
  -8  -6  -2   16.70    3.39
  -8   6  -2    9.58    2.53
   9   6   2   23.63    3.85
  -9  -6  -2   28.43    4.61
   9   6   2   19.39    4.22
   9  -6   2   24.25    6.24
  -9   6  -2   29.36    5.86
  -9  -6  -2   25.75    4.18
   9   6   2   25.54    4.19
  -9   6  -2   24.94    4.09
   9   6   2   26.39    5.37
  10   6   2    1.33    1.91
 -10  -6  -2   -1.09    1.95
  10  -6   2    6.40    4.72
 -10   6  -2   -0.78    2.82
  10   6   2    0.45    1.54
 -10  -6  -2    1.76    2.52
  11  -6   2   15.42    5.08
 -11  -6  -2   18.28    3.89
  11  -6   2   16.35    5.02
 -11   6  -2   17.47    4.45
 -11  -6  -2   20.29    4.07
  11   6   2   19.80    5.11
  12  -6   2   -1.90    4.41
 -12  -6  -2    0.62    2.22
  12  -6   2   -9.88    6.29
 -12   6  -2    4.41    3.03
 -12  -6  -2    1.14    1.66
  12   6   2   -8.80    4.77
 -13   6  -2   -1.03    2.84
  13  -6   2    6.23    4.54
 -13  -6  -2   -0.32    1.94
  13  -6   2   -0.75    3.81
 -14   7   2   32.28    6.96
 -13   7   2    0.46    3.03
  13  -7  -2    0.54    3.90
  12  -7  -2   25.26    8.00
 -12  -7   2   18.03    4.66
 -12   7   2   10.97    4.24
  12  -7  -2   12.37    5.62
  11  -7  -2   16.33    6.09
 -11  -7   2   18.86    4.76
  11   7  -2   14.75    4.88
 -11   7   2   17.60    5.63
  11  -7  -2   13.35    4.65
  10   7  -2   18.03    3.11
 -10  -7   2   25.70    5.46
  10   7  -2   21.96    5.46
 -10   7   2   18.38    5.70
  10  -7  -2   35.00    8.07
   9  -7  -2   41.29    8.35
  -9  -7   2   40.81    6.41
   9   7  -2   38.70    5.04
  -9  -7   2   38.58    6.31
  -9  -7   2   43.47    3.64
  -9   7   2   41.81    7.77
   9   7  -2   48.32    7.90
   8  -7  -2   42.59    4.65
   8  -7  -2   41.83    8.04
  -8  -7   2   39.91    6.20
   8   7  -2   41.01    5.43
  -8  -7   2   49.08    6.87
  -8   7   2   41.35    7.74
  -8  -7   2   40.85    3.46
   8   7  -2   45.07    7.56
  -7  -7   2   17.64    4.25
   7  -7  -2   17.89    5.97
  -7  -7   2   36.28    6.30
   7   7  -2   25.05    4.81
  -7   7   2   23.11    6.33
  -7  -7   2   19.91    2.69
   7  -7  -2   23.31    3.81
  -6  -7   2  106.32   10.06
  -6   7   2   90.99   11.14
   6   7  -2   86.71    8.36
  -6  -7   2   82.73    8.88
   6  -7  -2  113.91   11.94
  -6  -7   2   91.22    5.60
   6  -7  -2   81.08    6.98
   5  -7  -2   63.39    9.23
   5  -7  -2   60.40    6.41
   5   7  -2   58.97    2.29
   5   7  -2   50.10    2.19
   5   7  -2   58.39    7.17
  -5   7   2   73.57    9.55
  -5  -7   2   65.61    7.81
   4  -7  -2    0.12    1.93
   4  -7  -2    0.37    3.16
   4  -7  -2   -1.52    1.18
   4   7  -2   -2.71    2.88
  -4   7   2   -2.28    3.06
  -4  -7   2    1.51    3.20
   3  -7  -2   60.40    6.61
   3  -7  -2   68.90    8.90
   3  -7  -2   63.83    7.87
   3  -7  -2   59.76    2.28
   3   7  -2   71.06    8.37
  -3   7   2   65.00    8.91
  -3  -7   2   68.57    8.19
   2   7  -2  170.52   12.63
  -2   7   2  173.82   14.16
   2  -7  -2  170.35   13.24
  -2  -7   2  185.82   13.54
   2  -7  -2  181.32   11.64
   1   7  -2  291.64   16.47
  -1   7   2  302.11   18.31
   1  -7  -2  277.13   16.43
  -1  -7   2  275.80   16.48
  -1  -7   2  311.13   16.21
   1  -7  -2  294.61   14.90
   0  -7   2    2.76    2.24
   0  -7  -2   -0.75    2.28
   0  -7   2    6.43    3.77
   0  -7  -2    1.88    3.17
   0   7  -2    0.27    3.33
   0   7   2    1.53    3.49
   0   7  -2   -0.99    3.06
   1  -7   2    3.29    2.65
   1  -7   2    3.89    3.79
  -1  -7  -2    1.60    2.65
  -1   7  -2    2.78    3.54
   1   7   2    3.55    4.12
  -1   7  -2   -4.56    4.33
   2  -7   2   41.15    5.88
   2   7   2   37.11    6.01
  -2  -7  -2   39.66    6.21
   2  -7   2   43.88    7.55
  -2   7  -2   45.80    7.42
   2   7   2   33.86    6.31
  -2   7  -2   40.66    6.54
   3  -7   2   79.96    7.74
   3  -7   2   93.62    5.26
  -3   7  -2  100.62   10.36
   3   7   2  101.39   10.05
  -3  -7  -2   90.25    8.65
   3   7   2   85.28    8.94
   3  -7   2   95.53   10.78
  -3   7  -2   94.37    9.52
  -4   7  -2   21.43    4.52
   4  -7   2   16.82    3.78
   4   7   2   12.33    3.59
   4  -7   2   15.41    4.66
   4  -7   2   20.55    2.93
  -4   7  -2   18.18    5.06
   4   7   2   19.05    5.15
  -4  -7  -2   13.76    3.73
  -4  -7  -2   13.08    3.71
  -5   7  -2   -1.02    2.73
   5  -7   2   -3.93    4.96
   5   7   2    1.27    2.43
   5  -7   2    0.97    2.07
   5  -7   2    2.80    1.69
  -5   7  -2    2.81    3.92
  -5  -7  -2    0.70    2.49
   5   7   2    3.22    3.07
  -5  -7  -2   -2.60    3.24
  -5  -7  -2   -0.90    2.01
  -6   7  -2   40.19    5.73
   6  -7   2   51.85    5.75
   6  -7   2   39.33    7.43
   6   7   2   49.11    7.04
   6  -7   2   48.34    5.31
  -6  -7  -2   51.43    6.27
  -6   7  -2   41.25    7.83
   6   7   2   37.44    6.29
  -6  -7  -2   50.66    5.50
  -6  -7  -2   55.38    6.50
  -7   7  -2   35.80    5.24
   7  -7   2   38.64    4.98
   7  -7   2   45.54    5.08
   7  -7   2   56.25    8.97
   7   7   2   34.39    6.09
  -7  -7  -2   37.61    4.96
   7   7   2   47.12    6.78
  -7  -7  -2   40.06    5.39
  -7  -7  -2   40.82    5.84
  -7   7  -2   32.06    6.34
   8   7   2    4.58    3.52
   8  -7   2   -3.78    3.36
  -8   7  -2    3.53    3.27
  -8  -7  -2    2.63    2.37
  -8  -7  -2    0.25    1.66
   8   7   2    0.87    2.25
  -8  -7  -2    1.37    1.94
  -9  -7  -2   15.33    3.95
   9  -7   2   18.18    6.38
  -9   7  -2   17.90    5.53
   9   7   2   13.96    2.89
  -9  -7  -2   14.55    3.32
   9   7   2   16.41    5.41
  10  -7   2  145.92   14.83
 -10  -7  -2  134.56   10.32
 -10   7  -2  143.51   13.13
 -10  -7  -2  144.70    9.88
  10   7   2  146.76   13.61
 -11  -7  -2   14.14    3.81
  11  -7   2    2.79    3.71
 -11  -7  -2   13.32    3.30
  11   7   2   22.22    6.41
 -11   7  -2   12.20    4.76
 -12  -7  -2   28.96    5.14
 -12   7  -2   37.27    6.94
 -13   7  -2   13.93    4.72
 -12   8   2   14.06    5.34
 -11   8   2    4.29    3.50
 -10  -8   2    0.76    2.11
 -10  -8   2   -2.36    3.02
  10  -8  -2   -6.08    5.74
 -10   8   2    2.38    4.16
  10   8  -2   -2.26    4.81
  -9  -8   2    1.95    2.50
   9  -8  -2    9.66    5.30
   9   8  -2   -0.08    2.14
  -9  -8   2    1.25    2.26
  -9   8   2   -2.94    4.76
   9   8  -2    2.72    3.79
  -8  -8   2  221.05   14.93
  -8   8   2  206.33   17.70
   8   8  -2  215.54   13.25
   8  -8  -2  226.68   18.53
  -8  -8   2  202.84   14.22
   8   8  -2  218.52   16.28
  -7  -8   2   -3.07    2.87
  -7  -8   2   -1.32    2.88
   7   8  -2   -0.35    2.23
   7  -8  -2    1.60    4.76
  -7  -8   2   -1.82    1.26
  -7   8   2    1.63    4.55
   7  -8  -2   -2.61    2.34
  -6  -8   2   24.47    5.62
  -6  -8   2   26.18    3.61
   6   8  -2   16.78    4.65
  -6  -8   2   24.55    5.45
   6  -8  -2   25.53    6.27
  -6   8   2   16.81    5.66
   6  -8  -2   19.03    4.00
  -5  -8   2    2.78    2.95
   5   8  -2    5.31    3.30
   5  -8  -2    5.30    4.59
  -5   8   2   10.50    5.14
   5  -8  -2    2.15    2.09
   4  -8  -2   22.30    6.48
  -4   8   2    9.92    4.73
  -4  -8   2   20.42    5.11
   4   8  -2   14.66    4.68
   3  -8  -2   32.53    7.15
  -3   8   2   16.35    6.06
  -3  -8   2   17.47    4.74
   3   8  -2   16.22    4.44
   2  -8  -2   43.89    7.51
  -2   8   2   33.90    6.70
  -2  -8   2   47.83    7.73
   2   8  -2   44.35    7.22
  -1   8   2   78.94   10.37
   1  -8  -2   78.44    9.79
  -1  -8   2   62.21    8.44
   1   8  -2   62.37    8.81
   0   8   2   36.14    7.31
   0  -8  -2   25.59    5.56
   0  -8   2   23.65    5.64
   0   8  -2   34.35    6.86
   1   8   2    0.25    3.46
  -1  -8  -2   11.03    4.58
   1  -8   2    2.23    3.40
  -1   8  -2    6.89    4.13
   2   8   2   -4.84    4.53
   2  -8   2   -0.45    3.50
  -2  -8  -2    0.60    3.10
  -2   8  -2   -3.28    3.42
   3   8   2   -1.61    3.39
   3  -8   2    9.00    4.33
  -3  -8  -2    0.50    2.66
  -3   8  -2    1.40    3.85
   4  -8   2   16.84    3.81
   4   8   2   17.48    4.85
   4  -8   2   17.97    5.69
  -4  -8  -2   17.14    4.23
  -4  -8  -2   15.48    4.53
  -4   8  -2   14.58    4.68
   5  -8   2   -1.74    2.99
   5  -8   2   -4.04    4.93
   5   8   2    2.55    2.79
  -5  -8  -2    1.38    2.50
  -5  -8  -2    2.45    2.72
  -5   8  -2   -0.83    3.62
  -5  -8  -2   -0.69    2.57
   6  -8   2    1.76    3.79
  -6  -8  -2    3.51    2.30
   6   8   2   -1.53    3.03
  -6  -8  -2   -0.95    2.82
  -6  -8  -2   -0.40    2.41
  -6   8  -2    1.64    3.15
   7  -8   2   -4.64    4.46
   7   8   2    1.68    2.99
  -7  -8  -2   -0.39    1.77
  -7  -8  -2   -0.37    2.01
  -7   8  -2   -4.23    4.54
  -7  -8  -2   -0.01    2.29
   8  -8   2   10.81    5.10
   8   8   2   10.94    3.85
  -8  -8  -2    9.50    3.08
  -8  -8  -2    2.81    2.09
  -8   8  -2   13.91    4.78
  -8  -8  -2    6.80    2.99
  -9   8  -2    6.50    3.92
  -9  -8  -2    4.38    2.63
  -9  -8  -2    4.59    1.81
   9  -8   2    6.46    4.55
 -10   8  -2   15.89    5.41
 -10  -8  -2    2.93    2.24
 -11  -8  -2   24.03    5.07
  -9  -9   2    4.39    2.58
   8   9  -2   -0.18    2.40
  -8  -9   2    6.13    3.81
  -7  -9   2   22.75    5.80
   7   9  -2   13.36    4.33
   7  -9  -2   21.55    6.93
  -7   9   2   21.06    7.00
  -7  -9   2   14.42    4.95
  -6  -9   2    3.66    3.17
   6   9  -2   15.77    4.81
   6  -9  -2   10.14    5.04
  -6   9   2    6.75    4.31
  -6  -9   2   10.00    4.52
   5   9  -2    2.87    3.61
   5  -9  -2    2.99    4.35
  -5   9   2    2.99    3.95
  -5  -9   2   -5.14    4.57
   4   9  -2   22.72    5.64
   4  -9  -2   28.17    7.42
  -4   9   2   26.25    7.25
  -4  -9   2   20.92    5.46
  -3   9   2   43.94    8.43
  -3  -9   2   43.69    7.71
   3  -9  -2   48.82    8.79
   3   9  -2   41.54    7.62
  -2   9   2    7.81    4.82
   2  -9  -2    1.97    3.45
   2   9  -2   -0.11    3.80
  -1   9   2    2.52    3.47
  -1  -9   2    4.91    4.42
   1  -9  -2    1.38    3.44
   1   9  -2   -5.36    5.06
   0   9   2   -4.95    4.98
   0  -9   2    2.70    3.72
   0  -9  -2    5.62    3.64
   0   9  -2    6.70    3.75
   1   9   2    8.15    4.51
  -1  -9  -2    8.17    4.17
   1  -9   2    4.39    3.64
  -1   9  -2   20.31    5.62
   2   9   2   -1.50    3.92
  -2  -9  -2    3.37    3.55
   2  -9   2    3.47    3.56
  -2   9  -2    7.37    4.35
   3   9   2    5.11    2.98
  -3  -9  -2    0.92    2.58
   3  -9   2    2.86    3.75
  -3   9  -2    2.27    3.06
   4   9   2   -3.03    4.51
   4  -9   2   -2.55    3.91
  -4  -9  -2    0.20    2.59
  -4  -9  -2   -1.03    1.92
  -4   9  -2    1.97    4.24
   5   9   2    5.11    3.86
   5  -9   2    9.74    5.52
  -5  -9  -2   -0.41    2.00
  -5  -9  -2    8.08    3.61
  -5  -9  -2    0.22    2.66
  -5   9  -2    3.84    3.60
  -6  -9  -2   24.00    4.59
   6   9   2   21.70    5.54
  -6  -9  -2   19.37    4.81
  -6   9  -2   20.35    5.48
  -6  -9  -2   21.38    5.11
  -7  -9  -2   10.42    3.19
   7   9   2    8.43    4.11
  -7  -9  -2    5.25    2.64
  -7  -9  -2   15.26    4.40
  -8  -9  -2    5.40    3.12
  -8  -9  -2   -2.52    2.74
  -9  -9  -2   13.89    4.12
   7  10  -2   13.43    4.43
   6  10  -2   -4.72    4.02
   5  10  -2   52.23    8.32
   4  10  -2   -1.87    3.39
   3 -10  -2   14.70    5.73
   3  10  -2    4.23    3.27
   2 -10  -2   84.62   11.81
   2  10  -2   65.62   10.28
  -1  10   2   80.64   11.43
   1 -10  -2   70.68   10.42
   1  10  -2   49.12    8.84
   0  10   2   73.84   11.34
   0 -10  -2   66.79    9.93
   0  10  -2   92.40   11.65
   1  10   2   14.93    5.64
  -1 -10  -2   12.02    5.01
   2  10   2    0.49    3.17
  -2 -10  -2   -0.35    3.24
   3  10   2   -5.47    4.28
  -3 -10  -2   -6.34    4.40
  -4 -10  -2   -6.47    3.88
  -4 -10  -2   -2.81    3.06
   5  10   2   34.95    7.52
  -5 -10  -2   48.75    7.91
  -5 -10  -2   45.92    7.62
  -6 -10  -2    9.34    3.02
   6  10   2   15.30    5.24
  17   0  -3   -2.45    3.82
 -16   0   3   -2.95    3.13
  16   0  -3   -5.20    3.22
 -15   0   3   -0.58    1.99
  15   0  -3   -1.98    2.92
 -14   0   3    3.18    1.97
  14   0  -3    1.22    1.89
  14   0  -3   -1.47    2.65
 -14   0   3   -1.42    1.51
 -13   0   3   -0.46    2.15
 -13   0   3   -1.52    1.55
  13   0  -3    1.76    2.03
  13   0  -3    2.32    2.57
 -12   0   3    0.06    0.34
 -12   0   3   -0.47    0.54
 -12   0   3    1.88    2.13
  12   0  -3   -3.32    3.09
 -12   0   3    0.31    1.44
 -11   0   3   -1.22    1.92
  11   0  -3   -1.24    2.67
 -11   0   3    2.86    2.59
  11   0  -3   -0.44    1.36
 -11   0   3   -0.18    0.93
 -10   0   3    2.67    2.37
  10   0  -3    2.09    2.44
  10   0  -3   -0.85    1.24
 -10   0   3    2.05    2.32
 -10   0   3   -0.89    1.19
   9   0  -3   -2.46    2.74
  -9   0   3    1.40    1.98
   8   0  -3    2.49    2.17
  -8   0   3   -1.41    1.53
   7   0  -3    0.88    2.46
  -7   0   3    1.70    1.91
   6   0  -3   -1.39    2.44
  -6   0   3   -0.70    1.51
   6   0  -3    1.03    1.19
   5   0  -3   -0.67    2.23
   5   0  -3   -1.30    1.28
  -5   0   3   -0.99    1.43
   4   0  -3   -0.79    2.04
  -4   0   3    3.01    1.79
  -4   0   3   -1.02    1.52
   4   0  -3    1.46    1.43
   3   0  -3   -0.87    1.24
  -3   0   3    1.44    1.46
   3   0  -3    0.89    1.91
  -3   0   3   -0.36    1.16
   2   0  -3    0.35    1.07
   2   0  -3    0.76    1.67
  -2   0   3    0.14    1.36
  -2   0   3   -0.15    0.97
  -1   0   3   -0.01    0.75
  -1   0   3    0.49    1.12
   1   0  -3    0.41    1.40
   1   0  -3   -1.13    2.07
   1   0  -3   -0.38    1.66
   1   0  -3    0.48    1.26
   0   0   3    1.56    1.74
   0   0  -3    0.49    1.62
   0   0   3    0.05    1.03
   0   0  -3   -0.26    2.02
   0   0  -3    1.49    1.63
   0   0  -3    0.62    1.11
   0   0   3   -1.77    1.51
   0   0   3   -0.49    0.93
   1   0   3    1.19    1.29
   1   0   3    1.69    1.86
  -1   0  -3   -0.50    2.31
   1   0   3    0.54    0.78
  -1   0  -3   -0.29    0.97
   1   0   3    0.39    1.06
   1   0   3    0.66    1.15
  -1   0  -3   -0.15    1.79
   1   0   3   -0.56    0.81
  -2   0  -3    0.07    2.53
   2   0   3    0.47    0.87
  -2   0  -3    1.09    1.42
   2   0   3    0.05    1.07
   2   0   3    0.78    1.12
  -2   0  -3   -0.86    2.04
   2   0   3    1.02    1.58
  -2   0  -3    0.51    1.27
   3   0   3   -0.64    1.15
  -3   0  -3    2.55    2.39
   3   0   3   -0.50    0.93
  -3   0  -3    0.33    1.38
   3   0   3    0.48    1.16
   3   0   3    0.34    1.18
  -3   0  -3   -1.14    2.21
  -3   0  -3   -1.09    1.24
   3   0   3   -0.96    1.40
  -4   0  -3    1.22    1.21
   4   0   3    1.96    1.44
   4   0   3    0.12    1.16
   4   0   3    2.04    1.20
  -4   0  -3   -0.63    1.41
  -4   0  -3   -0.29    2.28
   4   0   3   -1.99    1.38
  -5   0  -3   -0.36    1.07
   5   0   3   -0.62    1.21
  -5   0  -3    1.93    1.72
   5   0   3   -0.10    1.25
   5   0   3   -0.32    1.26
  -5   0  -3    0.75    2.08
   5   0   3    0.10    1.34
   6   0   3   -0.45    1.31
  -6   0  -3   -1.14    1.75
   6   0   3    0.66    1.31
   6   0   3   -0.28    1.19
  -6   0  -3   -1.12    1.03
   6   0   3   -0.85    1.70
  -7   0  -3    0.47    0.95
   7   0   3   -0.35    1.26
  -7   0  -3   -0.18    1.68
   7   0   3    0.11    1.21
   7   0   3   -0.33    1.23
   7   0   3   -0.47    1.60
   7   0   3   -1.48    1.54
   8   0   3   -0.79    1.59
   8   0   3   -0.54    1.67
   8   0   3   -2.07    1.68
  -8   0  -3    2.31    1.74
   8   0   3   -0.99    1.52
   8   0   3   -0.01    1.43
   8   0   3    0.17    1.70
  -8   0  -3   -0.20    0.84
   9   0   3   -0.78    1.78
   9   0   3   -0.57    1.61
  -9   0  -3   -0.03    1.74
   9   0   3    1.36    2.13
   9   0   3   -0.08    1.32
   9   0   3   -0.10    1.29
   9   0   3   -0.22    1.75
  -9   0  -3   -1.18    1.03
 -10   0  -3   -0.03    0.80
  10   0   3    1.53    1.41
  10   0   3    2.19    2.31
  10   0   3   -0.28    2.00
 -10   0  -3    0.98    1.93
  10   0   3   -1.09    1.73
  11   0   3   -0.61    1.28
  11   0   3    0.41    1.95
  11   0   3    0.78    1.75
 -11   0  -3   -3.61    2.92
  12   0   3    0.04    1.26
  12   0   3   -2.84    2.47
 -12   0  -3   -1.23    2.59
  13   0   3    0.67    2.41
 -13   0  -3    2.48    2.84
  14   0   3    4.45    2.48
 -14   0  -3   -1.41    3.17
  15   0   3   -2.05    2.41
 -15   0  -3    1.52    3.05
  16   0   3   -2.81    3.20
  17   1  -3   10.00    4.21
  17  -1  -3   23.56    5.50
 -16   1   3   81.88    9.39
 -16  -1   3   74.61    8.41
  16   1  -3   78.12    8.90
  16  -1  -3   85.50    9.57
 -15   1   3   22.60    4.77
 -15  -1   3   26.19    4.88
  15   1  -3   19.35    3.63
  15  -1  -3   29.65    5.80
  15   1  -3   26.72    5.34
 -14   1   3   51.68    6.86
 -14  -1   3   47.86    6.15
 -14   1   3   51.73    3.27
  14   1  -3   45.97    5.07
  14  -1  -3   45.78    6.65
  14   1  -3   42.83    5.84
 -13   1   3    8.73    1.00
 -13   1   3   12.46    3.70
 -13  -1   3    8.17    3.01
 -13   1   3   12.67    1.33
 -13   1   3    9.02    1.74
  13   1  -3    9.99    2.48
  13  -1  -3   17.68    4.68
  13   1  -3   10.87    3.94
 -12   1   3    3.27    0.97
 -12  -1   3    1.09    2.23
 -12   1   3    3.76    2.43
 -12   1   3    4.76    1.27
 -12   1   3    3.65    1.59
  12   1  -3    2.10    1.65
  12  -1  -3    3.82    2.84
  12   1  -3    4.35    2.94
 -11   1   3  325.11   13.79
  11  -1  -3  341.90   13.68
 -11  -1   3  319.79   13.14
  11   1  -3  327.76   14.26
 -11   1   3  344.48    7.09
 -11   1   3  328.85   10.87
  11  -1  -3  322.97   14.15
  11   1  -3  347.15   14.15
 -11  -1   3  358.92   15.96
 -11   1   3  357.53   14.62
  10  -1  -3   20.74    3.35
 -10   1   3   19.26    3.46
 -10  -1   3   16.68    3.25
 -10   1   3   18.35    1.84
  10   1  -3   20.31    3.66
 -10   1   3   23.08    3.17
  10   1  -3   16.49    2.51
  10  -1  -3   22.32    4.06
 -10   1   3   19.81    3.48
 -10  -1   3   21.77    4.18
  10   1  -3   18.00    3.65
   9   1  -3  171.77    9.10
  -9   1   3  178.26    9.23
  -9   1   3  167.41    8.81
  -9  -1   3  173.17    8.60
   9  -1  -3  183.64    8.78
  -9   1   3  183.31    5.41
  -9  -1   3  171.02    4.18
   9   1  -3  171.02    7.11
   9  -1  -3  175.98    9.35
  -8  -1   3   17.68    1.60
  -8   1   3   20.71    2.00
   8   1  -3   19.58    3.67
   8  -1  -3   18.33    3.58
  -8  -1   3   25.38    3.50
  -8   1   3   19.04    3.23
  -7   1   3  281.83    9.73
  -7  -1   3  259.21    9.26
  -7   1   3  273.79    6.69
  -7  -1   3  259.22    5.88
   7   1  -3  264.05   10.00
   7  -1  -3  270.24   10.38
  -6   1   3   95.40    5.41
   6  -1  -3   86.02    4.84
  -6  -1   3   89.82    5.41
  -6   1   3   93.41    3.91
   6   1  -3   87.05    5.72
   6  -1  -3   83.79    5.80
  -6  -1   3   87.69    3.60
  -5  -1   3   -1.25    1.84
   5  -1  -3   -1.28    1.33
  -5   1   3   -0.37    1.67
  -5  -1   3    1.11    0.99
   5   1  -3    2.02    1.60
   5  -1  -3    1.46    2.37
   5   1  -3    2.94    2.32
  -5   1   3   -0.09    1.37
  -4   1   3  188.29    6.03
   4  -1  -3  171.82    5.57
  -4  -1   3  196.05    6.73
   4   1  -3  179.70    6.98
  -4   1   3  190.33    5.70
  -4  -1   3  181.25    5.48
  -4  -1   3  191.18    7.04
   4   1  -3  189.09    6.77
   4  -1  -3  193.92    7.72
  -3   1   3  340.52    7.04
   3  -1  -3  352.80    6.77
  -3  -1   3  335.58    8.36
  -3   1   3  346.53    7.81
  -3  -1   3  324.69    7.56
   3  -1  -3  364.54    9.82
  -3   1   3  335.76    8.58
  -3  -1   3  340.57    8.39
   3   1  -3  342.33    8.02
   2  -1  -3   67.70    4.73
  -2   1   3   63.92    4.16
  -2  -1   3   57.01    3.39
   2   1  -3   58.41    3.20
  -2   1   3   62.05    2.79
   2  -1  -3   66.56    2.46
   2  -1  -3   60.77    3.39
  -2   1   3   64.66    3.76
   2   1  -3   73.28    3.66
  -2  -1   3   67.75    3.81
   2   1  -3   57.96    2.34
   2   1  -3   62.54    4.01
  -2  -1   3   64.69    4.08
   1  -1  -3  763.85   14.28
  -1   1   3  792.77   13.19
   1  -1  -3  805.74   12.75
   1  -1  -3  811.59    6.00
   1   1  -3  827.12   13.41
  -1   1   3  849.10   12.71
   1   1  -3  794.02    8.69
  -1  -1   3  768.66    9.45
   1   1  -3  787.15   11.83
   1   1  -3  800.69    9.75
  -1  -1   3  791.01    9.75
  -1  -1   3  813.93   12.46
   1   1  -3  775.47   12.89
   0   1   3  199.35    7.15
   0   1  -3  201.72    3.18
   0   1  -3  200.77    7.14
   0  -1  -3  200.03    6.77
   0   1   3  200.49    6.67
   0  -1   3  196.35    6.83
   0   1   3  203.97    6.69
   0   1  -3  206.42    6.45
   0   1  -3  201.54    5.88
   0  -1  -3  193.66    6.92
   0  -1   3  197.87    5.70
   0   1  -3  207.85    6.71
   0  -1   3  206.35    6.56
   1   1   3 1238.18   17.08
  -1  -1  -3 1233.37   17.24
  -1   1  -3 1237.74   18.03
   1  -1   3 1228.80   17.63
  -1  -1  -3 1239.94    8.00
   1   1   3 1216.67   16.73
  -1  -1  -3 1245.20   15.95
   1  -1   3 1181.45   16.83
  -1   1  -3 1271.54   16.09
  -1   1  -3 1272.81   16.43
   1  -1   3 1207.17   15.63
  -1  -1  -3 1251.58   17.15
   1  -1   3 1255.49   15.94
  -1   1  -3 1213.77   16.14
   2   1   3  810.35   15.02
   2  -1   3  801.10   13.36
  -2  -1  -3  805.32   15.07
   2  -1   3  799.64   15.34
  -2   1  -3  824.31   15.67
   2   1   3  814.36    9.40
  -2  -1  -3  824.06    8.89
   2   1   3  812.50   14.18
  -2  -1  -3  794.90   13.36
   2  -1   3  782.71   14.29
  -2   1  -3  838.14   13.49
   2  -1   3  797.18   14.07
  -2  -1  -3  823.06   14.58
   2  -1   3  904.58   14.39
   3  -1   3   59.41    2.44
  -3   1  -3   55.54    2.33
   3   1   3   60.78    4.70
  -3   1  -3   62.31    5.18
   3  -1   3   62.56    4.04
  -3   1  -3   65.25    4.90
  -3  -1  -3   66.73    5.13
  -3  -1  -3   59.38    3.03
   3   1   3   60.00    3.17
   3   1   3   61.73    4.51
  -3  -1  -3   58.33    4.01
   3  -1   3   63.51    3.35
   3  -1   3   57.07    4.26
  -3   1  -3   59.86    4.02
  -3  -1  -3   59.79    4.41
   3  -1   3   60.23    4.29
   4  -1   3   69.19    3.00
  -4   1  -3   65.40    3.15
   4   1   3   69.79    4.56
  -4   1  -3   66.58    5.09
   4   1   3   68.05    5.24
   4  -1   3   60.34    4.00
   4   1   3   66.62    3.79
  -4  -1  -3   71.98    3.80
   4   1   3   66.97    4.80
   4  -1   3   67.25    3.62
  -4  -1  -3   60.63    4.08
   4  -1   3   70.30    4.82
  -4   1  -3   63.92    4.15
  -4  -1  -3   69.42    5.06
   4  -1   3   66.92    4.87
   4   1   3   63.96    2.63
   5  -1   3   13.33    1.83
  -5  -1  -3    9.23    1.82
  -5   1  -3    7.81    2.45
  -5  -1  -3   10.65    1.89
   5   1   3   10.62    1.96
   5  -1   3   10.88    2.04
   5   1   3    8.26    2.40
  -5   1  -3   13.00    2.21
   5   1   3   10.64    1.68
   5  -1   3    8.05    2.25
  -5  -1  -3   10.49    2.72
   5   1   3   10.04    2.43
   5  -1   3    9.47    1.72
  -5   1  -3    8.42    1.66
  -6  -1  -3   -1.01    1.37
   6  -1   3   -1.04    1.17
  -6  -1  -3   -0.13    1.36
   6  -1   3   -0.77    1.38
   6   1   3    1.05    1.24
  -6   1  -3    2.43    2.17
   6   1   3    0.71    1.74
   6  -1   3   -0.19    1.40
   6   1   3    1.23    1.04
  -6   1  -3   -0.13    1.26
  -6  -1  -3   -1.22    2.30
   6   1   3   -1.03    1.91
   6  -1   3    0.32    1.25
  -6   1  -3    0.80    1.28
  -7   1  -3   98.01    5.58
   7   1   3  103.82    6.25
   7   1   3  102.29    7.98
  -7   1  -3   99.70    7.23
   7  -1   3   92.78    5.85
   7   1   3   94.35    5.86
  -7  -1  -3   97.57    5.92
   7   1   3   98.28    6.22
  -7  -1  -3   96.24    5.43
   7  -1   3  101.60    4.61
   7  -1   3  100.49    6.53
   7   1   3   97.45    4.77
  -7   1  -3  100.63    5.28
  -7  -1  -3   95.45    6.87
   7   1   3   99.89    7.07
   7  -1   3   98.86    5.26
  -8   1  -3  176.09    8.03
   8   1   3  155.84    8.01
   8  -1   3  169.47   10.81
  -8   1  -3  165.17    9.65
   8   1   3  174.72   10.76
  -8  -1  -3  171.29    8.31
   8   1   3  168.38    8.54
   8  -1   3  174.21    8.52
   8   1   3  185.54    8.67
   8  -1   3  181.57    6.22
  -8  -1  -3  167.78    7.28
   8   1   3  170.79    6.53
   8  -1   3  170.32    8.70
  -8   1  -3  171.63    6.89
   8  -1   3  184.98   10.22
   8   1   3  178.42    9.74
   8  -1   3  174.06    7.57
   9  -1   3    0.23    1.48
   9   1   3    1.35    1.80
   9   1   3    4.27    2.30
   9  -1   3    2.49    2.05
  -9   1  -3   -0.05    2.28
  -9  -1  -3   -0.64    1.80
   9  -1   3    2.35    1.76
   9   1   3    1.01    1.40
   9   1   3    3.20    1.98
   9  -1   3   -0.10    0.83
   9   1   3    1.81    1.18
   9  -1   3    0.43    1.75
   9  -1   3   -0.90    1.82
   9   1   3    3.99    2.22
  -9  -1  -3    1.70    1.16
 -10  -1  -3   42.76    5.06
  10  -1   3   49.44    5.22
 -10   1  -3   45.56    6.08
  10   1   3   47.60    5.22
 -10   1  -3   42.28    4.99
  10   1   3   49.25    5.21
  10  -1   3   43.20    4.86
  10   1   3   40.81    3.46
  10   1   3   53.58    6.03
  10  -1   3   40.33    4.51
 -11   1  -3   54.10    6.79
  11   1   3   48.81    5.57
  11   1   3   56.03    3.79
  11  -1   3   58.37    5.56
 -11  -1  -3   48.81    5.72
  11  -1   3   53.58    5.31
  11   1   3   55.13    5.53
 -11   1  -3   48.50    5.60
 -12   1  -3  105.13    8.48
 -12  -1  -3  104.96    8.68
 -12   1  -3   90.90    9.34
  12  -1   3  100.83    7.20
  12   1   3   79.24    6.43
  12   1   3  101.13    7.89
  12  -1   3   96.37    7.51
 -13  -1  -3   -4.38    3.17
 -13   1  -3   -1.44    3.07
  13  -1   3    5.03    2.59
  13   1   3    2.58    2.07
  13   1   3   -0.77    1.84
 -14   1  -3    8.00    3.72
 -14  -1  -3    2.31    2.47
  14  -1   3    9.31    3.20
  14   1   3    0.45    2.45
 -15   1  -3   34.51    6.73
 -15  -1  -3   25.27    5.05
  15  -1   3   24.99    4.50
  15   1   3   19.86    4.00
 -16  -1  -3   30.20    6.30
  16   1   3   33.53    5.63
  17  -2  -3    4.04    3.08
 -16  -2   3    1.31    2.20
 -16   2   3    5.79    3.86
  16   2  -3   10.12    4.30
  16  -2  -3    9.92    4.11
 -15  -2   3    7.84    2.98
 -15   2   3   13.93    4.09
  15  -2  -3   11.95    4.30
  15   2  -3   15.42    4.24
 -14  -2   3    0.75    2.39
 -14   2   3    5.61    2.92
 -14  -2   3    0.58    1.68
 -14   2   3    6.15    2.11
  14   2  -3    3.22    1.78
  14   2  -3    0.30    2.84
  14  -2  -3    4.71    3.80
 -13  -2   3   19.81    3.69
 -13  -2   3   15.46    3.81
 -13   2   3    5.07    2.59
  13   2  -3   13.45    2.64
 -13   2   3   13.38    2.77
  13   2  -3   17.20    4.35
  13  -2  -3   13.14    4.39
  12   2  -3   10.63    3.13
 -12   2   3    5.16    2.94
 -12  -2   3   11.78    3.19
 -12  -2   3   11.05    2.76
 -12   2   3    7.08    2.34
  12   2  -3   10.27    3.38
  12  -2  -3   14.17    4.55
  11   2  -3   39.81    5.41
  11   2  -3   48.49    6.12
 -11   2   3   36.13    5.34
 -11  -2   3   37.85    4.83
  11  -2  -3   40.58    4.75
 -11   2   3   43.11    1.97
 -11   2   3   42.82    5.07
  11   2  -3   40.84    3.78
  11  -2  -3   50.85    6.75
  11   2  -3   38.03    5.21
 -11   2   3   44.21    5.46
 -11  -2   3   42.96    6.35
  10   2  -3   17.08    3.53
 -10  -2   3   15.17    3.37
  10  -2  -3   12.21    3.72
 -10   2   3   14.68    2.90
  10   2  -3   17.11    3.60
 -10  -2   3   13.50    3.06
  10  -2  -3   13.42    2.68
 -10   2   3   16.10    3.59
  10   2  -3   15.91    3.42
 -10   2   3   17.85    3.46
  10   2  -3   14.56    2.18
 -10   2   3   16.28    1.57
  -9   2   3   74.18    6.03
   9  -2  -3   84.38    7.26
   9   2  -3   73.97    6.47
  -9   2   3   79.99    6.78
  -9  -2   3   71.80    5.98
   9  -2  -3   83.04    6.10
  -9   2   3   79.05    3.56
  -9  -2   3   81.01    3.29
  -9   2   3   80.92    6.51
   9   2  -3   78.17    4.31
   9   2  -3   79.18    6.84
   8   2  -3   20.44    3.76
   8  -2  -3   20.16    4.20
   8   2  -3   26.64    4.13
  -8  -2   3   20.91    3.36
  -8   2   3   18.59    3.52
   8  -2  -3   24.66    3.40
   8   2  -3   21.13    2.06
  -8  -2   3   17.87    1.99
  -8   2   3   20.64    2.05
   7   2  -3   84.46    6.26
  -7   2   3   82.88    6.08
  -7  -2   3   86.19    5.98
  -7   2   3   89.19    4.16
  -7  -2   3   82.56    4.31
   7   2  -3   79.22    3.22
   7  -2  -3   76.94    6.70
  -6   2   3   19.09    3.21
   6  -2  -3   18.68    2.46
  -6   2   3   22.32    2.37
  -6  -2   3   17.07    2.16
  -6  -2   3   24.02    3.50
   6   2  -3   18.97    1.33
   6   2  -3   24.39    3.79
   6  -2  -3   24.20    4.31
   5   2  -3   14.50    1.85
  -5  -2   3   14.58    2.35
  -5  -2   3    9.05    2.23
   5  -2  -3   11.87    1.98
  -5   2   3   12.93    2.68
  -5   2   3   12.33    2.02
   5  -2  -3   12.49    1.83
   5   2  -3   12.04    2.93
   5  -2  -3   18.53    3.86
  -4  -2   3    5.32    2.37
   4  -2  -3    7.30    1.76
  -4   2   3    5.66    2.24
   4   2  -3    5.94    1.62
  -4  -2   3    5.78    1.93
  -4  -2   3    5.60    2.19
   4  -2  -3    5.31    1.50
  -4   2   3    6.46    2.10
   4  -2  -3    6.21    3.37
   4   2  -3    1.01    2.35
   3  -2  -3  375.23    8.58
  -3   2   3  384.78   10.11
  -3   2   3  391.96    9.63
   3  -2  -3  371.92    8.93
   3   2  -3  356.82    9.71
   3   2  -3  376.75    9.12
  -3  -2   3  384.09   10.20
  -3  -2   3  386.45   11.04
   3  -2  -3  382.33   12.67
   2  -2  -3   53.30    5.74
  -2   2   3   46.31    4.41
   2  -2  -3   54.21    3.26
  -2   2   3   61.06    4.31
   2  -2  -3   49.74    3.58
   2   2  -3   52.76    3.88
   2   2  -3   48.26    3.82
  -2  -2   3   49.39    4.10
  -2  -2   3   56.55    2.18
  -2  -2   3   52.88    4.57
   2   2  -3   56.50    4.66
  -1   2   3  470.92   13.22
  -1   2   3  481.64   11.55
   1  -2  -3  481.59   10.94
   1  -2  -3  482.84    9.25
   1   2  -3  473.64   10.29
   1  -2  -3  489.90    9.86
   1   2  -3  480.77   11.30
  -1  -2   3  501.88   12.38
  -1  -2   3  481.79    7.96
   1   2  -3  492.14   12.78
  -1  -2   3  477.99   12.26
   0   2   3  188.30    8.85
   0   2   3  197.95    7.92
   0   2  -3  189.15    6.92
   0  -2  -3  197.52    6.51
   0  -2   3  181.72    6.63
   0   2  -3  187.17    7.43
   0  -2   3  193.71    6.04
   0  -2   3  199.61    8.19
   0   2  -3  185.94    8.20
   0  -2  -3  185.74    6.20
  -1   2  -3  160.52    5.33
  -1  -2  -3  155.09    6.19
  -1   2  -3  147.80    6.57
   1  -2   3  155.36    6.47
   1   2   3  156.92    6.04
   1   2   3  162.66    7.39
  -1   2  -3  161.25    7.14
   1  -2   3  154.19    6.12
  -1  -2  -3  154.20    7.00
   1  -2   3  156.97    7.51
  -1  -2  -3  157.30    5.12
  -1   2  -3  158.00    7.57
  -2   2  -3   11.66    1.67
  -2  -2  -3   10.47    2.41
  -2   2  -3   18.37    3.23
   2  -2   3   11.75    2.38
   2   2   3   11.81    2.30
   2  -2   3   14.27    3.07
   2  -2   3   13.07    3.31
   2   2   3   14.11    3.15
   2   2   3   12.39    1.71
  -2   2  -3   11.60    2.89
  -2  -2  -3   10.37    1.64
  -2   2  -3   12.16    2.69
   2  -2   3   14.22    2.42
  -2  -2  -3   14.33    3.01
  -2  -2  -3   11.51    1.48
   3  -2   3    2.83    1.74
  -3  -2  -3    3.03    1.68
  -3   2  -3    2.49    0.96
   3  -2   3    1.85    1.70
   3   2   3    3.91    1.79
   3  -2   3    4.54    2.25
  -3  -2  -3    2.32    1.16
   3   2   3    3.13    1.16
   3   2   3    1.81    2.30
   3  -2   3    2.86    2.61
   3  -2   3    4.63    2.49
  -3   2  -3    4.52    2.12
  -3  -2  -3    5.04    2.36
  -3  -2  -3    4.34    1.08
   4  -2   3   89.29    4.66
  -4   2  -3   88.05    3.55
   4   2   3   93.73    6.01
   4  -2   3   87.55    5.81
   4  -2   3   95.37    6.50
  -4  -2  -3   93.23    4.49
   4   2   3   80.62    4.67
   4   2   3   78.75    5.79
  -4  -2  -3   90.98    5.74
   4  -2   3   84.35    6.30
  -4   2  -3   93.40    5.85
  -4  -2  -3   96.78    6.12
   4   2   3   86.83    5.98
   4   2   3   86.54    3.97
   4  -2   3   84.71    6.31
   5  -2   3  117.05    5.67
  -5   2  -3  114.09    4.55
   5  -2   3  114.32    7.50
  -5   2  -3  121.00    8.19
   5  -2   3  121.21    6.85
  -5  -2  -3  119.72    5.56
   5   2   3  103.10    5.83
   5   2   3  126.15    7.56
   5  -2   3  117.23    4.37
  -5  -2  -3  121.97    6.77
   5  -2   3  123.27    7.81
  -5   2  -3  116.68    6.67
  -5  -2  -3  115.57    6.87
   5   2   3  111.86    4.75
   5  -2   3  105.71    7.32
   6  -2   3   68.07    4.68
   6   2   3   61.73    5.61
  -6   2  -3   63.82    3.91
  -6   2  -3   72.34    6.64
   6  -2   3   69.70    5.45
   6  -2   3   70.11    6.36
  -6  -2  -3   62.06    4.51
   6   2   3   56.03    4.66
   6   2   3   62.43    5.66
   6  -2   3   64.96    3.33
   6  -2   3   62.27    5.66
  -6   2  -3   64.30    5.01
  -6  -2  -3   68.16    5.58
   6   2   3   57.65    5.25
   6  -2   3   61.06    5.71
   6   2   3   64.47    3.98
   7  -2   3   56.70    4.54
   7   2   3   61.07    5.67
  -7   2  -3   62.92    4.33
  -7   2  -3   57.14    6.38
   7  -2   3   64.93    6.53
   7   2   3   67.57    6.35
   7  -2   3   68.10    5.56
   7   2   3   63.61    5.18
  -7  -2  -3   63.92    4.90
   7   2   3   65.83    5.89
   7  -2   3   64.50    3.28
   7  -2   3   68.94    6.18
  -7   2  -3   64.70    5.16
   7   2   3   59.90    3.50
  -7  -2  -3   57.34    5.62
   7   2   3   69.94    6.07
   7   2   3   57.03    4.04
   8  -2   3   36.04    3.93
   8   2   3   32.80    4.52
  -8   2  -3   29.75    3.27
   8  -2   3   31.91    4.81
   8   2   3   41.53    5.48
  -8   2  -3   33.18    4.93
  -8  -2  -3   31.61    3.89
   8  -2   3   40.93    4.40
   8   2   3   37.85    4.37
   8  -2   3   35.41    2.35
   8   2   3   38.40    4.79
  -8   2  -3   32.89    3.86
   8   2   3   33.95    2.71
  -8  -2  -3   32.53    4.57
   8  -2   3   35.47    4.83
   8   2   3   33.82    4.63
   8  -2   3   30.81    4.45
   8   2   3   34.59    3.53
   9  -2   3  186.47    9.20
   9   2   3  171.24    9.59
   9   2   3  190.94   11.92
  -9   2  -3  175.12   11.55
  -9  -2  -3  169.05    8.80
   9  -2   3  185.99    9.83
   9   2   3  179.12    9.94
   9   2   3  178.08    9.98
   9  -2   3  179.05    4.22
   9   2   3  175.33    6.11
   9  -2   3  167.80   10.20
  -9   2  -3  184.10    8.50
  -9  -2  -3  168.88   10.30
   9  -2   3  189.96   11.36
   9   2   3  170.57   10.23
   9   2   3  176.00    8.05
  10   2   3   51.56    4.72
 -10  -2  -3   43.83    4.93
  10  -2   3   47.32    5.34
 -10   2  -3   41.01    6.44
  10   2   3   39.99    5.26
 -10  -2  -3   41.32    4.51
  10   2   3   47.15    3.20
  10  -2   3   45.96    5.61
 -10   2  -3   45.65    4.29
  10   2   3   46.12    5.66
 -10   2  -3   46.11    4.77
  10   2   3   43.13    5.38
  10  -2   3   45.79    5.02
  11   2   3   10.01    3.12
 -11   2  -3    4.12    1.96
  11  -2   3    4.39    2.39
 -11  -2  -3    8.16    2.57
 -11   2  -3    9.49    3.71
  11   2   3    6.92    2.29
  11   2   3    6.70    2.44
 -11   2  -3    6.53    2.00
  11  -2   3    7.07    2.90
  11   2   3    8.09    1.36
 -11  -2  -3    4.70    1.63
 -12   2  -3   -0.44    1.95
  12   2   3    1.99    2.13
  12  -2   3   -1.52    2.55
 -12  -2  -3    1.71    2.18
 -12   2  -3   -3.28    3.42
  12   2   3   -1.14    1.69
 -12   2  -3   -0.21    1.28
  12  -2   3   -1.18    1.93
 -12  -2  -3    0.02    1.50
 -13   2  -3   34.18    6.79
 -13  -2  -3   34.21    5.29
  13  -2   3   30.48    5.24
  13   2   3   32.46    5.16
 -14  -2  -3    5.46    2.54
 -14   2  -3    4.98    3.50
  14  -2   3    0.98    2.51
  14   2   3    3.49    2.63
 -15  -2  -3    2.25    2.02
 -15   2  -3    4.60    3.79
  15   2   3    5.62    2.91
  15  -2   3   11.22    3.85
  16   2   3   20.22    4.73
  17  -3  -3    1.31    3.21
 -16   3   3   -1.50    2.31
 -16  -3   3   -1.83    2.24
  16  -3  -3   -2.54    3.12
  16   3  -3   -6.66    4.22
 -15   3   3    3.87    3.68
 -15  -3   3    5.07    2.28
  15  -3  -3    4.80    3.21
  15   3  -3    2.30    2.28
 -14  -3   3   16.57    3.92
 -14   3   3   19.13    4.88
 -14  -3   3    9.36    2.83
 -14   3   3   15.79    3.66
  14   3  -3   12.66    4.19
  14  -3  -3    5.59    3.85
 -13   3   3   63.08    8.40
 -13  -3   3   60.80    6.90
 -13  -3   3   69.41    7.12
 -13   3   3   78.09    7.40
  13  -3  -3   90.14    9.91
  13   3  -3   72.88    7.87
  12   3  -3  179.88   11.79
 -12   3   3  169.21   12.50
 -12  -3   3  174.93   10.75
 -12  -3   3  174.95   11.04
 -12   3   3  160.71   10.52
  12   3  -3  166.00    7.59
  12  -3  -3  167.98   12.61
  11  -3  -3   76.78    8.48
 -11   3   3   74.26    6.88
  11   3  -3   68.52    7.15
 -11   3   3   69.69    8.05
 -11  -3   3   66.05    6.52
 -11  -3   3   77.46    7.21
 -11   3   3   62.54    6.84
  11   3  -3   70.12    4.63
  11   3  -3   67.00    7.19
 -10   3   3  199.14   10.87
  10  -3  -3  175.72   12.19
  10   3  -3  191.80   11.11
 -10   3   3  193.68   12.14
  10  -3  -3  212.51   10.69
 -10  -3   3  199.99   10.71
 -10   3   3  195.17    5.36
 -10   3   3  190.45   11.39
  10   3  -3  191.45    6.78
  10   3  -3  198.99   11.75
  -9   3   3   70.61    6.35
   9  -3  -3   73.69    7.75
   9   3  -3   71.43    6.82
  -9   3   3   66.22    6.90
   9  -3  -3   70.76    5.88
  -9  -3   3   74.73    6.40
  -9   3   3   75.37    3.93
  -9   3   3   78.26    7.38
   9   3  -3   68.23    3.68
   9   3  -3   71.90    6.98
   8   3  -3  106.93    7.80
  -8   3   3  102.62    8.15
   8  -3  -3  109.47    6.98
  -8  -3   3  100.94    7.24
  -8   3   3  117.13    5.28
  -8   3   3  108.04    8.59
  -8  -3   3   97.98    5.45
   8  -3  -3  111.53    9.05
  -8   3   3   99.10    7.12
   8   3  -3   97.99    7.75
   7  -3  -3   51.26    4.60
  -7   3   3   62.31    6.38
  -7  -3   3   54.78    5.32
  -7   3   3   60.88    4.13
  -7  -3   3   53.58    4.39
   7   3  -3   55.88    3.38
   7   3  -3   62.54    6.06
   7   3  -3   57.04    5.68
   7  -3  -3   56.90    7.01
   6   3  -3   -1.49    2.63
  -6  -3   3   -0.54    2.35
  -6   3   3   -1.79    2.61
  -6   3   3    0.31    1.48
   6   3  -3    1.90    1.62
  -6  -3   3    1.08    2.02
  -6  -3   3   -2.78    2.07
   6  -3  -3   -0.13    1.14
   6  -3  -3    1.17    2.93
   5   3  -3  525.35   14.89
  -5   3   3  541.16   16.08
   5  -3  -3  530.67   13.39
  -5  -3   3  537.56   15.18
  -5   3   3  540.97   12.61
   5  -3  -3  522.81   11.12
   5   3  -3  513.67   11.72
  -5  -3   3  517.40   13.72
   5  -3  -3  535.28   17.93
  -5  -3   3  519.21   14.94
   4  -3  -3  390.79   11.28
  -4   3   3  429.72   11.61
   4  -3  -3  392.01   10.09
   4   3  -3  420.49   12.90
   4   3  -3  416.07   11.07
  -4  -3   3  402.41   12.51
  -4  -3   3  406.69   13.09
   4  -3  -3  422.21   15.89
   3  -3  -3   39.63    6.20
   3  -3  -3   34.41    3.57
  -3   3   3   42.33    4.28
   3  -3  -3   37.70    3.52
   3   3  -3   44.61    4.23
  -3  -3   3   37.56    4.15
  -3  -3   3   45.40    4.93
   2  -3  -3    6.66    2.01
   2   3  -3    8.46    1.99
   2  -3  -3    6.70    2.12
   2   3  -3    6.59    2.72
  -2   3   3   11.54    2.96
  -2  -3   3   10.52    2.78
  -2  -3   3    8.44    2.87
  -1   3   3 1295.85   21.74
   1  -3  -3 1183.45   15.27
   1   3  -3 1233.23   16.74
   1  -3  -3 1251.66   21.26
  -1  -3   3 1269.65   23.16
   1   3  -3 1258.59   21.60
   0   3   3    4.73    3.04
   0  -3  -3    7.69    2.54
   0  -3   3    6.00    1.87
   0   3  -3    6.32    2.16
   0  -3  -3    7.43    1.75
   0  -3   3    7.89    3.53
   0   3  -3    5.97    2.84
   1   3   3  234.19   10.05
  -1   3  -3  234.91   10.00
  -1  -3  -3  232.17    7.18
  -1   3  -3  231.45    8.12
   1  -3   3  222.63    7.90
   1   3   3  215.22    6.92
  -1   3  -3  210.86   10.14
  -1  -3  -3  227.34    8.20
   1  -3   3  225.53   10.39
  -2   3  -3  137.92    6.27
  -2   3  -3  140.77    6.97
   2   3   3  154.67    6.24
   2  -3   3  142.24    6.79
  -2  -3  -3  142.83    6.21
  -2  -3  -3  141.77    6.12
   2   3   3  144.91    8.32
  -2   3  -3  134.25    8.02
  -2  -3  -3  139.24    7.47
  -2  -3  -3  155.16    6.30
   2   3   3  141.92    6.38
  -2   3  -3  147.16    8.62
   2  -3   3  150.65    9.06
  -3   3  -3   24.22    2.74
   3   3   3   25.02    3.03
   3  -3   3   20.79    3.25
   3  -3   3   20.15    3.94
   3   3   3   21.96    2.83
   3   3   3   23.06    4.02
   3  -3   3   21.72    4.19
  -3  -3  -3   22.89    2.77
  -3   3  -3   27.39    4.05
  -3  -3  -3   24.27    3.45
   3  -3   3   21.18    4.13
  -3  -3  -3   24.33    2.60
  -4   3  -3   59.74    3.78
   4  -3   3   66.58    6.02
   4  -3   3   62.07    5.39
   4   3   3   58.73    4.72
  -4  -3  -3   67.18    4.38
   4   3   3   68.20    6.29
  -4   3  -3   64.69    5.70
   4  -3   3   63.84    6.40
  -4  -3  -3   62.22    5.17
   4   3   3   56.91    4.15
   4  -3   3   73.93    6.94
  -4  -3  -3   62.92    3.73
  -5   3  -3   46.31    3.36
   5  -3   3   53.96    5.06
   5  -3   3   54.92    5.36
   5  -3   3   57.02    5.33
   5   3   3   53.27    4.93
  -5  -3  -3   51.34    4.10
   5   3   3   49.56    5.74
   5  -3   3   42.23    5.53
  -5   3  -3   54.18    5.50
   5  -3   3   46.59    5.69
  -5  -3  -3   50.80    4.91
   5   3   3   48.70    4.01
   6  -3   3   94.36    6.60
  -6   3  -3   97.25    5.02
   6  -3   3  102.29    7.24
   6  -3   3  100.01    7.46
  -6  -3  -3   98.44    5.81
  -6  -3  -3  100.54    7.25
   6   3   3   94.96    7.48
  -6   3  -3  109.10    7.51
   6  -3   3   98.86    8.07
  -6  -3  -3  108.21    7.02
   6  -3   3   96.35    8.08
   6   3   3   98.05    5.79
   7  -3   3  137.40    8.21
  -7   3  -3  142.26    6.43
   7   3   3  134.18    8.99
   7   3   3  148.57    9.26
   7  -3   3  151.33    8.88
   7  -3   3  146.41    9.65
  -7  -3  -3  141.61    7.32
   7   3   3  133.91    9.07
  -7  -3  -3  135.40    8.53
   7  -3   3  145.70    4.71
   7  -3   3  136.26    9.70
  -7   3  -3  144.08    8.70
  -7  -3  -3  143.35    8.58
   7  -3   3  151.19    9.75
   7   3   3  144.44    9.06
   7  -3   3  150.81   10.47
   7   3   3  127.62    6.75
   8  -3   3  187.98    9.89
   8   3   3  201.84   11.09
   8   3   3  203.99   11.47
  -8   3  -3  190.75   12.83
   8  -3   3  197.31   11.85
   8  -3   3  201.57   10.67
   8   3   3  201.23   10.72
  -8  -3  -3  195.09    9.11
   8   3   3  210.69   11.57
  -8  -3  -3  191.82   10.32
   8  -3   3  196.10    4.93
   8  -3   3  201.05   12.03
  -8   3  -3  186.48    9.98
   8  -3   3  185.88   11.25
  -8  -3  -3  190.62   10.25
   8   3   3  189.37   10.69
   8  -3   3  183.97   11.96
   8   3   3  194.64    8.78
  -9  -3  -3    4.93    2.01
   9  -3   3    3.36    2.29
   9   3   3    7.00    2.68
   9   3   3    5.68    2.55
   9  -3   3    2.68    1.39
  -9   3  -3    1.30    2.78
  -9  -3  -3    8.54    2.60
   9  -3   3    7.82    3.86
   9   3   3    6.49    2.71
  -9   3  -3    7.24    2.48
   9   3   3    4.55    1.19
  -9  -3  -3    8.21    2.97
   9  -3   3    3.35    1.86
   9   3   3    6.15    2.34
   9   3   3    7.03    2.18
  10  -3   3   19.34    3.77
  10   3   3   25.41    4.79
 -10   3  -3   19.41    3.21
  10   3   3   17.80    3.11
  10   3   3   12.95    3.35
 -10  -3  -3   22.29    3.82
 -10   3  -3   17.61    4.59
  10  -3   3   19.55    4.59
  10   3   3   21.04    2.07
 -10   3  -3   17.80    3.27
  10   3   3   18.16    3.92
  10  -3   3   22.23    4.33
 -10  -3  -3   16.35    3.74
 -10  -3  -3   23.85    4.00
  11  -3   3    6.45    3.16
  11   3   3    8.46    3.56
 -11   3  -3    6.71    2.16
  11   3   3    8.12    2.49
 -11  -3  -3    8.33    2.54
 -11   3  -3    9.55    3.77
  11  -3   3    9.65    4.14
  11   3   3    9.17    1.29
 -11   3  -3    8.23    2.60
  11  -3   3   11.60    3.55
  11   3   3    5.99    1.14
 -11  -3  -3    5.82    2.38
  12   3   3    0.67    1.76
 -12   3  -3    0.19    3.37
 -12  -3  -3    0.37    1.69
  12  -3   3   10.35    4.72
 -12   3  -3    2.70    1.82
 -12  -3  -3    2.21    1.64
  12  -3   3    3.14    2.55
 -12   3  -3   -0.21    1.55
  12   3   3    2.86    2.94
 -13   3  -3   -1.08    1.92
  13  -3   3    0.84    3.03
 -13   3  -3   -1.10    3.03
 -13  -3  -3   -1.69    1.98
  13  -3   3    3.95    3.46
  13   3   3   -2.69    3.19
  14  -3   3   25.53    6.07
 -14  -3  -3   19.60    4.27
 -14   3  -3   24.50    6.08
  14   3   3   11.68    3.18
  14  -3   3   22.78    4.73
  15  -3   3   -2.57    2.89
 -15  -3  -3    0.46    1.90
  15   3   3    3.54    2.29
  16  -3   3    5.50    3.78
  16   3   3   -6.41    3.46
  16  -4  -3   50.56    8.98
  15  -4  -3   -2.21    4.28
  15   4  -3    4.33    3.43
 -15  -4   3    4.66    3.36
 -15   4   3   10.14    5.13
 -14  -4   3   54.47    6.76
 -14   4   3   53.07    8.39
  14   4  -3   53.48    7.23
  14  -4  -3   65.63    9.58
 -14   4   3   55.18    6.98
 -13   4   3    3.58    3.67
 -13  -4   3    3.39    1.96
 -13   4   3   -0.16    2.35
  13  -4  -3   -1.69    3.74
  13   4  -3    5.37    3.78
  12  -4  -3   52.69    8.09
 -12  -4   3   69.30    7.30
 -12   4   3   60.07    8.48
 -12  -4   3   58.49    7.17
 -12   4   3   60.59    7.38
  12   4  -3   59.85    7.56
 -11   4   3   75.46    8.93
 -11  -4   3   86.31    7.71
 -11  -4   3   78.75    8.09
 -11   4   3   84.39    8.74
  11  -4  -3   68.77    8.80
  11   4  -3   79.50    8.08
  10   4  -3  113.00    9.21
 -10   4   3  119.50   10.66
 -10  -4   3  137.42    9.46
 -10  -4   3  127.55    9.96
 -10   4   3  115.76    9.96
  10   4  -3  128.83   10.22
  10  -4  -3  120.67   11.28
 -10   4   3  148.35    9.71
   9   4  -3    8.09    3.58
  -9   4   3    6.38    2.35
   9   4  -3    6.47    2.62
  -9   4   3    8.79    3.95
  -9  -4   3    7.09    2.92
   9  -4  -3    5.11    1.85
  -9   4   3    7.44    1.82
   9   4  -3    5.48    1.23
  -9   4   3    6.02    3.68
   9  -4  -3    6.84    4.51
   8  -4  -3   59.71    8.04
  -8   4   3   51.13    5.72
   8   4  -3   51.04    6.13
  -8   4   3   66.43    7.45
   8  -4  -3   57.90    5.60
  -8  -4   3   56.16    6.08
   8  -4  -3   58.22    3.67
  -8   4   3   60.69    4.50
  -8  -4   3   49.29    4.60
   8   4  -3   51.88    3.79
  -8   4   3   56.49    7.08
   8   4  -3   46.14    5.92
   7  -4  -3   62.09    7.94
  -7   4   3   63.04    6.22
   7   4  -3   53.79    6.11
   7  -4  -3   59.17    5.38
  -7  -4   3   59.07    6.16
  -7   4   3   63.82    4.90
   7  -4  -3   56.37    3.89
   7   4  -3   56.49    4.28
  -7  -4   3   56.95    5.23
  -7   4   3   56.61    6.92
  -7  -4   3   60.85    6.20
   7   4  -3   66.87    6.93
   6  -4  -3   55.15    5.29
   6  -4  -3   52.62    4.03
  -6   4   3   57.99    4.83
  -6  -4   3   52.88    5.51
   6   4  -3   62.86    6.59
   6   4  -3   57.07    4.61
  -6  -4   3   51.93    5.13
  -6  -4   3   43.47    5.36
   6  -4  -3   61.80    7.53
  -6   4   3   63.89    6.30
   6   4  -3   54.15    6.13
   5   4  -3    1.52    2.73
  -5  -4   3    1.69    2.54
   5   4  -3    1.99    1.90
  -5  -4   3   -0.01    2.48
  -5   4   3    3.97    1.97
  -5  -4   3    1.41    0.61
  -5  -4   3    2.70    1.90
   5  -4  -3    0.26    1.38
   5  -4  -3   -1.63    4.11
   4  -4  -3  114.94    6.37
  -4   4   3  109.28    6.84
  -4  -4   3  105.96    7.55
   4   4  -3  107.69    6.96
   4  -4  -3  118.76   10.14
  -4  -4   3  119.04    8.07
   3   4  -3   20.98    2.51
   3  -4  -3   22.20    3.52
   3   4  -3   21.95    3.70
   3  -4  -3   24.56    4.49
  -3   4   3   19.43    3.53
   3  -4  -3   24.54    3.37
  -3  -4   3   17.61    3.83
   2   4  -3    0.65    1.28
   2   4  -3    0.69    2.05
  -2   4   3   -2.67    2.65
   2  -4  -3   -0.09    2.77
   2  -4  -3   -1.39    1.97
  -2  -4   3   -2.42    3.17
   1   4  -3   38.63    4.78
   1  -4  -3   37.66    4.90
   1  -4  -3   41.54    4.50
  -1   4   3   41.44    5.08
   1   4  -3   45.16    3.44
   1  -4  -3   36.12    2.77
  -1  -4   3   40.54    5.23
   0   4  -3  334.29   13.35
   0   4   3  339.40   13.23
   0  -4  -3  342.90    7.98
   0  -4   3  320.54    8.90
   0   4  -3  347.36    9.38
   0  -4  -3  339.94   12.53
   0  -4   3  348.24   14.22
  -1  -4  -3  184.27    6.08
  -1   4  -3  198.20    7.54
   1  -4   3  178.42    7.04
  -1   4  -3  180.93   10.16
   1   4   3  184.88   10.06
  -1   4  -3  168.99    9.11
  -1  -4  -3  181.90    8.87
   1  -4   3  178.66   10.50
   2  -4   3  248.58    9.08
   2   4   3  254.56    7.76
   2   4   3  251.16   11.98
  -2   4  -3  253.16   12.01
   2   4   3  251.80   10.18
   2  -4   3  254.66   12.72
  -2  -4  -3  259.73    9.95
  -2   4  -3  242.76   10.36
  -3   4  -3   95.44    6.05
   3  -4   3   89.61    7.98
   3   4   3   89.74    5.09
   3  -4   3   87.48    5.80
  -3  -4  -3   89.30    5.81
   3   4   3   88.22    7.65
  -3   4  -3   93.52    7.70
  -3  -4  -3   87.56    6.52
   3  -4   3   90.64    8.15
   3   4   3   87.76    6.11
  -3  -4  -3   96.62    5.93
  -4  -4  -3   -1.90    1.99
  -4   4  -3   -0.75    1.53
   4   4   3    0.87    1.54
   4  -4   3   -1.37    1.91
   4  -4   3    2.21    2.41
   4   4   3    0.81    2.92
   4  -4   3    2.91    2.98
   4   4   3    0.10    1.83
  -4   4  -3   -2.73    2.45
  -4  -4  -3    0.00    1.64
  -4  -4  -3   -0.64    1.99
   4  -4   3   -2.56    2.98
  -4  -4  -3   -0.75    1.51
  -5  -4  -3    3.84    2.06
  -5   4  -3    4.12    1.59
   5  -4   3    4.00    1.80
   5   4   3    5.36    1.88
   5  -4   3    4.09    2.22
   5   4   3    5.22    1.89
   5   4   3    3.90    2.43
   5  -4   3    5.61    3.21
  -5   4  -3    5.33    2.64
  -5  -4  -3    8.09    2.18
  -5  -4  -3    7.43    2.59
   5  -4   3    7.90    3.42
  -5  -4  -3    6.62    1.84
  -6   4  -3   98.95    5.67
   6  -4   3  100.05    7.83
   6  -4   3   97.17    7.60
   6  -4   3  104.19    8.49
  -6  -4  -3   95.21    6.38
   6   4   3   99.58    8.57
  -6  -4  -3   96.50    7.80
  -6   4  -3   94.13    8.10
   6  -4   3   98.60    9.10
  -6  -4  -3   97.92    7.12
   6   4   3   87.59    6.40
   6  -4   3   85.02    8.39
   7  -4   3   62.42    6.64
   7  -4   3   60.87    6.53
   7  -4   3   71.79    7.05
   7   4   3   67.40    6.33
  -7  -4  -3   61.96    5.38
   7   4   3   65.08    7.24
  -7  -4  -3   62.33    6.56
   7  -4   3   62.34    7.84
  -7   4  -3   65.04    6.69
  -7  -4  -3   55.87    5.56
   7  -4   3   55.84    7.06
   7   4   3   60.92    5.37
  -8  -4  -3    6.58    2.46
   8  -4   3    4.23    0.97
   8  -4   3    6.97    3.62
   8   4   3    2.05    2.80
   8   4   3    1.81    1.60
   8  -4   3    3.43    2.29
   8  -4   3   12.25    3.21
  -8  -4  -3    6.98    2.53
   8  -4   3    6.11    1.35
   8   4   3    6.02    3.19
   8  -4   3    1.40    2.88
  -8   4  -3    4.29    2.52
   8  -4   3    3.57    2.45
  -8  -4  -3    4.50    2.52
   8   4   3    2.88    1.67
   9  -4   3   77.41    7.65
   9   4   3   76.98    7.96
  -9   4  -3   65.11    5.25
   9   4   3   89.15    8.17
  -9  -4  -3   73.33    6.26
   9  -4   3   77.18    2.58
   9  -4   3   69.92    2.30
  -9  -4  -3   74.78    7.39
  -9   4  -3   73.47    7.09
   9  -4   3   77.88    8.55
  -9  -4  -3   76.23    6.97
   9   4   3   66.34    6.01
   9  -4   3   71.78    8.73
 -10   4  -3    1.84    1.46
  10   4   3    6.15    2.91
  10   4   3    6.82    2.39
 -10  -4  -3    5.49    2.09
  10  -4   3    6.77    4.06
  10   4   3    6.57    1.41
 -10   4  -3    4.90    2.65
  10   4   3    6.48    1.92
  10  -4   3   -0.06    2.40
 -10  -4  -3    3.74    2.51
  10  -4   3    3.06    3.70
 -10  -4  -3    4.76    2.41
 -11   4  -3   26.95    4.12
  11   4   3   29.53    5.02
  11   4   3   22.36    3.89
 -11  -4  -3   29.64    4.65
  11  -4   3   27.54    5.98
  11   4   3   28.68    2.75
 -11   4  -3   35.58    5.21
  11  -4   3   23.06    5.20
 -11  -4  -3   18.75    4.11
  11  -4   3   24.71    4.79
 -12  -4  -3   -0.77    1.69
  12  -4   3   -3.44    4.17
 -12   4  -3   -0.01    1.82
  12  -4   3    0.83    2.78
  12   4   3   -0.32    2.56
 -13  -4  -3   14.00    3.57
  13  -4   3   31.36    7.06
 -13   4  -3   15.97    3.50
  13  -4   3    6.00    3.08
  13   4   3   20.13    5.08
  14   4   3   17.61    4.57
  14  -4   3    3.58    3.42
 -14  -4  -3   14.13    3.83
  15   4   3   15.07    4.36
  15  -4   3    5.70    4.33
 -15  -4  -3    6.57    2.84
  15  -5  -3   41.36    8.72
 -14   5   3    2.00    3.58
 -14  -5   3    2.46    2.55
 -14   5   3    3.43    3.03
  14   5  -3   -0.59    3.33
  14  -5  -3    3.86    3.77
 -13  -5   3   -0.01    2.54
 -13   5   3   -3.53    4.18
 -13   5   3    1.56    3.33
  13   5  -3    0.20    2.90
  13  -5  -3    8.13    4.95
 -12   5   3   34.60    7.10
 -12  -5   3   35.43    5.65
 -12   5   3   41.38    6.78
  12   5  -3   36.49    6.15
  12  -5  -3   33.28    6.81
 -11  -5   3   53.46    6.57
  11  -5  -3   59.78    9.25
 -11   5   3   53.16    7.72
  11   5  -3   59.32    7.63
 -10  -5   3    9.36    3.43
  10   5  -3   10.05    1.69
  10  -5  -3   14.43    4.89
 -10   5   3   18.97    5.40
  10   5  -3   12.89    4.21
   9   5  -3   13.07    4.37
   9   5  -3    2.83    2.38
  -9  -5   3   10.11    3.25
   9   5  -3   11.12    2.15
  -9   5   3   11.11    4.44
   9  -5  -3    6.61    4.61
   9  -5  -3   17.72    2.35
   8   5  -3    7.48    3.24
  -8   5   3    7.11    2.64
  -8  -5   3    7.28    3.33
   8   5  -3    7.59    3.40
   8  -5  -3    7.76    2.52
  -8   5   3    6.03    1.98
  -8  -5   3    9.52    3.55
   8   5  -3    9.18    2.42
  -8  -5   3   11.61    3.66
  -8   5   3    5.62    3.93
   8  -5  -3    8.60    4.54
   8  -5  -3    7.52    1.79
  -7   5   3   12.48    3.46
   7   5  -3   12.14    4.07
   7   5  -3   14.56    3.66
  -7  -5   3   18.38    4.33
   7  -5  -3   15.91    3.21
  -7   5   3   14.68    3.16
  -7  -5   3   16.91    4.02
   7   5  -3   17.71    3.16
  -7   5   3   13.24    4.52
  -7  -5   3   15.12    1.38
   7  -5  -3   26.38    6.71
   7  -5  -3   13.25    2.37
   6   5  -3   22.38    4.46
  -6   5   3   19.78    4.44
   6   5  -3   19.11    4.30
  -6  -5   3   16.30    3.87
   6  -5  -3   18.25    3.56
  -6   5   3   16.91    3.50
   6   5  -3   17.12    3.37
  -6  -5   3   17.40    4.03
  -6  -5   3   20.69    1.71
  -6   5   3   17.74    5.01
   6  -5  -3   19.36    5.54
   6  -5  -3   19.80    2.89
  -5   5   3    6.53    2.67
  -5  -5   3    3.03    2.65
   5   5  -3    9.79    3.17
  -5  -5   3    6.97    1.26
   5  -5  -3    6.05    2.60
   5  -5  -3   16.46    4.64
  -5   5   3    4.37    2.43
   5   5  -3    3.56    2.31
  -5   5   3    9.05    4.39
   5  -5  -3    6.05    4.69
   5  -5  -3    3.07    1.63
   4   5  -3   10.92    3.50
  -4  -5   3    6.23    2.98
   4  -5  -3    3.69    2.09
   4  -5  -3    5.63    2.75
  -4   5   3    4.64    2.88
   4   5  -3    3.85    2.25
  -4  -5   3    6.25    2.68
  -4   5   3    4.24    2.33
   4  -5  -3    7.78    2.29
   3  -5  -3    4.77    2.05
   3   5  -3    3.26    1.28
   3  -5  -3    0.89    1.98
   3   5  -3    1.38    2.16
  -3  -5   3    6.06    3.74
  -3  -5   3    6.23    2.57
   3   5  -3    4.85    2.76
  -3   5   3    4.08    2.55
   3  -5  -3    6.77    3.49
   2  -5  -3   16.99    3.14
  -2   5   3   21.74    4.03
   2  -5  -3   20.93    4.28
   2   5  -3   19.56    2.26
   2  -5  -3   17.68    2.04
   2   5  -3   15.99    3.88
  -2  -5   3   19.01    4.28
  -2  -5   3   19.96    4.17
   1  -5  -3   19.12    3.85
   1  -5  -3   16.17    4.06
  -1   5   3   10.18    3.58
   1   5  -3   13.90    1.94
   1  -5  -3   10.75    1.56
   1   5  -3   13.20    4.01
  -1  -5   3   11.41    3.82
  -1  -5   3   14.66    4.00
   0  -5   3  121.27    9.75
   0   5  -3  107.83    8.57
   0  -5  -3  113.31    4.18
   0   5  -3  110.84    5.41
   0  -5  -3  119.77    8.59
   0  -5   3  107.53    9.12
   0   5   3  123.03    9.07
   0  -5  -3  112.41    8.16
   1   5   3    6.03    3.28
  -1   5  -3    2.92    2.69
   1  -5   3    4.70    1.65
  -1   5  -3    2.28    2.68
  -1  -5  -3    8.02    2.86
   1  -5   3    7.47    3.80
  -1  -5  -3    5.89    2.63
  -2  -5  -3    6.42    2.67
   2  -5   3    9.41    2.08
  -2   5  -3    6.62    2.75
   2   5   3    7.24    3.23
   2   5   3    5.46    2.48
  -2   5  -3    3.54    3.33
   2  -5   3    6.75    2.64
  -2  -5  -3    4.15    2.32
   2  -5   3    6.45    3.41
  -3  -5  -3    0.94    1.85
   3   5   3    2.65    1.36
   3  -5   3    1.96    1.61
   3  -5   3   -0.63    2.32
   3  -5   3    0.56    2.95
   3   5   3    3.52    3.40
   3   5   3    0.31    1.89
  -3   5  -3    1.02    2.66
   3  -5   3    3.83    2.82
  -3  -5  -3    2.66    2.16
  -3  -5  -3    2.10    2.28
  -4  -5  -3    3.94    2.55
   4  -5   3    4.70    2.20
   4   5   3    4.31    1.53
   4  -5   3    2.67    1.73
   4   5   3    3.47    2.02
   4   5   3    4.60    3.42
   4  -5   3    4.97    3.43
  -4   5  -3    2.22    2.61
  -4  -5  -3    3.31    2.11
   4  -5   3   -2.65    3.62
  -4  -5  -3    4.81    2.13
  -4  -5  -3    2.94    2.16
  -5  -5  -3   28.57    4.78
   5  -5   3   23.48    3.49
   5   5   3   20.85    2.91
   5  -5   3   24.28    4.71
   5   5   3   26.48    5.53
   5  -5   3   21.30    5.00
   5   5   3   20.62    3.73
  -5  -5  -3   26.56    3.87
  -5   5  -3   24.14    5.03
  -5  -5  -3   22.74    3.88
   5  -5   3   24.90    5.48
  -5  -5  -3   24.72    3.47
  -6  -5  -3   38.22    5.50
   6  -5   3   43.81    5.35
   6  -5   3   41.59    5.94
   6  -5   3   37.87    3.95
   6   5   3   44.92    6.74
   6   5   3   38.10    4.95
   6  -5   3   43.42    7.08
  -6   5  -3   37.27    5.73
  -6  -5  -3   41.59    4.71
  -6  -5  -3   40.63    4.96
   6  -5   3   27.66    5.34
  -6  -5  -3   38.45    4.16
  -7   5  -3   68.77    5.43
   7   5   3   73.09    6.31
   7  -5   3   69.46    6.88
  -7  -5  -3   72.77    6.24
   7  -5   3   72.77    5.22
   7  -5   3   65.29    8.43
   7  -5   3   72.61    8.58
  -7   5  -3   63.26    7.55
  -7  -5  -3   69.67    6.41
   7   5   3   68.68    6.65
   8  -5   3   19.29    3.96
   8   5   3   17.31    3.55
  -8  -5  -3   15.20    3.18
   8  -5   3   19.80    5.43
   8  -5   3   20.05    2.68
   8   5   3   18.47    3.53
  -8   5  -3   15.91    4.44
   8  -5   3   16.76    4.42
   8   5   3   14.15    3.28
  -8  -5  -3   17.97    3.62
  -8   5  -3   16.97    3.13
   8   5   3   22.09    5.36
   9  -5   3   11.22    1.30
   9  -5   3   15.62    4.49
  -9   5  -3    9.42    2.10
   9   5   3   16.32    4.66
   9   5   3    4.73    2.07
  -9  -5  -3    7.64    2.32
   9  -5   3   13.75    1.77
   9  -5   3   12.99    4.72
  -9   5  -3    8.10    3.42
   9   5   3   13.78    3.53
  -9  -5  -3   13.54    3.63
   9   5   3    9.79    2.79
  10   5   3   -0.98    2.93
 -10   5  -3    1.98    1.24
  10   5   3   -0.03    1.91
 -10  -5  -3    1.50    1.88
  10  -5   3    3.30    2.93
 -10   5  -3    3.12    2.13
 -10  -5  -3    2.47    2.08
  10   5   3    3.10    1.67
  10  -5   3    4.93    4.19
  11  -5   3   10.51    3.67
 -11  -5  -3   19.02    4.07
  11  -5   3   13.19    4.64
 -11   5  -3   17.12    4.27
 -11  -5  -3    9.79    3.27
  11   5   3   13.15    4.09
  12  -5   3   -2.62    4.44
 -12  -5  -3    3.76    2.73
  12  -5   3   -1.52    3.69
 -12   5  -3   -3.83    2.75
 -12  -5  -3    0.13    2.05
  12   5   3    7.86    3.96
 -13   5  -3   47.82    6.38
  13  -5   3   60.78    9.58
 -13  -5  -3   54.77    6.70
  13   5   3   57.95    7.98
  14   5   3   -0.81    3.24
 -14  -5  -3    2.24    2.26
 -14   6   3    6.96    3.88
  14  -6  -3    1.83    4.23
  13  -6  -3   -3.06    5.59
 -13   6   3   -0.26    3.46
  13   6  -3   -7.65    4.87
 -13  -6   3   -3.09    2.82
 -12  -6   3   -0.27    2.43
 -12   6   3   -0.10    2.85
  12   6  -3    2.90    3.40
  11  -6  -3    7.10    4.24
  11   6  -3    0.09    0.92
 -11  -6   3   -0.25    3.08
 -11   6   3    3.71    3.87
  11   6  -3   -2.09    3.22
  10  -6  -3   14.49    2.15
  10  -6  -3   19.03    6.32
  10   6  -3   16.68    2.78
 -10  -6   3   20.66    4.87
 -10   6   3   10.45    4.49
  10   6  -3   15.43    4.59
   9  -6  -3   90.25   10.90
  -9  -6   3   92.61    8.84
  -9  -6   3   87.69    8.55
   9   6  -3   80.72    6.15
  -9   6   3   79.71   10.07
   9  -6  -3   94.12   11.58
   9   6  -3   79.08    8.93
   9  -6  -3   83.87    5.51
   8   6  -3   49.10    7.19
   8  -6  -3   38.35    7.49
   8  -6  -3   44.71    4.28
  -8  -6   3   43.56    6.09
   8   6  -3   43.82    4.87
  -8  -6   3   52.91    7.16
  -8  -6   3   48.28    2.70
  -8   6   3   46.10    7.72
   8  -6  -3   39.28    8.08
   7   6  -3   25.25    5.65
  -7  -6   3   28.82    5.14
   7  -6  -3   25.19    6.19
   7   6  -3   22.48    3.77
  -7  -6   3   31.45    5.44
  -7  -6   3   28.29    2.17
  -7   6   3   26.01    6.01
   7  -6  -3   22.43    6.52
   7  -6  -3   24.36    3.51
   6  -6  -3   95.83    8.43
  -6  -6   3   68.28    7.59
   6  -6  -3   84.02    6.53
   6  -6  -3   72.81    9.12
   6   6  -3   75.02    6.92
  -6   6   3   77.83    9.79
  -6  -6   3   80.52    3.94
   6   6  -3   85.02    9.16
  -6  -6   3   77.82    7.98
   5  -6  -3    3.51    2.04
  -5   6   3    0.27    2.19
   5   6  -3    2.49    1.43
   5  -6  -3   -0.13    2.06
   5   6  -3   -1.56    2.69
  -5  -6   3    0.38    3.18
   5   6  -3   -1.61    2.84
  -5   6   3    4.93    4.23
  -5  -6   3    1.81    2.29
  -5  -6   3    1.70    2.71
  -5   6   3    1.45    2.52
   5  -6  -3   -0.39    4.04
  -4   6   3  105.98    8.93
   4  -6  -3  135.28    8.71
   4  -6  -3  134.40    9.94
   4   6  -3  139.93    5.57
  -4   6   3  136.79   12.24
  -4  -6   3  122.90   10.29
   4   6  -3  132.34    9.68
  -4   6   3  128.81   10.86
   4   6  -3  136.94   11.48
   4  -6  -3  132.79   11.19
  -4  -6   3  128.92   10.45
  -3   6   3  147.98   10.22
   3  -6  -3  150.98    9.55
   3  -6  -3  138.69   10.16
   3   6  -3  152.12    5.39
  -3   6   3  140.31   12.10
   3   6  -3  147.26   10.46
  -3  -6   3  142.58   11.16
  -3   6   3  164.26   12.48
   3  -6  -3  152.92   11.71
  -3  -6   3  147.19   11.06
   3   6  -3  151.98   11.88
  -2   6   3   89.30    8.26
   2  -6  -3   88.47    7.55
   2   6  -3   92.39    4.09
   2  -6  -3   87.46    3.67
  -2   6   3   89.66    9.68
  -2  -6   3   90.86    9.05
   2   6  -3   94.20    8.50
  -2   6   3   96.01    9.75
   2  -6  -3   81.81    8.42
   2   6  -3   96.55    9.70
  -2  -6   3   95.11    9.23
   1  -6  -3  161.00   10.27
  -1   6   3  169.96   11.23
   1  -6  -3  159.36    3.83
   1   6  -3  141.40   10.70
  -1   6   3  143.59   11.85
  -1  -6   3  170.51   12.60
  -1  -6   3  163.03   11.89
   1  -6  -3  161.49   11.51
   1   6  -3  156.63   12.05
  -1   6   3  160.89   12.96
   0   6  -3  120.44   10.14
   0   6   3   99.72    9.68
   0  -6   3  109.38   10.22
   0  -6   3  126.94   10.69
   0   6  -3  129.01   11.22
   0  -6  -3  133.20   10.27
   0   6   3  145.74   12.66
   0   6   3  120.05   10.45
   0  -6  -3  136.06    9.73
   1   6   3   43.44    6.15
  -1  -6  -3   56.94    6.64
  -1   6  -3   47.19    7.01
  -1  -6  -3   53.15    6.45
   1  -6   3   46.66    6.99
  -1   6  -3   49.57    6.74
   1  -6   3   45.98    6.86
   1   6   3   48.77    7.21
  -1   6  -3   50.93    6.63
  -2  -6  -3   36.87    5.34
  -2   6  -3   27.31    5.03
  -2   6  -3   33.76    5.79
   2   6   3   32.25    4.96
   2   6   3   36.77    6.00
   2  -6   3   34.38    3.54
  -2   6  -3   30.96    5.98
   2  -6   3   34.89    6.77
   2   6   3   38.73    6.43
  -2  -6  -3   32.62    5.15
   2  -6   3   20.81    5.07
  -3  -6  -3   31.35    5.33
  -3   6  -3   23.23    4.51
   3  -6   3   21.86    3.15
   3  -6   3   26.16    4.63
   3   6   3   38.10    6.62
   3  -6   3   36.50    7.04
   3   6   3   23.51    4.46
  -3   6  -3   24.88    5.61
   3  -6   3   27.54    5.94
   3   6   3   27.51    5.84
  -3  -6  -3   32.94    5.11
  -4   6  -3   45.66    5.60
   4  -6   3   48.36    4.79
   4   6   3   45.24    3.62
  -4  -6  -3   54.18    5.99
   4  -6   3   50.89    5.64
   4   6   3   48.89    7.20
   4  -6   3   50.91    7.63
   4   6   3   43.71    5.72
  -4   6  -3   53.62    7.37
   4   6   3   56.33    7.16
  -4  -6  -3   48.69    5.82
  -4  -6  -3   53.50    5.85
  -5   6  -3  122.62    8.60
   5  -6   3  122.52    8.06
   5   6   3  127.91    6.55
  -5  -6  -3  129.67    8.72
  -5   6  -3  128.59   11.03
   5   6   3  134.64   10.49
   5  -6   3  133.33   12.07
   5   6   3  120.86    9.42
  -5  -6  -3  132.25    8.51
  -5  -6  -3  135.35    9.19
   5  -6   3  124.64    8.34
  -6   6  -3    4.12    1.90
   6  -6   3   11.01    2.80
   6   6   3   12.36    3.74
   6  -6   3    8.48    4.56
   6  -6   3    7.82    2.49
  -6   6  -3    5.73    3.25
  -6  -6  -3   12.83    3.40
   6   6   3   10.73    3.56
  -6  -6  -3    9.02    3.29
  -6  -6  -3   10.36    3.10
  -7   6  -3   11.10    2.79
   7  -6   3   14.24    3.52
   7   6   3   14.98    4.24
   7  -6   3   10.58    5.27
   7  -6   3   11.87    2.66
  -7   6  -3   15.73    4.63
  -7  -6  -3   12.58    3.41
  -7  -6  -3   13.65    3.47
   7   6   3   18.09    4.08
  -7  -6  -3   13.83    2.97
  -8   6  -3  127.04    8.20
   8   6   3  134.82    8.83
  -8  -6  -3  138.63    9.35
   8  -6   3  142.08    7.50
  -8   6  -3  151.61   12.36
   8   6   3  142.74   10.18
  -8  -6  -3  141.28    9.68
   8  -6   3  145.90   13.53
   8   6   3  144.41   10.49
  -9  -6  -3    9.45    2.68
   9   6   3   13.60    3.73
   9  -6   3    5.72    3.28
  -9   6  -3   12.77    4.27
  -9  -6  -3    7.38    2.69
   9   6   3    9.40    3.12
   9   6   3   11.48    4.60
  -9   6  -3    7.76    2.37
 -10  -6  -3   15.79    3.37
  10  -6   3   17.59    5.23
 -10   6  -3   24.71    5.09
 -10  -6  -3   18.55    4.24
  10   6   3   17.10    5.11
 -11  -6  -3   16.86    3.90
  11  -6   3   28.34    6.85
 -11   6  -3   22.38    5.00
 -11  -6  -3   18.88    4.13
  11   6   3   29.21    6.00
 -12  -6  -3    2.87    2.38
  12  -6   3   11.32    5.07
 -12   6  -3    2.49    2.38
 -12  -6  -3    4.01    3.13
  12   6   3    6.69    4.15
 -13   6  -3   45.80    6.92
  13  -6   3   47.45    9.23
 -13  -6  -3   47.13    6.50
 -14   7   3   55.03    9.10
 -13   7   3    0.02    3.36
  13  -7  -3   17.47    5.56
  12  -7  -3   19.10    6.44
  12  -7  -3   14.90    6.80
 -12  -7   3    1.96    2.27
 -12   7   3   -1.31    2.89
  12   7  -3   -3.47    4.20
  11  -7  -3   51.47    9.77
 -11  -7   3   66.62    8.16
  11   7  -3   68.39    9.00
 -11   7   3   57.72    9.00
  11  -7  -3   77.89   11.72
  10  -7  -3   37.15    8.34
  10  -7  -3   31.86    7.78
  10   7  -3   30.40    4.14
 -10  -7   3   35.96    6.07
 -10   7   3   29.04    7.18
  10   7  -3   37.36    6.99
   9  -7  -3   28.81    7.19
  -9  -7   3   33.52    5.78
  -9  -7   3   23.20    4.84
   9   7  -3   31.95    4.49
  -9   7   3   33.54    7.63
   9   7  -3   29.15    6.51
   8   7  -3    8.06    3.91
  -8  -7   3    6.79    3.47
   8  -7  -3   11.90    5.72
   8   7  -3    4.92    2.60
  -8  -7   3    6.96    3.46
  -8  -7   3    7.39    1.43
  -8   7   3   12.94    5.75
   8  -7  -3   10.50    2.55
   7  -7  -3  119.70   12.69
  -7  -7   3   90.29    9.25
  -7  -7   3   96.82    9.69
   7   7  -3   96.29    8.49
  -7   7   3  112.02   12.58
   7   7  -3  105.03   10.51
  -7  -7   3  100.92    4.62
   7  -7  -3   92.67    7.24
   6  -7  -3   49.81    5.72
   6  -7  -3   59.61    9.07
   6   7  -3   52.69    3.73
   6   7  -3   42.72    6.20
  -6   7   3   48.74    8.87
  -6  -7   3   58.73    3.99
  -6  -7   3   52.58    7.05
   5  -7  -3   39.39    5.17
   5   7  -3   55.75    3.25
   5  -7  -3   55.89    8.35
   5   7  -3   49.53    6.42
  -5   7   3   48.93    8.18
  -5  -7   3   52.30    7.18
   4  -7  -3   29.35    4.73
   4   7  -3   35.64    2.13
   4  -7  -3   32.56    5.57
   4   7  -3   29.04    5.62
  -4  -7   3   30.91    6.01
  -4   7   3   30.24    6.70
   4  -7  -3   25.85    6.14
  -3   7   3  135.37   12.92
   3   7  -3  140.76   11.23
  -3  -7   3  142.35   12.09
   3  -7  -3  146.80    4.42
   3  -7  -3  132.81   10.93
   3  -7  -3  144.37   12.43
  -3  -7   3  158.41   12.38
   3  -7  -3  149.11   10.42
   2   7  -3  111.66   10.38
  -2   7   3  117.23   11.99
   2  -7  -3  124.34   11.56
  -2  -7   3  131.49   11.74
   2  -7  -3  121.49    9.53
   1   7  -3   41.06    7.06
  -1  -7   3   42.77    7.10
  -1   7   3   48.03    8.00
   1  -7  -3   42.51    7.00
   0  -7   3    8.00    3.45
   0  -7  -3    8.31    3.96
   0  -7   3    8.64    3.89
   0   7  -3    6.37    3.29
   0   7   3   12.37    5.08
   0   7  -3    6.71    3.58
   1   7   3   72.47    9.19
  -1   7  -3   61.65    8.12
  -1  -7  -3   66.32    7.74
   1  -7   3   60.54    8.45
  -1   7  -3   59.44    7.90
   1  -7   3   67.08    7.54
  -2   7  -3   98.24   10.19
   2   7   3   81.13    9.56
   2  -7   3   90.90   10.09
  -2  -7  -3   85.93    8.52
  -2   7  -3   92.31    9.40
   2  -7   3   93.34    8.65
   3  -7   3   98.07    8.63
   3  -7   3  111.28    6.49
   3   7   3  109.75   10.75
  -3   7  -3  123.22   11.52
   3  -7   3  111.42   11.52
   3   7   3  117.65   10.20
  -3  -7  -3  114.06    9.52
  -3   7  -3  115.76   10.08
  -4   7  -3   -1.51    2.01
   4  -7   3   -0.83    3.21
   4  -7   3    0.71    2.12
   4   7   3   -3.27    3.51
   4  -7   3    2.33    1.43
  -4  -7  -3   -1.90    2.38
  -4   7  -3   -1.97    3.26
   4   7   3    0.84    3.07
  -4  -7  -3   -0.16    2.13
  -4  -7  -3    2.90    2.18
  -5   7  -3   30.53    4.94
   5  -7   3   31.76    4.26
   5   7   3   28.23    2.75
   5  -7   3   27.03    6.63
   5  -7   3   25.26    4.38
   5   7   3   31.45    5.31
  -5   7  -3   41.30    7.14
  -5  -7  -3   39.39    5.61
  -5  -7  -3   35.77    5.43
   5   7   3   26.09    5.69
  -5  -7  -3   34.47    5.30
  -6   7  -3   42.22    5.58
   6  -7   3   47.89    5.47
  -6  -7  -3   50.40    6.27
   6  -7   3   50.63    5.92
   6  -7   3   59.41    9.26
   6   7   3   55.17    7.15
  -6   7  -3   55.29    7.92
   6   7   3   47.65    7.13
  -6  -7  -3   58.48    6.61
  -6  -7  -3   58.70    6.39
  -7   7  -3  105.24    8.26
   7  -7   3  104.29    8.47
  -7  -7  -3  115.34    9.15
  -7   7  -3  119.24   11.57
   7   7   3  119.73   10.60
  -7  -7  -3  110.87    8.90
   7   7   3   99.59    9.55
  -7  -7  -3  117.49    8.55
   7  -7   3  138.89   13.86
  -8  -7  -3    0.53    2.12
   8  -7   3   -2.65    3.65
  -8   7  -3    0.40    2.96
  -8  -7  -3    0.14    2.14
   8   7   3   -4.77    3.53
  -8  -7  -3    1.68    1.87
  -9  -7  -3   25.58    4.63
   9  -7   3   20.19    5.82
  -9   7  -3   26.10    5.76
   9   7   3   22.29    4.43
  -9  -7  -3   35.76    5.42
   9   7   3   21.74    5.35
 -10  -7  -3   34.09    5.41
  10  -7   3   40.72    8.32
 -10   7  -3   43.76    7.50
 -10  -7  -3   33.24    5.05
  10   7   3   48.28    7.98
 -11   7  -3   23.42    5.17
  11  -7   3   36.96    8.38
 -11  -7  -3   27.42    4.93
 -11  -7  -3   25.88    5.08
 -12  -7  -3    7.20    2.57
 -12   7  -3    4.69    3.32
 -12   8   3    0.66    4.87
 -11   8   3    0.93    3.60
  10  -8  -3   10.44    6.06
 -10  -8   3    2.52    2.85
 -10  -8   3    3.83    3.42
 -10   8   3   -2.97    4.35
  10   8  -3    1.89    3.94
   9  -8  -3   10.03    5.13
  -9  -8   3   14.31    4.55
  -9  -8   3   18.16    5.14
   9   8  -3   18.50    4.13
  -9   8   3   21.23    6.90
   9   8  -3   14.40    5.14
   8  -8  -3   54.54    9.68
  -8  -8   3   42.04    7.06
   8   8  -3   37.97    5.91
  -8  -8   3   45.05    7.30
  -8   8   3   28.29    7.23
   8   8  -3   38.38    7.09
   7  -8  -3   -5.67    4.52
  -7  -8   3   -1.15    3.31
   7   8  -3   -3.08    2.88
  -7  -8   3    5.46    3.73
  -7   8   3   -0.84    4.23
   7   8  -3    4.51    3.53
  -6  -8   3    2.14    2.58
   6   8  -3   -1.88    2.72
   6  -8  -3   -3.86    4.86
  -6  -8   3    2.53    1.20
  -6   8   3   -1.30    4.23
   6  -8  -3    3.43    2.40
   5  -8  -3    5.06    4.08
  -5   8   3   -5.77    4.85
  -5  -8   3    2.56    3.40
   5   8  -3    0.75    2.93
   4  -8  -3   25.88    6.48
  -4   8   3   21.19    6.17
  -4  -8   3   34.89    6.40
   4   8  -3   22.15    5.16
   3  -8  -3    1.05    3.55
  -3   8   3    4.83    3.82
  -3  -8   3   -1.85    3.32
   3   8  -3   -2.26    2.51
   2  -8  -3    5.39    3.66
  -2   8   3    6.02    4.72
  -2  -8   3    2.16    3.05
   2   8  -3   -1.80    3.16
  -1  -8   3   80.76   10.11
   1  -8  -3   88.99   10.19
   1   8  -3   97.92   10.54
  -1   8   3   79.01   10.81
   0   8   3    5.04    3.97
   0  -8  -3   -0.41    3.16
   0  -8   3    0.78    2.74
   0   8  -3    2.56    3.14
   1   8   3   11.12    5.10
   1  -8   3   18.92    4.68
  -1  -8  -3   12.32    4.57
  -1   8  -3   20.09    6.36
   2  -8   3   89.72   10.95
  -2  -8  -3   79.85    9.02
   2   8   3   79.38   10.37
  -2   8  -3   91.82   10.65
   3   8   3    5.01    3.82
  -3  -8  -3   -0.36    2.59
   3  -8   3    1.54    2.86
  -3   8  -3    7.42    4.22
   4  -8   3    6.53    3.02
   4   8   3   -0.20    3.47
  -4  -8  -3   -2.64    2.75
   4  -8   3   -3.59    4.98
  -4  -8  -3   -1.55    2.28
  -4   8  -3   -0.72    3.24
  -4  -8  -3    1.31    2.51
  -5  -8  -3   67.55    7.67
  -5  -8  -3   74.35    7.49
   5   8   3   76.55    9.56
   5  -8   3   70.32    9.89
  -5  -8  -3   69.40    7.63
  -5   8  -3   67.68    9.42
   6  -8   3   16.46    5.56
  -6  -8  -3   13.88    3.98
  -6   8  -3   23.94    6.36
   6   8   3   11.47    3.88
  -6  -8  -3   15.88    3.91
  -6  -8  -3   25.83    4.72
  -7  -8  -3   76.46    8.06
   7  -8   3   81.15   11.15
  -7  -8  -3   66.80    7.36
  -7  -8  -3   76.38    7.59
   7   8   3   75.79    9.29
  -7   8  -3   82.11   10.23
   8  -8   3   55.64    9.91
   8   8   3   39.18    6.57
  -8  -8  -3   41.29    5.75
  -8  -8  -3   41.74    5.76
  -8   8  -3   40.05    7.37
  -8  -8  -3   40.09    5.99
  -9  -8  -3    3.93    2.44
  -9   8  -3   11.75    4.63
  -9  -8  -3    7.76    3.00
 -10  -8  -3    7.49    2.87
 -11  -8  -3    8.80    3.20
   8   9  -3    5.09    2.63
  -8  -9   3    2.53    2.89
  -7  -9   3   -2.42    2.98
   7   9  -3    1.16    2.65
  -7  -9   3    4.10    4.26
   7  -9  -3   -3.02    5.45
  -7   9   3    5.28    3.83
   7   9  -3   -2.89    4.26
   6  -9  -3   -5.81    5.57
  -6   9   3   -1.78    3.66
  -6  -9   3   -3.10    3.61
   6   9  -3    0.23    3.47
   5  -9  -3   32.85    7.93
  -5   9   3   14.26    5.47
  -5  -9   3   23.74    5.73
   5   9  -3   19.43    4.70
   4  -9  -3   12.37    6.00
  -4   9   3    8.16    4.92
  -4  -9   3    6.13    3.72
   4   9  -3   -0.40    3.69
   3  -9  -3   13.50    5.07
   3   9  -3   19.44    5.15
  -3  -9   3   16.48    5.26
  -3   9   3   25.50    6.91
   2   9  -3    1.14    3.63
   2  -9  -3    2.06    3.92
  -2  -9   3   10.91    4.65
   1   9  -3   13.65    4.99
   1  -9  -3    0.62    3.16
  -1  -9   3    8.93    4.75
  -1   9   3    7.33    4.10
   0   9  -3   32.45    6.98
   0  -9   3   31.62    7.05
   0  -9  -3   28.41    6.22
   0   9   3   27.47    6.61
  -1   9  -3   22.12    5.75
  -1  -9  -3   23.35    5.54
   1  -9   3   34.11    7.76
   1   9   3   27.34    6.84
  -2   9  -3   -0.65    2.94
   2  -9   3   -0.56    3.59
  -2  -9  -3    2.06    2.86
   2   9   3    1.98    4.00
  -3   9  -3   -1.51    3.41
   3  -9   3    5.49    4.45
  -3  -9  -3    1.93    2.96
   3   9   3    0.96    2.70
  -4   9  -3   26.11    6.42
  -4  -9  -3   17.69    4.37
  -4  -9  -3   20.92    4.70
   4  -9   3   27.86    7.48
  -4  -9  -3   12.98    3.68
   4   9   3   22.75    5.92
  -5   9  -3   19.78    5.71
  -5  -9  -3   19.40    4.62
   5  -9   3   30.77    8.05
  -5  -9  -3   20.67    4.73
  -5  -9  -3   27.38    5.25
   5   9   3   19.18    5.64
  -6  -9  -3    0.88    2.48
  -6  -9  -3   -2.67    2.35
   6   9   3    3.69    3.46
  -6  -9  -3    4.32    2.48
   7   9   3   -5.02    3.51
  -7  -9  -3    5.45    2.47
  -7  -9  -3   -0.57    2.14
  -8  -9  -3    9.21    3.58
  -9  -9  -3    9.58    3.34
   7  10  -3   22.18    4.97
   6  10  -3   18.82    5.00
   5  10  -3   13.67    4.91
   4  10  -3   -6.42    4.80
   3 -10  -3   17.03    5.91
   3  10  -3   10.74    4.14
   2 -10  -3   84.92   11.48
   2  10  -3   84.99   10.86
   1 -10  -3   61.05    9.71
   0  10   3    7.29    3.87
   0 -10  -3   -4.21    3.98
   1  10   3   12.32    5.69
  -1 -10  -3   14.46    5.48
   2  10   3   48.04    9.28
  -2 -10  -3   32.02    6.56
  -3 -10  -3  107.81   10.26
  -3 -10  -3  101.52   11.14
   3  10   3  104.49   12.75
   4  10   3   47.65    8.48
  -4 -10  -3   42.47    7.21
  -4 -10  -3   52.25    7.07
  -4 -10  -3   51.52    7.96
  -5 -10  -3   13.47    4.22
   5  10   3   15.07    5.35
  -5 -10  -3    6.96    2.68
  -5 -10  -3   17.05    4.63
   6  10   3   23.37    6.19
  17   0  -4   35.66    6.55
  16   0  -4    4.65    3.32
 -16   0   4   -0.35    2.42
 -15   0   4   25.84    5.14
  15   0  -4   22.40    4.02
  15   0  -4   34.32    6.02
 -14   0   4    9.22    3.30
 -14   0   4    4.54    1.69
  14   0  -4    7.09    2.44
  14   0  -4    8.21    3.20
 -13   0   4   23.93    1.67
 -13   0   4   22.12    2.01
 -13   0   4   28.07    4.83
  13   0  -4   24.27    4.81
 -12   0   4    3.63    1.37
 -12   0   4    8.26    2.93
  12   0  -4    3.79    2.60
 -11   0   4    6.12    2.25
  11   0  -4    8.01    2.44
  11   0  -4    5.68    3.11
 -11   0   4    4.88    2.59
 -10   0   4    6.90    2.82
  10   0  -4    4.75    2.02
  10   0  -4    5.69    2.94
 -10   0   4    5.41    2.39
  -9   0   4    9.99    2.55
   9   0  -4   13.25    2.94
   9   0  -4   10.94    3.14
  -8   0   4    1.99    1.88
   8   0  -4    2.46    2.53
   7   0  -4   97.54    6.30
  -7   0   4   90.92    5.52
   6   0  -4   77.19    5.45
  -6   0   4   72.33    4.52
   6   0  -4   77.54    4.80
   5   0  -4   -0.05    1.36
   5   0  -4    2.65    2.30
  -5   0   4    0.63    1.44
   4   0  -4    4.29    1.61
  -4   0   4    3.45    1.49
   4   0  -4    3.35    2.29
  -4   0   4    2.48    1.69
  -3   0   4 1162.08   12.58
   3   0  -4 1195.05   13.83
   3   0  -4 1226.20   15.72
  -3   0   4 1177.26   14.84
  -2   0   4   27.02    2.32
   2   0  -4   27.30    2.77
   2   0  -4   24.69    2.72
   2   0  -4   21.70    2.33
  -2   0   4   23.17    1.75
  -1   0   4   19.20    2.76
   1   0  -4   17.04    3.04
  -1   0   4   19.52    1.45
  -1   0   4   21.39    1.94
   1   0  -4   19.87    2.38
   1   0  -4   20.78    2.73
   1   0  -4   21.26    2.12
   0   0  -4  460.05    8.47
   0   0   4  446.64    6.73
   0   0   4  448.95    9.93
   0   0  -4  464.40   11.75
   0   0  -4  460.50   10.28
   0   0   4  435.17   10.38
   0   0  -4  459.87    7.83
   1   0   4  179.92    4.46
  -1   0  -4  185.53    8.05
   1   0   4  179.63    4.15
   1   0   4  189.21    6.65
   1   0   4  186.04    6.45
  -1   0  -4  186.64    7.14
   1   0   4  171.12    6.88
  -1   0  -4  179.09    4.71
   1   0   4  183.33    4.12
   2   0   4   -1.36    1.84
  -2   0  -4   -0.31    2.47
   2   0   4    1.33    0.81
  -2   0  -4    0.79    1.40
   2   0   4    1.49    1.02
  -2   0  -4    1.18    2.07
   2   0   4    2.18    0.84
   3   0   4   53.64    2.66
  -3   0  -4   50.83    5.06
  -3   0  -4   50.90    3.64
   3   0   4   52.01    2.94
   3   0   4   53.05    4.04
   3   0   4   50.32    3.68
  -3   0  -4   48.11    4.52
   3   0   4   51.16    2.83
   4   0   4   64.46    3.20
  -4   0  -4   64.03    4.46
  -4   0  -4   67.90    5.99
   4   0   4   61.48    3.61
  -4   0  -4   59.18    3.78
   4   0   4   59.00    4.17
   4   0   4   60.49    4.21
  -4   0  -4   63.76    5.25
   4   0   4   59.83    3.48
   5   0   4  495.67    9.79
  -5   0  -4  502.29   12.59
   5   0   4  493.92   11.02
  -5   0  -4  487.05   10.67
   5   0   4  501.28   12.23
   5   0   4  484.71   12.37
  -5   0  -4  486.15   14.81
   5   0   4  495.05   10.73
  -6   0  -4  108.66    6.59
   6   0   4  110.84    5.78
  -6   0  -4  105.04    5.04
   6   0   4  109.23    5.97
   6   0   4   99.01    5.84
  -6   0  -4  107.51    7.52
   6   0   4  106.69    5.03
   7   0   4   16.77    2.46
   7   0   4   21.28    4.02
   7   0   4   13.17    2.38
  -7   0  -4   16.14    3.07
   7   0   4   12.10    2.18
   7   0   4   11.30    2.33
   7   0   4   13.05    3.03
  -7   0  -4   13.72    2.03
   8   0   4    1.57    2.20
  -8   0  -4    2.54    1.88
   8   0   4    4.72    1.92
   8   0   4    0.95    1.37
   8   0   4    0.37    1.41
   8   0   4    0.87    1.60
   8   0   4    1.76    1.65
  -9   0  -4  198.82   10.67
   9   0   4  198.99    9.56
   9   0   4  185.83    8.39
   9   0   4  184.40    9.01
   9   0   4  194.11   11.37
   9   0   4  190.64    8.42
  10   0   4  186.29    9.95
  10   0   4  208.47    9.01
  10   0   4  195.71    9.43
 -10   0  -4  198.90   11.52
  10   0   4  210.82    9.46
  11   0   4    1.97    1.42
  11   0   4    1.00    1.67
  11   0   4    1.94    1.85
 -11   0  -4    5.38    2.83
  12   0   4   -3.01    2.13
 -12   0  -4    1.60    2.61
  13   0   4   -0.91    2.28
 -13   0  -4   -3.27    2.43
  14   0   4    1.70    1.83
 -14   0  -4    1.50    2.53
 -15   0  -4   19.59    5.60
  17  -1  -4   19.42    5.87
  17   1  -4   14.37    5.06
  16   1  -4    1.99    2.42
  16  -1  -4   -0.67    3.34
 -16  -1   4    4.14    2.69
 -16   1   4    0.62    2.55
  15   1  -4   27.22    4.13
  15   1  -4   30.81    5.87
  15  -1  -4   11.23    3.72
 -15  -1   4   37.38    5.91
 -15   1   4   25.93    5.09
 -14   1   4   14.59    1.68
  14   1  -4   14.46    2.83
 -14   1   4   17.99    2.71
  14  -1  -4   20.00    4.98
  14   1  -4   28.33    5.41
 -14   1   4   15.84    4.01
 -14  -1   4   14.58    3.56
 -13   1   4   13.60    1.80
 -13  -1   4   10.85    3.38
 -13   1   4   15.68    3.78
  13   1  -4   14.99    2.88
 -13   1   4   15.25    2.78
  13  -1  -4   12.80    4.41
  13   1  -4   13.17    3.80
 -12  -1   4   75.59    6.93
 -12   1   4   89.34    4.38
 -12   1   4   82.53    5.96
 -12   1   4   80.84    7.37
  12  -1  -4   80.82    7.99
  12   1  -4   86.54    8.01
 -11   1   4  112.32    8.30
 -11  -1   4  112.93    8.99
 -11   1   4  110.24    8.06
 -11  -1   4  105.25    7.70
  11  -1  -4  114.90    7.92
  11   1  -4  103.54    8.16
 -11   1   4  112.95    5.03
 -11  -1   4  107.78    3.84
  11   1  -4  108.46    6.31
  11  -1  -4   96.32    8.03
  11   1  -4   98.16    7.87
 -10  -1   4   10.98    2.82
  10  -1  -4    7.14    2.26
 -10   1   4   11.99    3.31
 -10  -1   4    9.10    1.40
  10   1  -4    7.39    2.34
 -10   1   4    6.42    2.29
  10  -1  -4   11.00    3.69
  10   1  -4    7.31    3.12
 -10  -1   4   11.15    3.20
 -10   1   4   10.99    1.89
   9   1  -4  322.05   12.86
  -9  -1   4  300.74   11.37
   9  -1  -4  328.66   11.69
  -9   1   4  314.26    8.35
  -9  -1   4  306.19    7.31
  -9   1   4  333.56   12.11
   9   1  -4  325.86   12.56
   9  -1  -4  324.55   13.01
  -8  -1   4    7.60    2.22
  -8   1   4    6.04    2.27
   8  -1  -4   10.21    3.06
   8   1  -4    8.57    2.69
  -8   1   4    7.58    1.64
  -8  -1   4    8.59    1.45
   8   1  -4    8.94    2.63
  -7   1   4    1.57    1.58
  -7  -1   4    3.50    1.75
  -7  -1   4    4.02    1.21
   7  -1  -4    2.61    2.49
   7   1  -4    4.53    2.31
  -7   1   4    5.94    1.65
  -6   1   4  149.90    6.58
   6  -1  -4  144.04    6.24
  -6  -1   4  155.66    6.96
   6   1  -4  147.53    7.40
  -6   1   4  164.88    6.04
  -6  -1   4  154.73    5.55
   6   1  -4  155.83    7.33
   6  -1  -4  164.03    8.11
   5   1  -4   -0.26    1.34
  -5  -1   4    2.10    1.37
   5  -1  -4    1.68    1.32
  -5  -1   4   -0.69    1.65
  -5   1   4    0.95    1.44
   5   1  -4    0.64    2.07
  -5  -1   4   -0.13    1.87
   5  -1  -4    1.27    2.71
  -5   1   4    2.02    1.67
  -4   1   4   25.93    2.44
   4  -1  -4   23.25    2.21
  -4  -1   4   24.68    2.53
  -4  -1   4   23.61    2.77
  -4   1   4   31.80    3.12
  -4  -1   4   22.75    2.88
   4   1  -4   18.88    2.86
  -4   1   4   23.92    2.86
   4  -1  -4   22.02    3.37
  -3   1   4  435.34   10.31
   3  -1  -4  457.86   11.90
   3   1  -4  433.37    9.10
  -3  -1   4  445.09    9.65
  -3   1   4  449.24    7.75
   3  -1  -4  421.61    7.29
  -3  -1   4  439.61    9.82
  -3   1   4  462.94   10.35
  -3  -1   4  449.57   10.00
   3   1  -4  441.15    7.25
   3   1  -4  423.64   11.05
  -2   1   4   61.59    4.06
   2  -1  -4   71.09    5.07
  -2  -1   4   62.13    3.37
   2   1  -4   70.27    3.38
  -2   1   4   62.27    2.56
   2  -1  -4   67.95    2.36
   2  -1  -4   60.86    3.81
  -2   1   4   69.05    4.43
  -2  -1   4   71.18    4.26
   2   1  -4   61.53    3.21
   2   1  -4   61.99    4.25
  -2  -1   4   66.54    4.32
   1   1  -4  411.71    6.29
  -1   1   4  391.14    9.76
   1  -1  -4  398.97   10.99
   1  -1  -4  390.08   10.42
   1   1  -4  410.52   10.96
  -1   1   4  398.63   10.07
  -1  -1   4  390.03    9.39
   1   1  -4  385.35    9.85
   1   1  -4  400.94    8.44
  -1  -1   4  409.85    8.59
  -1  -1   4  372.36    6.73
   0   1   4   12.86    2.71
   0   1   4   10.32    2.55
   0   1   4   11.63    2.31
   0  -1   4   11.55    2.36
   0  -1  -4    7.95    2.61
   0   1  -4    9.24    2.75
   0   1  -4    9.74    0.97
   0   1  -4   12.28    2.17
   0   1  -4    9.40    2.13
   0  -1   4   11.07    2.02
   0   1  -4   10.14    2.28
   0  -1   4   11.23    2.20
   0  -1  -4   10.35    2.82
   1   1   4  380.34   10.42
  -1   1  -4  387.34   11.61
   1  -1   4  374.90    9.63
  -1  -1  -4  390.55   11.32
   1   1   4  404.50   11.14
   1   1   4  388.41   10.48
  -1  -1  -4  391.56    9.94
  -1   1  -4  393.35    9.82
   1  -1   4  404.43   10.81
  -1   1  -4  403.70   10.28
   1  -1   4  391.24    9.95
  -1  -1  -4  410.48   11.03
  -1   1  -4  380.19    9.81
   1  -1   4  400.38    9.48
   2   1   4  136.88    7.07
  -2   1  -4  150.49    7.74
  -2  -1  -4  154.71    3.96
  -2  -1  -4  160.20    7.71
   2  -1   4  149.44    6.08
   2   1   4  151.52    4.03
   2   1   4  155.99    7.01
  -2  -1  -4  150.76    6.43
  -2   1  -4  160.23    6.50
   2  -1   4  150.14    6.96
  -2   1  -4  145.22    6.92
   2  -1   4  156.59    6.83
  -2  -1  -4  156.03    7.27
   2  -1   4  152.98    6.15
  -2   1  -4  147.61    6.27
  -3  -1  -4   28.51    2.21
   3  -1   4   29.51    2.80
  -3   1  -4   31.96    4.07
   3   1   4   26.45    3.33
  -3  -1  -4   28.14    3.82
   3   1   4   32.80    2.32
   3  -1   4   29.89    2.82
   3  -1   4   30.41    3.16
  -3  -1  -4   36.64    3.31
   3  -1   4   33.49    3.52
  -3   1  -4   32.18    3.21
  -3  -1  -4   29.53    3.56
  -3   1  -4   28.76    3.68
   3   1   4   29.65    3.60
   4  -1   4  272.37    5.43
  -4   1  -4  263.81   10.21
   4  -1   4  271.44    8.48
  -4  -1  -4  285.62    7.61
   4   1   4  270.28    7.44
   4   1   4  259.29    9.67
  -4  -1  -4  268.00    8.92
   4  -1   4  283.45    8.27
  -4   1  -4  297.25    9.14
   4  -1   4  283.61   10.33
  -4  -1  -4  284.84   10.63
   4  -1   4  288.01    9.48
   5  -1   4  119.14    4.25
   5   1   4  112.75    5.87
  -5  -1  -4  107.92    5.26
  -5   1  -4  105.21    6.90
   5   1   4   98.36    5.04
   5  -1   4  102.35    5.58
  -5  -1  -4  107.34    5.80
   5   1   4  108.60    6.51
   5  -1   4  106.53    5.14
   5  -1   4  109.89    6.67
   5   1   4  103.85    5.20
  -5   1  -4  115.39    5.82
  -5  -1  -4  104.59    6.96
   5  -1   4  105.89    6.23
   5   1   4  102.77    3.44
  -6  -1  -4   18.02    2.55
   6  -1   4   16.04    2.31
   6  -1   4   20.34    2.23
   6   1   4   17.56    2.69
   6   1   4   14.46    3.38
   6   1   4   21.67    2.87
  -6   1  -4   17.69    3.32
   6  -1   4   15.91    2.57
  -6  -1  -4   18.99    2.66
   6   1   4   18.29    3.14
   6  -1   4   20.67    3.31
   6   1   4   17.65    2.41
   6  -1   4   16.23    3.00
  -6   1  -4   18.82    2.67
  -6  -1  -4   19.77    3.71
   6   1   4   23.26    3.78
   6   1   4   15.87    1.71
   7  -1   4    6.13    1.67
   7   1   4    5.57    2.10
   7  -1   4    7.61    2.55
   7   1   4    5.10    2.16
  -7   1  -4    5.70    2.93
   7   1   4    6.49    1.92
   7  -1   4    5.36    1.77
  -7  -1  -4    6.63    2.23
   7  -1   4    6.58    2.24
   7   1   4    5.28    2.13
   7   1   4    3.38    1.30
   7  -1   4    1.87    1.66
  -7  -1  -4    6.64    2.70
   7   1   4    6.02    2.17
   7  -1   4    8.81    2.76
   7  -1   4    5.62    1.58
   8   1   4   56.84    4.99
  -8  -1  -4   54.49    5.06
  -8   1  -4   55.39    6.02
   8   1   4   53.07    6.45
   8  -1   4   60.14    6.79
   8   1   4   52.88    4.84
   8  -1   4   47.50    4.57
   8   1   4   57.91    5.33
   8  -1   4   51.48    3.98
   8   1   4   52.65    4.28
   8  -1   4   53.53    5.47
   8  -1   4   58.53    6.08
   8   1   4   58.85    6.05
  -8  -1  -4   48.72    5.85
   8  -1   4   52.88    4.11
   9   1   4   13.87    2.30
   9   1   4   16.12    3.10
  -9   1  -4   14.34    3.84
  -9  -1  -4   15.51    3.20
   9  -1   4   13.14    2.94
   9  -1   4   14.86    2.32
   9   1   4   14.23    3.03
   9   1   4   11.40    2.12
   9   1   4    8.13    2.29
   9  -1   4    9.07    2.50
   9  -1   4   19.82    3.14
   9   1   4   13.51    3.00
  10   1   4   37.56    3.89
 -10   1  -4   38.52    5.93
  10   1   4   31.59    4.38
 -10  -1  -4   39.60    5.00
  10  -1   4   49.37    5.30
  10   1   4   41.25    4.79
  10  -1   4   39.50    3.37
  10   1   4   32.59    3.48
  10  -1   4   30.76    4.41
  10   1   4   35.53    4.33
  10  -1   4   34.75    3.98
 -11   1  -4    0.43    2.53
 -11  -1  -4   -0.59    2.12
  11   1   4    1.18    1.29
  11   1   4    3.33    1.97
  11   1   4    6.48    1.93
  11  -1   4    3.11    1.81
  11  -1   4    7.51    2.54
  11   1   4    4.02    2.15
  12  -1   4   10.13    2.68
  12   1   4    8.23    2.65
 -12  -1  -4   12.10    3.53
 -12   1  -4    3.24    2.79
  12   1   4   11.44    2.59
 -13   1  -4    6.94    3.93
 -13  -1  -4    2.36    2.34
  13  -1   4    5.98    3.17
  13   1   4    0.03    2.24
 -14   1  -4    2.25    3.43
 -14  -1  -4   -1.50    2.98
  14  -1   4    8.70    2.99
  14   1   4    0.28    2.52
 -15   1  -4   40.60    7.47
 -15  -1  -4   41.12    7.15
  15   1   4   45.93    6.33
  17  -2  -4   21.31    6.49
 -16  -2   4   -0.08    2.19
 -16   2   4    2.28    2.96
 -15  -2   4   23.83    4.55
 -15   2   4   26.38    5.86
  15  -2  -4   19.58    5.33
  15   2  -4   24.04    5.32
 -14  -2   4   15.25    3.83
 -14   2   4   17.90    4.51
 -14   2   4   16.06    3.32
  14   2  -4   18.48    3.04
  14  -2  -4   16.08    5.00
  14   2  -4   20.10    4.86
 -14  -2   4   19.33    3.76
 -13  -2   4   11.35    3.17
 -13   2   4   14.84    3.96
 -13   2   4   12.44    2.98
  13   2  -4    8.85    3.36
  13  -2  -4   13.05    4.51
 -13  -2   4    9.35    2.59
 -13   2   4   14.57    1.41
 -12   2   4   23.35    4.42
 -12  -2   4   16.08    3.51
 -12   2   4   21.73    2.12
  12   2  -4   16.73    2.48
 -12   2   4   22.29    4.04
  12   2  -4   21.27    4.60
  12  -2  -4   16.75    4.72
 -11   2   4    2.33    2.02
  11   2  -4    0.90    2.65
 -11  -2   4    3.99    2.49
  11  -2  -4    4.59    3.68
  11   2  -4    1.65    2.12
  11  -2  -4    2.72    1.77
 -11   2   4    4.64    2.61
 -11  -2   4   -1.09    1.94
  11   2  -4    3.84    1.93
 -11   2   4    6.75    2.77
  11   2  -4    1.05    1.07
 -11  -2   4    2.98    0.85
 -11   2   4    2.22    1.07
  10  -2  -4  165.78   10.88
  10   2  -4  175.10   10.16
 -10   2   4  176.13    9.92
 -10  -2   4  188.12   11.99
 -10   2   4  167.98   10.11
 -10  -2   4  174.00    9.55
  10  -2  -4  192.16    9.58
  10   2  -4  166.34   10.52
 -10   2   4  177.04    6.29
 -10  -2   4  177.95    5.95
  10   2  -4  174.77    6.36
  10   2  -4  166.33   10.49
  -9   2   4   87.02    6.81
   9  -2  -4   84.13    7.57
  -9  -2   4   86.44    7.62
   9   2  -4   91.66    7.28
  -9   2   4   91.15    6.99
  -9  -2   4   87.11    6.51
   9  -2  -4   87.01    6.20
   9   2  -4   90.99    7.40
  -9   2   4   88.05    4.59
  -9  -2   4   84.12    4.57
   9   2  -4   85.14    3.99
   9   2  -4   94.89    7.61
  -8   2   4   35.46    4.29
  -8  -2   4   33.49    4.07
   8  -2  -4   33.60    3.78
  -8   2   4   40.19    3.31
  -8  -2   4   35.74    3.11
   8   2  -4   39.01    2.34
   8   2  -4   40.04    4.82
   8  -2  -4   38.72    5.35
  -7   2   4   13.89    2.17
  -7  -2   4   13.12    2.13
  -7   2   4   15.09    3.07
  -7  -2   4   19.60    3.28
   7   2  -4   13.16    1.11
   7   2  -4   15.92    3.39
   7  -2  -4   11.90    3.24
   6  -2  -4   11.79    2.07
  -6   2   4   12.93    2.62
  -6  -2   4    9.83    1.96
  -6  -2   4    9.65    2.46
  -6   2   4   12.06    2.22
   6  -2  -4   10.45    3.60
  -6  -2   4   10.31    2.75
   6   2  -4   12.87    2.86
  -5   2   4  404.63   11.36
   5  -2  -4  393.16    9.67
  -5  -2   4  408.95   11.82
  -5   2   4  411.62   10.42
  -5  -2   4  392.74   10.61
   5   2  -4  394.35    9.20
   5  -2  -4  417.52   14.16
  -5  -2   4  380.04   12.54
   5   2  -4  406.44   11.44
   4   2  -4  650.89   13.54
  -4   2   4  669.23   13.59
  -4  -2   4  663.94   14.87
   4  -2  -4  625.68   11.09
   4  -2  -4  643.70   12.31
  -4   2   4  655.70   13.43
   4   2  -4  652.72   12.28
  -4  -2   4  647.93   13.88
  -4  -2   4  640.72   15.12
   4  -2  -4  656.84   17.38
  -3   2   4   12.69    2.25
   3  -2  -4   12.17    1.71
   3   2  -4   15.12    2.61
   3   2  -4   13.45    2.26
  -3  -2   4   11.62    2.30
  -3  -2   4   13.44    3.04
   3  -2  -4   10.37    1.89
  -3   2   4   12.42    2.59
   3  -2  -4   13.03    3.84
   2  -2  -4    3.19    3.69
  -2   2   4   -1.19    2.36
   2  -2  -4   -0.80    1.73
   2   2  -4    0.04    1.73
  -2   2   4   -0.57    2.42
   2   2  -4    0.96    2.08
   2  -2  -4    1.82    0.99
  -2  -2   4    2.59    1.59
   2   2  -4    1.18    1.65
  -2  -2   4    0.53    0.88
   2   2  -4    0.44    1.98
  -2  -2   4    6.06    2.65
  -1   2   4  166.40    8.15
   1   2  -4  157.65    7.01
   1  -2  -4  144.26    4.38
   1  -2  -4  161.45    6.76
  -1   2   4  170.05    7.56
   1   2  -4  164.01    5.25
   1   2  -4  165.95    7.06
  -1  -2   4  162.61    5.43
  -1  -2   4  175.24    7.78
   1   2  -4  159.69    7.69
   0   2   4  219.50    9.73
   0   2  -4  215.77    5.30
   0  -2   4  225.21    8.37
   0   2  -4  230.14    8.58
   0  -2  -4  211.81    7.93
   0   2   4  207.69    7.73
   0   2   4  215.84    8.83
   0   2  -4  229.38    8.46
   0  -2   4  220.42    7.05
   0   2  -4  215.00    9.07
   0  -2   4  220.97    8.80
  -1   2  -4  238.46    5.52
  -1   2  -4  253.45    9.37
  -1  -2  -4  240.37    8.84
   1  -2   4  237.38    9.05
   1   2   4  245.59    8.76
  -1  -2  -4  245.05    5.03
   1   2   4  241.27    9.48
  -1   2  -4  252.19    9.09
   1  -2   4  248.32    8.29
  -1  -2  -4  250.66    9.47
   1  -2   4  238.20    9.32
  -1   2  -4  237.92    9.51
  -1  -2  -4  215.24    5.51
   2   2   4   -0.48    2.76
  -2   2  -4    2.70    0.73
  -2  -2  -4    1.42    2.10
   2   2   4    2.52    1.59
  -2   2  -4    0.46    2.38
   2  -2   4    1.43    1.71
  -2  -2  -4    1.96    0.88
   2  -2   4    3.81    2.00
  -2   2  -4    2.91    2.04
  -2   2  -4    0.16    2.24
   2  -2   4    1.29    1.53
  -2  -2  -4    3.96    2.63
  -2  -2  -4    3.01    0.74
   2  -2   4    4.66    2.64
  -3   2  -4   57.59    2.14
   3  -2   4   58.53    5.22
   3  -2   4   53.97    4.82
   3   2   4   58.30    4.94
  -3  -2  -4   60.22    5.13
  -3   2  -4   58.50    5.40
  -3  -2  -4   60.99    3.25
   3   2   4   55.91    5.22
  -3   2  -4   55.07    4.70
   3  -2   4   59.31    5.46
   3  -2   4   62.07    5.00
  -3  -2  -4   56.47    4.98
   3  -2   4   54.83    5.20
   4  -2   4  280.36    7.43
  -4   2  -4  291.30    5.66
   4  -2   4  300.58   12.06
   4  -2   4  285.22   10.64
   4   2   4  286.91    8.74
  -4  -2  -4  301.68    7.83
   4   2   4  290.61   11.50
  -4   2  -4  298.52   10.47
   4  -2   4  274.09   11.79
  -4  -2  -4  268.39   10.70
   4  -2   4  298.74   11.51
   4   2   4  285.65    5.61
   5  -2   4   56.21    3.78
  -5   2  -4   51.07    2.92
   5  -2   4   56.29    4.78
   5  -2   4   60.26    5.94
   5   2   4   52.53    4.13
  -5  -2  -4   56.76    3.90
   5  -2   4   49.84    3.43
   5   2   4   53.71    5.38
   5  -2   4   43.76    5.01
  -5   2  -4   58.68    4.98
  -5  -2  -4   54.25    5.22
   5   2   4   51.64    5.28
   5  -2   4   52.65    5.30
   5   2   4   49.80    2.83
   6  -2   4   31.71    3.22
  -6   2  -4   37.47    2.91
   6   2   4   31.68    4.19
   6  -2   4   34.38    4.84
   6   2   4   39.12    4.97
   6  -2   4   36.98    4.05
  -6   2  -4   40.31    5.41
  -6  -2  -4   34.57    3.35
   6   2   4   33.48    3.55
   6  -2   4   36.69    3.09
   6   2   4   30.13    4.48
   6  -2   4   37.25    4.77
  -6   2  -4   32.12    3.79
   6  -2   4   35.53    4.56
  -6  -2  -4   34.49    4.45
   6  -2   4   32.65    4.39
   6   2   4   35.52    4.39
   6   2   4   37.10    2.79
  -7  -2  -4    6.59    2.10
   7  -2   4    9.06    1.65
  -7   2  -4    8.00    1.82
   7  -2   4    8.37    2.20
   7   2   4    9.56    2.96
   7   2   4    6.80    2.48
   7  -2   4    8.38    2.55
   7  -2   4    7.96    2.22
  -7   2  -4    5.86    2.91
  -7  -2  -4    8.79    2.17
   7   2   4    8.42    2.88
   7  -2   4    6.31    2.93
  -7   2  -4    8.48    2.49
   7   2   4    7.01    1.58
   7   2   4    7.60    2.14
  -7  -2  -4    5.80    2.49
   7  -2   4   11.49    3.06
   7  -2   4    9.77    2.83
   7   2   4    9.18    1.73
   7   2   4    9.86    2.87
  -8  -2  -4    4.93    1.84
   8  -2   4    5.24    1.27
   8  -2   4    9.34    2.34
   8   2   4    2.42    2.11
  -8   2  -4    6.96    1.96
   8  -2   4    6.73    3.00
   8   2   4    6.43    2.83
  -8   2  -4    7.28    3.18
  -8  -2  -4    4.96    2.16
   8  -2   4    8.82    2.38
   8   2   4    9.75    3.24
   8  -2   4    5.33    2.69
   8   2   4    6.42    1.59
   8   2   4    0.46    1.55
  -8   2  -4    6.80    2.15
   8   2   4    5.55    2.35
  -8  -2  -4   11.59    3.17
   8  -2   4    5.47    1.94
   8  -2   4    5.17    2.54
   8   2   4    6.64    1.76
   9  -2   4    0.12    2.10
   9   2   4    6.82    2.79
   9   2   4    5.11    1.65
  -9  -2  -4    5.00    2.04
  -9   2  -4    6.63    3.11
   9  -2   4    3.78    1.74
   9  -2   4    4.12    2.63
   9  -2   4    4.41    1.30
   9   2   4    3.10    2.54
   9   2   4    5.42    1.69
   9   2   4    2.53    1.83
  -9   2  -4    2.92    1.66
   9   2   4    6.99    2.77
   9  -2   4    6.07    2.70
  -9  -2  -4    5.10    2.78
  -9  -2  -4    3.90    1.89
  10   2   4  137.16    9.02
 -10  -2  -4  121.54    8.15
 -10   2  -4  130.76   11.05
  10   2   4  133.87    9.17
  10   2   4  133.31    9.26
  10  -2   4  141.05    4.81
 -10  -2  -4  127.20    7.94
  10  -2   4  124.70    9.41
  10   2   4  133.69    6.27
 -10   2  -4  140.23    7.60
  10  -2   4  129.05   10.23
  10   2   4  132.27    7.00
  10  -2   4  141.39    8.34
  11   2   4   -0.61    2.27
  11  -2   4   -1.97    2.36
 -11   2  -4    1.33    1.74
  11   2   4    1.31    1.43
 -11   2  -4    0.44    2.62
 -11  -2  -4    3.13    2.14
  11  -2   4    4.21    2.74
  11   2   4    2.40    2.06
  11   2   4    1.73    1.11
  11  -2   4    0.05    2.36
 -11  -2  -4    3.18    1.63
 -12   2  -4    2.95    3.11
 -12  -2  -4    1.03    2.16
  12  -2   4   -0.69    2.40
  12   2   4   -2.03    2.41
  12  -2   4   -0.33    2.09
  12  -2   4    0.07    2.49
 -13   2  -4   -1.35    3.05
 -13  -2  -4   -1.36    2.37
  13  -2   4    1.09    2.23
  13   2   4    0.60    2.25
  13  -2   4    2.44    2.60
 -14   2  -4    5.67    3.54
 -14  -2  -4    2.14    2.61
  14   2   4    6.23    2.78
  14  -2   4    5.71    3.36
 -15   2  -4    0.67    3.15
 -15  -2  -4    1.14    2.25
  15   2   4   -4.16    3.42
 -16   3   4    0.44    2.75
 -16  -3   4   -0.45    2.74
  16   3  -4    2.16    3.00
  16  -3  -4    1.44    3.86
 -15   3   4    5.11    3.08
 -15  -3   4    3.79    3.30
  15  -3  -4    9.17    4.96
  15   3  -4   -0.70    3.40
 -14   3   4   28.66    5.80
 -14  -3   4   33.82    5.45
 -14  -3   4   22.33    4.42
 -14   3   4   28.59    4.81
  14  -3  -4   39.89    7.34
  14   3  -4   21.74    4.81
 -13   3   4   99.35   10.22
 -13  -3   4   88.14    8.15
 -13  -3   4   80.53    8.15
 -13   3   4   99.38    8.61
  13   3  -4   83.78    5.21
  13   3  -4   91.07    8.73
  13  -3  -4   89.55    9.58
 -12   3   4   11.17    1.47
 -12  -3   4    9.52    3.14
 -12   3   4   11.67    3.77
  12   3  -4   16.67    2.27
 -12   3   4   19.88    4.16
  12   3  -4   13.78    3.88
  12  -3  -4    5.95    3.98
  11   3  -4   10.76    3.66
 -11   3   4    9.26    1.59
 -11   3   4    6.31    3.07
 -11  -3   4    9.72    3.22
 -11   3   4    9.78    3.45
  11   3  -4    6.80    1.57
  11  -3  -4    6.19    3.44
  11   3  -4    8.74    3.28
  10   3  -4   25.11    4.71
 -10  -3   4   17.28    3.39
 -10   3   4   12.38    3.17
  10  -3  -4   17.98    3.14
 -10   3   4   18.39    2.42
 -10   3   4   22.02    4.58
  10   3  -4   20.05    1.95
 -10  -3   4   20.75    2.62
  10   3  -4   20.43    4.53
 -10   3   4   19.26    3.76
  10  -3  -4   19.77    5.48
   9   3  -4   57.22    6.39
  -9   3   4   43.61    5.74
   9  -3  -4   42.95    4.72
  -9  -3   4   49.66    5.50
  -9   3   4   44.13    3.68
  -9  -3   4   44.97    3.91
  -9   3   4   50.92    5.63
   9   3  -4   47.36    5.82
   9  -3  -4   50.43    6.66
   8   3  -4   29.87    4.61
  -8   3   4   30.81    4.48
   8  -3  -4   31.51    3.80
  -8  -3   4   39.14    3.91
  -8  -3   4   30.49    4.28
  -8   3   4   29.38    3.18
  -8   3   4   32.89    4.37
   8   3  -4   30.51    4.78
   8  -3  -4   34.63    5.80
  -7   3   4   61.42    5.89
   7  -3  -4   58.83    4.80
  -7  -3   4   69.88    5.92
  -7   3   4   68.22    4.76
   7   3  -4   68.02    4.08
  -7  -3   4   61.94    4.87
   7  -3  -4   59.91    7.14
   7   3  -4   69.82    6.22
   6   3  -4  178.54    8.98
  -6   3   4  173.90    9.26
  -6  -3   4  188.53    9.38
   6  -3  -4  168.22    6.60
  -6   3   4  164.33    7.33
  -6  -3   4  164.61    8.10
   6   3  -4  170.02    6.75
  -6  -3   4  159.04    8.84
   6  -3  -4  166.81   10.65
   5  -3  -4    4.80    1.56
  -5   3   4    5.42    2.55
   5   3  -4    5.61    2.79
   5   3  -4    7.08    1.89
  -5  -3   4    7.00    2.70
  -5  -3   4    5.24    2.08
  -5  -3   4    4.89    2.63
   5  -3  -4    4.14    1.58
   5  -3  -4    8.84    3.84
  -5   3   4    7.47    2.36
   4  -3  -4    3.85    1.45
   4   3  -4    3.57    2.20
  -4  -3   4    4.44    1.96
   4   3  -4    2.52    1.61
  -4  -3   4    6.38    2.88
   4  -3  -4    4.35    1.84
   4  -3  -4    0.51    3.87
  -4   3   4    3.24    2.33
  -3  -3   4    2.35    2.17
   3  -3  -4    4.40    1.71
   3   3  -4    2.11    2.18
  -3  -3   4    1.64    1.64
   3   3  -4    0.68    1.98
  -3  -3   4    2.96    0.79
  -3   3   4    1.19    2.09
   3  -3  -4    2.42    1.45
   3  -3  -4    0.63    4.27
  -2   3   4    2.75    2.84
   2  -3  -4    1.40    1.61
   2   3  -4   -1.12    2.18
   2   3  -4   -0.09    1.75
   2  -3  -4    1.06    1.38
  -2  -3   4    1.64    1.92
   2   3  -4    2.90    2.11
  -2  -3   4   -0.74    1.10
  -2  -3   4    0.51    2.46
  -1   3   4 1386.91   27.45
  -1   3   4 1411.89   23.94
   1  -3  -4 1410.16   19.27
   1   3  -4 1369.55   20.36
   1   3  -4 1379.42   23.06
  -1  -3   4 1351.65   16.79
   1   3  -4 1356.50   25.97
   1  -3  -4 1401.45   21.96
  -1  -3   4 1417.38   25.16
   0   3   4    9.37    3.42
   0   3   4   16.66    3.65
   0   3  -4   12.67    3.12
   0  -3  -4   14.96    2.70
   0  -3   4   14.65    2.44
   0   3  -4   15.30    2.74
   0  -3  -4   11.41    2.25
   0   3  -4   16.59    3.18
   0  -3   4   12.85    2.35
   0  -3   4   16.51    3.84
  -1   3  -4   84.39    5.16
   1   3   4   86.89    6.76
   1  -3   4   77.80    5.31
  -1   3  -4   93.83    5.93
  -1  -3  -4   80.55    5.12
   1   3   4   80.70    4.99
  -1   3  -4   89.18    6.43
   1  -3   4   73.48    5.01
   1  -3   4   84.53    6.68
  -1   3  -4   73.24    6.33
  -1  -3  -4   82.11    4.84
  -2   3  -4   -0.60    1.45
  -2   3  -4   -1.44    2.20
   2   3   4   -0.74    1.39
  -2  -3  -4    0.20    1.63
   2  -3   4   -2.31    1.90
   2   3   4   -1.12    2.59
  -2   3  -4    0.73    1.72
  -2  -3  -4    0.28    1.20
  -2   3  -4    0.63    1.91
   2  -3   4   -0.22    1.63
   2  -3   4    3.36    2.90
  -2  -3  -4    0.28    2.12
  -2  -3  -4   -1.08    1.32
  -3   3  -4  284.91    7.17
   3  -3   4  295.25   12.58
   3  -3   4  287.53   11.30
   3   3   4  292.02   10.47
  -3  -3  -4  301.84   10.74
  -3   3  -4  307.11   11.71
  -3  -3  -4  291.70    8.21
   3   3   4  298.68   12.65
  -3   3  -4  300.56   11.87
   3  -3   4  296.92   13.21
   3  -3   4  297.55   11.20
  -3  -3  -4  283.66   11.23
   3  -3   4  319.24   13.28
   3   3   4  270.43    7.74
  -3  -3  -4  297.61    7.12
  -4   3  -4   61.09    3.28
   4  -3   4   67.29    5.97
   4  -3   4   63.06    5.94
  -4  -3  -4   65.54    4.19
   4   3   4   60.44    6.07
  -4  -3  -4   61.93    5.74
  -4   3  -4   76.65    6.20
   4  -3   4   69.12    6.69
   4  -3   4   67.92    5.84
  -4  -3  -4   62.84    5.70
   4  -3   4   63.00    6.43
   4   3   4   67.93    4.02
  -5   3  -4   -0.28    0.95
   5  -3   4   -1.15    2.09
   5  -3   4   -2.27    2.29
  -5  -3  -4   -1.28    1.29
   5   3   4    0.88    1.33
   5   3   4   -3.20    2.79
   5  -3   4    5.30    2.97
  -5   3  -4   -0.58    2.09
  -5  -3  -4    2.85    2.34
   5  -3   4    0.23    1.71
   5  -3   4   -0.51    1.96
  -5  -3  -4   -1.20    1.58
   6  -3   4  103.22    6.57
  -6   3  -4  117.26    5.09
   6  -3   4  132.72    8.48
   6   3   4  130.57    8.66
   6  -3   4  122.28    8.82
  -6  -3  -4  117.51    6.29
   6  -3   4  119.22    5.21
   6   3   4  127.82    8.99
  -6  -3  -4  116.53    7.85
  -6   3  -4  118.06    7.94
   6  -3   4  123.13    9.33
   6  -3   4  120.72    8.52
  -6  -3  -4  119.36    7.96
   6   3   4  115.88    5.67
   6  -3   4  103.90    8.65
   7  -3   4    3.14    2.25
   7  -3   4    3.48    1.25
  -7  -3  -4    3.60    2.04
  -7   3  -4    1.56    1.06
   7   3   4    1.70    2.42
   7  -3   4    1.04    2.25
   7   3   4    1.79    2.09
  -7  -3  -4    2.16    1.46
   7  -3   4    1.06    1.89
   7   3   4    2.21    3.07
   7  -3   4    2.09    2.64
  -7   3  -4   -1.36    2.00
   7  -3   4    1.24    1.71
  -7  -3  -4    3.26    2.52
   7  -3   4   -2.61    2.39
   7   3   4   -0.11    1.73
   7   3   4    2.59    1.33
   8  -3   4  116.19    7.65
   8   3   4  101.81    8.17
  -8   3  -4  113.03    5.99
   8   3   4  108.45    8.76
   8  -3   4  118.31    8.26
  -8  -3  -4  110.31    6.93
   8   3   4  108.05    8.81
  -8  -3  -4  109.60    7.97
   8  -3   4  114.94    4.85
  -8   3  -4  117.98    8.03
   8  -3   4  110.30    9.32
  -8  -3  -4  100.53    7.99
   8   3   4  119.02    8.92
   8  -3   4  107.65    9.48
   8   3   4  104.98    6.10
   9   3   4   -1.03    2.88
   9   3   4    4.06    2.27
   9   3   4    4.34    1.67
  -9  -3  -4    3.05    2.02
   9   3   4    2.33    2.86
   9  -3   4    3.52    2.90
  -9   3  -4    5.77    2.90
   9   3   4    8.92    3.12
   9   3   4    1.88    0.92
  -9  -3  -4    6.46    2.84
   9  -3   4    4.49    2.23
   9  -3   4    1.69    2.03
   9  -3   4    1.57    0.82
  -9  -3  -4    4.10    2.20
  10   3   4   58.32    6.61
  10   3   4   52.26    4.87
  10   3   4   47.09    6.12
 -10  -3  -4   52.11    5.50
  10   3   4   55.00    6.64
 -10  -3  -4   50.07    5.61
  10  -3   4   59.81    7.67
  10   3   4   55.55    3.93
 -10   3  -4   49.51    5.31
  10  -3   4   56.78    7.08
 -10  -3  -4   50.17    6.38
  10  -3   4   56.00    6.07
 -11   3  -4    6.60    2.24
  11   3   4   10.22    3.36
  11   3   4   10.45    2.72
 -11   3  -4    9.52    4.00
 -11  -3  -4    9.67    2.95
  11  -3   4    2.85    2.64
 -11   3  -4    3.98    1.83
  11  -3   4    5.07    2.38
  11  -3   4    4.83    2.72
 -11  -3  -4    2.85    1.41
 -12   3  -4    0.78    3.28
 -12  -3  -4    4.88    2.98
  12  -3   4   -0.70    2.72
 -12   3  -4   -0.59    1.48
  12  -3   4   -0.47    3.32
  12   3   4   -0.14    2.60
  13  -3   4    9.71    4.11
 -13   3  -4    9.18    4.57
 -13  -3  -4    7.73    3.00
  13  -3   4    4.89    3.00
  13   3   4    6.56    3.14
  14  -3   4    5.69    3.48
  14   3   4    6.17    2.69
 -14   3  -4    0.38    4.08
 -14  -3  -4   10.98    3.66
  15   3   4   28.30    5.17
 -15  -3  -4   27.80    5.40
  16  -4  -4    4.00    4.33
 -15   4   4   -3.85    2.37
  15   4  -4   -2.74    3.25
  15  -4  -4    5.75    4.33
 -15   4   4   -0.08    2.65
 -15  -4   4    1.51    2.28
 -14   4   4    2.41    2.19
  14   4  -4    0.60    2.80
  14  -4  -4   -0.35    4.21
 -14  -4   4    1.14    2.21
 -14   4   4    2.38    2.74
 -13   4   4   -1.04    3.00
  13   4  -4    1.76    2.62
  13  -4  -4   -3.68    4.09
 -13   4   4   -2.44    2.89
 -13  -4   4    5.35    2.93
  12  -4  -4    2.97    4.11
 -12   4   4   14.47    4.94
 -12  -4   4    3.84    2.59
 -12   4   4    7.11    3.86
  12   4  -4    5.02    3.26
  11  -4  -4   30.73    6.71
 -11   4   4   25.41    2.70
 -11   4   4   22.77    5.25
 -11  -4   4   23.56    4.51
 -11   4   4   26.56    5.58
  11   4  -4   29.18    5.42
  10  -4  -4   -2.83    3.27
 -10   4   4    0.86    2.80
  10  -4  -4   -0.55    1.13
 -10  -4   4    1.55    2.15
 -10   4   4    0.43    1.32
 -10   4   4    1.11    2.82
 -10  -4   4    0.80    1.26
  10   4  -4    3.39    2.69
  -9   4   4   10.50    2.92
   9   4  -4    8.38    3.51
   9   4  -4   13.98    4.21
  -9   4   4    5.00    3.25
   9  -4  -4   11.19    2.74
  -9   4   4   12.55    2.61
  -9  -4   4   14.87    3.56
   9   4  -4   13.44    2.03
  -9   4   4    8.41    3.66
  -9  -4   4   12.04    2.54
   9  -4  -4   14.74    5.27
   8   4  -4    9.57    3.65
  -8   4   4   10.23    3.14
   8   4  -4    3.96    2.10
   8  -4  -4    7.46    2.32
  -8   4   4    6.76    3.09
  -8   4   4    8.35    2.34
   8   4  -4    6.65    1.72
  -8  -4   4    8.72    2.97
  -8  -4   4    8.13    2.27
   8  -4  -4    9.22    1.80
   8  -4  -4   -0.07    3.50
   7   4  -4  100.17    7.88
   7  -4  -4  106.65    7.07
  -7  -4   4  102.76    7.94
  -7   4   4  105.57    6.72
   7  -4  -4  104.46    5.65
  -7  -4   4  105.23    7.33
   7   4  -4  109.50    6.08
  -7   4   4  110.17    8.27
   7  -4  -4  103.17    9.90
   7   4  -4  114.50    9.17
  -7  -4   4  105.01    8.08
   6   4  -4   73.68    6.64
   6  -4  -4   71.44    5.70
  -6  -4   4   73.10    6.80
   6   4  -4   73.00    5.29
  -6  -4   4   75.47    6.83
   6   4  -4   81.62    7.62
   6  -4  -4   86.45    9.15
  -6   4   4   80.91    6.17
   6  -4  -4   78.80    5.13
  -5   4   4   22.86    3.75
  -5  -4   4   19.05    3.98
   5   4  -4   22.57    3.36
   5  -4  -4   21.31    2.93
   5  -4  -4   12.62    4.51
   5   4  -4   21.44    3.99
   4   4  -4  156.35    8.86
  -4  -4   4  139.27    8.88
  -4   4   4  163.36    8.86
   4  -4  -4  148.87    7.53
   4   4  -4  154.70    8.23
  -4  -4   4  158.08    3.53
   4  -4  -4  151.36   11.57
   3   4  -4    1.57    1.71
   3  -4  -4   -0.72    1.47
   3   4  -4   -0.03    2.09
  -3  -4   4    1.96    2.86
   3  -4  -4    0.16    1.89
  -3   4   4   -0.65    2.57
   2   4  -4  179.42    9.30
   2   4  -4  176.62    7.32
   2  -4  -4  162.60    8.22
   2  -4  -4  170.36    6.87
   2  -4  -4  175.02    9.88
  -2  -4   4  167.75    9.86
  -2   4   4  175.11    9.49
   2  -4  -4  169.53    8.59
  -1   4   4   42.40    5.41
   1  -4  -4   38.47    4.71
   1   4  -4   36.67    3.75
   1  -4  -4   37.17    3.42
   1   4  -4   34.17    4.50
   1  -4  -4   36.46    4.35
  -1  -4   4   33.62    5.11
   0   4  -4   51.25    6.07
   0   4   4   54.31    6.09
   0  -4  -4   54.41    4.00
   0   4  -4   46.32    4.16
   0  -4   4   45.19    4.01
   0   4  -4   54.82    5.97
   0   4   4   53.10    6.67
   0  -4  -4   46.01    5.00
   0  -4   4   53.69    6.37
   1   4   4   21.05    4.20
  -1   4  -4   21.93    4.27
  -1   4  -4   19.68    2.97
  -1  -4  -4   16.03    2.50
   1  -4   4   22.84    3.13
  -1   4  -4   22.11    3.99
   1  -4   4   25.03    4.77
  -1  -4  -4   18.65    3.08
  -1   4  -4   21.54    3.63
  -2   4  -4  184.00    8.50
   2  -4   4  185.16    8.66
  -2   4  -4  199.11    9.06
  -2  -4  -4  180.55    7.74
   2   4   4  186.74    7.61
   2   4   4  185.24   10.74
  -2   4  -4  196.59   10.70
  -2  -4  -4  191.92    9.81
  -2  -4  -4  190.90    8.15
   2  -4   4  199.15   11.55
  -2   4  -4  182.52   11.27
  -3  -4  -4   12.33    3.04
  -3   4  -4   12.18    2.39
   3   4   4   11.59    2.21
   3  -4   4    8.59    2.37
   3  -4   4    9.35    2.70
   3   4   4   11.15    2.30
   3   4   4   11.69    4.21
   3  -4   4    9.63    3.38
  -3  -4  -4   10.70    2.21
  -3   4  -4   15.49    3.54
   3  -4   4   10.53    2.86
  -3  -4  -4   11.62    2.24
  -3  -4  -4   11.86    3.21
  -4   4  -4   44.14    3.66
   4   4   4   43.64    4.28
   4  -4   4   41.96    4.75
   4  -4   4   43.05    5.70
  -4  -4  -4   42.51    3.90
  -4  -4  -4   50.08    5.74
   4  -4   4   41.07    5.88
   4   4   4   49.02    6.33
  -4   4  -4   44.85    5.45
  -4  -4  -4   36.89    4.67
   4  -4   4   37.45    5.76
   4   4   4   41.05    4.09
  -4  -4  -4   43.08    3.56
  -5  -4  -4   11.57    3.12
  -5   4  -4   13.37    2.12
   5  -4   4   13.47    3.33
   5  -4   4   11.49    3.57
  -5  -4  -4    7.86    1.96
   5  -4   4   10.18    3.73
   5   4   4   12.38    2.49
   5   4   4    8.93    3.33
  -5   4  -4   12.04    3.33
   5  -4   4    9.59    3.37
  -5  -4  -4   10.74    3.27
  -5  -4  -4    9.78    1.93
  -6   4  -4   52.79    3.91
   6  -4   4   59.96    6.48
   6   4   4   58.89    5.78
   6  -4   4   52.73    5.91
  -6  -4  -4   57.92    4.85
  -6  -4  -4   64.49    6.52
   6  -4   4   49.70    6.81
   6   4   4   61.12    7.13
  -6   4  -4   58.64    6.28
   6  -4   4   62.18    6.52
  -6  -4  -4   55.64    5.76
   6  -4   4   58.83    7.19
   6   4   4   57.52    4.79
  -7   4  -4   69.84    4.66
   7  -4   4   63.96    6.81
   7  -4   4   80.46    7.72
   7   4   4   71.95    6.86
  -7  -4  -4   66.04    5.29
   7   4   4   73.12    7.80
  -7  -4  -4   74.62    7.16
  -7   4  -4   73.09    7.14
   7  -4   4   71.17    8.21
  -7  -4  -4   66.38    6.52
   7   4   4   61.50    5.18
   7  -4   4   79.63    8.67
   8  -4   4  163.43   10.15
   8   4   4  134.34   10.36
   8   4   4  140.97   10.05
  -8  -4  -4  131.27    7.93
   8   4   4  135.28   10.50
  -8  -4  -4  132.82    9.62
   8  -4   4  149.93    5.59
  -8   4  -4  137.27    9.68
   8  -4   4  145.83   11.76
  -8  -4  -4  137.38    9.51
   8  -4   4  125.99   10.93
   8   4   4  135.52    7.73
   9   4   4   41.19    6.21
   9   4   4   46.35    4.90
  -9  -4  -4   42.97    4.87
  -9  -4  -4   49.57    6.15
   9   4   4   46.39    6.78
   9  -4   4   48.57    2.86
   9  -4   4   41.62    6.97
  -9   4  -4   39.29    5.43
  -9  -4  -4   48.64    6.06
   9  -4   4   53.19    7.43
   9  -4   4   46.93    6.11
  10   4   4   77.36    8.11
 -10   4  -4   69.28    5.64
  10   4   4   70.70    6.10
 -10  -4  -4   72.06    6.52
  10  -4   4   70.49    8.89
 -10   4  -4   84.29    7.68
  10   4   4   70.00    4.39
  10  -4   4   69.41    8.47
 -10  -4  -4   64.81    7.19
  10  -4   4   74.87    7.82
  11  -4   4   22.27    5.01
 -11  -4  -4   19.59    3.69
  11  -4   4   12.96    4.99
 -11   4  -4   17.69    3.74
 -11  -4  -4   20.82    4.25
  11   4   4   23.21    4.88
 -12  -4  -4   20.89    4.03
  12  -4   4   20.85    5.72
 -12   4  -4   17.15    3.63
  12  -4   4   41.29    6.58
  12   4   4   23.39    4.81
 -13   4  -4   32.30    4.68
  13  -4   4   38.61    7.35
 -13  -4  -4   28.31    4.94
  13   4   4   36.82    5.96
  14  -4   4   44.99    8.14
  14   4   4   39.36    6.39
 -14  -4  -4   45.79    6.37
  15   4   4   49.49    7.41
 -15   5   4   -1.37    2.94
  15  -5  -4   -3.69    4.55
  14  -5  -4   25.08    7.40
 -14   5   4   15.48    4.49
  14   5  -4   13.33    3.92
 -14   5   4   23.33    6.24
 -14  -5   4   21.30    5.01
  13  -5  -4    3.33    4.28
 -13   5   4    8.98    4.51
 -13  -5   4    2.57    2.67
 -13   5   4    4.24    3.13
  13   5  -4    0.73    3.79
 -12   5   4   68.56    9.05
  12  -5  -4   96.24   11.58
  12   5  -4   79.05    8.70
 -12   5   4   69.23    9.36
 -12  -5   4   80.51    8.31
  11  -5  -4   16.54    5.63
 -11  -5   4   20.62    4.27
 -11   5   4   15.27    4.69
  11   5  -4   18.12    4.85
  10  -5  -4    4.13    4.83
  10   5  -4    4.93    1.52
 -10  -5   4    2.27    2.38
 -10   5   4    5.80    2.06
 -10   5   4   -0.22    3.15
  10   5  -4    4.33    2.81
   9  -5  -4   27.69    6.89
   9  -5  -4   26.08    2.94
  -9   5   4   22.94    3.51
  -9  -5   4   31.69    5.15
   9   5  -4   31.93    3.53
  -9   5   4   27.67    5.94
   9   5  -4   30.48    5.60
   8   5  -4  168.31   11.27
   8  -5  -4  186.30   10.36
  -8  -5   4  171.22   11.07
  -8   5   4  185.80    9.49
   8  -5  -4  165.39    7.61
   8   5  -4  167.59    8.28
  -8   5   4  186.80   13.79
   8  -5  -4  176.29   14.38
   8   5  -4  164.77   12.31
  -8  -5   4  162.25   10.95
   7   5  -4   87.87    7.96
   7  -5  -4   88.62    7.02
  -7  -5   4   87.18    8.14
  -7   5   4   87.09    6.98
   7  -5  -4   85.16    5.81
   7   5  -4   82.07    6.20
   7   5  -4   93.31    9.21
  -7  -5   4   86.28    8.09
   7  -5  -4   72.49    9.33
  -7   5   4   85.78    8.09
   6   5  -4    5.06    3.01
  -6   5   4   13.24    3.69
  -6  -5   4   11.81    3.87
   6   5  -4    4.04    2.18
   6  -5  -4    6.21    2.23
  -6   5   4    8.27    2.78
   6   5  -4   13.62    2.81
  -6  -5   4   14.14    3.71
  -6  -5   4    8.57    2.91
   6  -5  -4    9.84    5.32
   6  -5  -4   12.81    2.71
   5  -5  -4   50.73    7.95
   5  -5  -4   39.36    4.83
  -5   5   4   43.25    5.23
   5  -5  -4   38.73    4.47
  -5   5   4   42.66    5.85
   5   5  -4   43.82    5.77
   5   5  -4   41.85    4.86
  -5  -5   4   40.67    1.92
  -5  -5   4   46.25    6.00
   5   5  -4   49.78    6.55
  -5  -5   4   40.99    5.94
   4  -5  -4   49.46    5.00
   4  -5  -4   49.01    6.71
  -4   5   4   54.81    6.06
   4   5  -4   55.02    4.42
   4  -5  -4   54.69    5.57
   4   5  -4   53.35    5.79
  -4  -5   4   59.05    6.58
  -4   5   4   58.93    6.93
   4   5  -4   61.03    7.18
  -4  -5   4   53.15    6.42
  -3   5   4  340.14   14.42
   3  -5  -4  346.23   13.21
   3   5  -4  328.09   10.06
   3   5  -4  335.83   13.96
  -3  -5   4  339.39   15.73
   3   5  -4  356.10   16.91
   3  -5  -4  352.59   15.90
  -3  -5   4  348.18   15.57
  -3   5   4  348.11   16.66
   2  -5  -4    2.11    1.76
  -2   5   4    4.98    3.44
  -2   5   4    3.80    2.67
   2  -5  -4    2.47    2.93
   2   5  -4    2.73    1.89
   2   5  -4    3.14    1.43
   2  -5  -4    3.80    1.48
   2   5  -4    2.07    2.36
  -2  -5   4    0.19    2.03
  -2  -5   4    1.94    3.01
   1  -5  -4   -0.03    1.75
  -1   5   4    1.69    2.72
  -1   5   4   -0.03    2.99
   1  -5  -4    1.71    2.42
   1   5  -4    1.21    1.99
   1   5  -4    1.69    1.53
   1  -5  -4    0.60    1.10
   1   5  -4    2.12    2.99
  -1  -5   4    0.31    2.84
  -1  -5   4   -2.32    3.25
   0   5   4  428.58   16.89
   0  -5  -4  442.65   16.08
   0  -5  -4  438.70   10.46
   0   5  -4  435.03   12.03
   0  -5   4  448.48   19.02
   0   5  -4  417.58   16.60
   0   5   4  422.97   19.64
   0  -5   4  437.47   18.02
   0  -5  -4  451.43   16.17
   0   5  -4  431.98   18.65
   1   5   4  118.01    9.41
  -1  -5  -4  124.48    8.85
  -1   5  -4  117.72    6.76
  -1  -5  -4  120.75    5.69
   1  -5   4  119.61    6.70
  -1   5  -4  120.29    9.27
   1  -5   4  102.03    9.31
   1  -5   4  127.84    9.96
  -1  -5  -4  116.84    7.94
  -1   5  -4  109.66    9.59
   1   5   4  126.32   11.13
  -2  -5  -4    2.46    2.45
  -2   5  -4    1.59    1.93
   2  -5   4    0.73    1.37
  -2   5  -4    4.19    3.15
   2   5   4   -3.00    3.01
  -2   5  -4   -1.32    2.91
   2  -5   4    5.08    3.37
  -2  -5  -4    0.08    2.26
   2  -5   4   -2.10    2.85
  -3  -5  -4   -2.36    2.13
  -3   5  -4    1.76    2.03
   3   5   4    0.68    1.09
   3  -5   4    0.65    1.51
   3  -5   4    0.44    2.16
   3   5   4   -0.71    3.29
  -3   5  -4   -1.62    2.88
  -3  -5  -4   -1.47    1.94
   3  -5   4   -5.12    4.05
   3  -5   4    1.38    2.71
  -3  -5  -4   -0.01    1.98
  -3  -5  -4    0.06    1.60
  -4   5  -4  122.60    7.30
   4   5   4  129.60    7.07
   4  -5   4  135.52    8.50
   4  -5   4  123.35   10.15
  -4  -5  -4  132.11    7.69
   4   5   4  118.94    9.96
  -4  -5  -4  135.13    9.71
  -4   5  -4  133.10   10.08
   4  -5   4  140.42   11.61
  -4  -5  -4  131.19    8.88
   4   5   4  119.11    7.90
  -4  -5  -4  132.46    7.27
   4  -5   4  137.72   11.09
  -5  -5  -4    7.90    2.75
   5  -5   4   10.29    2.95
   5  -5   4   14.01    4.00
   5   5   4    7.03    3.28
   5  -5   4    2.78    3.36
   5   5   4    9.10    2.73
  -5   5  -4    8.06    3.28
  -5  -5  -4   12.38    2.68
  -5  -5  -4    9.84    3.03
   5  -5   4   13.08    4.05
  -5  -5  -4   11.13    2.29
   6  -5   4   50.07    5.96
   6   5   4   48.39    5.14
  -6  -5  -4   54.30    5.20
   6   5   4   59.41    7.42
   6  -5   4   50.91    7.43
  -6   5  -4   57.95    6.99
  -6  -5  -4   58.14    6.21
   6  -5   4   61.45    8.05
  -6  -5  -4   50.94    4.42
   6   5   4   57.00    5.54
  -7  -5  -4    1.21    1.59
   7   5   4   -3.76    3.80
   7  -5   4   -6.55    4.69
   7   5   4   -0.07    1.74
  -7   5  -4   -0.81    2.28
  -7  -5  -4   -2.93    2.39
   7  -5   4   -0.78    1.95
   7   5   4    6.01    2.28
  -8   5  -4   73.25    5.41
   8   5   4   89.08    7.78
  -8  -5  -4   81.95    6.69
   8  -5   4   87.86    5.58
   8   5   4   81.40    8.98
  -8   5  -4   93.95    8.97
  -8  -5  -4   80.54    7.59
   8   5   4   84.25    6.91
   8  -5   4   85.40    9.88
   9   5   4   45.39    5.36
  -9  -5  -4   43.27    5.10
   9  -5   4   60.40    8.75
   9  -5   4   43.25    2.93
  -9   5  -4   43.38    6.42
  -9  -5  -4   40.57    5.79
   9   5   4   38.52    6.31
  -9   5  -4   48.08    4.57
 -10  -5  -4    4.81    2.22
  10  -5   4    3.18    3.33
 -10   5  -4    7.92    3.44
  10   5   4    6.18    2.41
 -10  -5  -4   10.45    3.37
  10   5   4    3.12    2.98
  11  -5   4    8.16    3.85
 -11  -5  -4    1.67    2.09
  11  -5   4    0.92    3.63
 -11   5  -4    3.04    2.47
 -11  -5  -4   -2.25    2.44
  11   5   4    1.23    2.94
 -12  -5  -4    4.05    2.34
  12  -5   4   -5.04    4.23
 -12   5  -4    2.93    2.20
 -12  -5  -4    5.31    3.09
  12   5   4   -3.16    3.58
 -13   5  -4    4.00    2.57
  13  -5   4    4.46    3.52
 -13  -5  -4    6.15    2.60
  13   5   4    4.60    3.03
  14  -5   4   -7.42    4.19
 -14  -5  -4   -2.49    2.55
 -15   6   4    8.58    3.90
 -14   6   4   82.83   10.29
  14  -6  -4  101.92   12.88
  13  -6  -4    4.09    4.18
 -13   6   4   17.05    5.35
  13   6  -4   33.03    6.74
 -13  -6   4   28.74    5.43
  12  -6  -4   18.75    6.92
 -12  -6   4   15.21    3.90
 -12   6   4   13.35    5.03
  12   6  -4    8.34    4.20
  11  -6  -4   11.38    5.90
 -11  -6   4    3.29    2.68
  11   6  -4    6.15    1.58
 -11   6   4    3.71    3.37
  11   6  -4    1.68    3.39
 -10  -6   4   95.42    9.26
  10  -6  -4  103.57    5.96
 -10   6   4   94.21   10.70
  10   6  -4  102.97    6.52
  10  -6  -4  118.52   13.31
  10   6  -4  109.10   10.18
   9   6  -4  102.60    9.51
  -9  -6   4   89.39    8.90
  -9  -6   4   88.97    8.70
   9   6  -4   86.26    6.44
   9  -6  -4   77.33   10.88
  -9   6   4   84.33   10.20
   9  -6  -4   89.76    6.04
   8   6  -4   15.28    4.58
  -8  -6   4   18.97    4.36
  -8   6   4   19.38    3.76
   8   6  -4   14.75    2.88
  -8  -6   4   14.82    4.19
  -8   6   4   16.56    5.53
  -8  -6   4   13.55    3.46
   8  -6  -4   19.48    3.24
   8  -6  -4   19.16    6.63
   7   6  -4    1.40    3.14
  -7  -6   4    7.78    3.74
   7  -6  -4    2.41    2.59
   7  -6  -4   -3.30    3.77
  -7   6   4    1.20    2.68
   7   6  -4    0.67    1.97
  -7  -6   4    5.92    3.45
  -7   6   4   -0.08    3.32
  -7  -6   4    0.90    1.87
   7  -6  -4    5.90    5.01
   7  -6  -4   -0.45    1.43
   6  -6  -4  218.37   12.12
   6  -6  -4  198.54   10.08
  -6   6   4  195.55   11.35
   6   6  -4  199.70   12.81
   6   6  -4  214.03   11.56
  -6  -6   4  197.87   12.85
  -6   6   4  208.60   15.37
  -6  -6   4  212.46    4.43
   6  -6  -4  204.58   14.48
  -6  -6   4  209.29   13.18
   5   6  -4   98.10    8.13
  -5  -6   4   90.16    8.82
  -5   6   4   98.84   10.78
  -5   6   4   88.77    8.12
   5  -6  -4   88.23    7.09
   5  -6  -4   94.49    8.15
   5   6  -4   95.32    5.66
   5  -6  -4   93.85    9.78
  -5  -6   4  104.42    9.42
   4   6  -4   91.52    5.29
   4  -6  -4   88.64    7.87
   4  -6  -4   91.80    7.46
  -4   6   4   96.93    8.35
   4   6  -4   89.22    8.14
  -4  -6   4   90.23    9.02
   4   6  -4   91.24    9.53
   4  -6  -4   86.79    9.21
  -4  -6   4   87.47    8.81
  -4   6   4  104.44    9.93
  -3   6   4    6.74    2.81
   3  -6  -4    6.24    2.49
   3  -6  -4    5.69    1.60
   3   6  -4    6.26    1.63
   3  -6  -4    4.70    2.08
   3   6  -4    5.41    2.36
  -3  -6   4    4.89    3.21
  -3  -6   4    4.93    2.82
   3   6  -4    4.57    2.62
   3  -6  -4    2.49    3.13
  -3   6   4    4.01    3.05
  -2   6   4  186.67   11.97
   2  -6  -4  186.87   11.10
   2   6  -4  188.16    7.25
   2  -6  -4  195.21    6.74
   2   6  -4  183.08   11.76
  -2  -6   4  179.04   12.78
   2   6  -4  185.92   13.52
   2  -6  -4  177.64   12.16
  -2  -6   4  185.80   12.66
  -2   6   4  191.17   13.82
   1  -6  -4   10.43    3.17
  -1   6   4    6.05    3.49
  -1   6   4    6.59    3.26
   1  -6  -4    8.70    3.53
   1   6  -4    7.67    3.72
   1   6  -4    8.61    2.10
   1  -6  -4    4.80    1.23
   1   6  -4    6.49    3.40
  -1  -6   4    5.29    2.80
  -1  -6   4    3.76    3.24
   0   6   4  141.35   10.97
   0  -6  -4  165.71   10.67
   0  -6  -4  141.73    5.25
   0   6  -4  142.04   10.71
   0  -6   4  148.04   12.27
   0  -6   4  145.75   11.59
   0  -6  -4  151.67   10.55
   0   6  -4  142.01   11.73
   0   6   4  145.66   12.81
   1   6   4   -2.21    3.61
  -1   6  -4   -3.73    3.48
  -1  -6  -4    2.51    2.72
   1  -6   4   -0.87    3.41
  -1   6  -4    0.05    2.86
   1  -6   4   -2.98    2.41
  -1   6  -4    2.20    2.98
  -1  -6  -4   -4.41    2.66
   1   6   4    1.63    3.22
   2  -6   4   34.35    3.91
  -2   6  -4   30.56    5.75
   2   6   4   25.73    5.92
  -2   6  -4   30.92    5.78
  -2   6  -4   31.23    5.01
  -2  -6  -4   31.45    4.78
   2  -6   4   28.21    5.57
   3  -6   4   42.37    4.63
   3   6   4   38.29    6.20
  -3   6  -4   41.51    6.34
  -3   6  -4   38.68    5.05
  -3  -6  -4   41.33    5.43
  -3  -6  -4   43.93    5.17
   3  -6   4   34.02    6.49
   4   6   4   26.81    4.44
   4   6   4   27.84    5.57
   4  -6   4   31.23    4.26
   4   6   4   29.84    3.30
  -4   6  -4   26.98    5.33
  -4  -6  -4   27.34    4.01
  -4  -6  -4   34.95    4.53
   4  -6   4   22.69    5.46
  -4  -6  -4   27.99    4.71
  -4   6  -4   28.64    4.14
  -5   6  -4    9.47    2.62
   5   6   4    8.20    4.03
   5  -6   4    7.44    4.29
   5   6   4    5.03    2.51
   5  -6   4    4.73    2.21
  -5   6  -4    7.94    3.54
  -5  -6  -4    8.92    2.62
  -5  -6  -4    6.29    2.69
  -5  -6  -4    9.11    2.56
  -6   6  -4   21.28    3.31
   6  -6   4   24.96    4.34
   6  -6   4   22.19    3.70
   6   6   4   22.06    6.02
   6  -6   4   22.89    5.76
   6   6   4   23.72    4.44
  -6   6  -4   21.62    4.87
  -6  -6  -4   24.50    3.98
  -6  -6  -4   17.84    3.99
  -6  -6  -4   24.87    3.70
   7   6   4   -0.07    1.67
   7  -6   4   -1.39    2.10
  -7  -6  -4   -1.62    2.00
   7  -6   4   -2.65    2.29
   7  -6   4    3.45    3.71
   7   6   4   -4.73    2.53
  -7   6  -4   -1.89    3.21
   7   6   4   -0.05    2.18
  -7  -6  -4    3.48    2.39
  -7   6  -4    0.50    1.27
   8   6   4    1.33    2.10
  -8  -6  -4   -3.31    2.46
   8  -6   4    5.50    3.77
   8   6   4    0.46    1.99
  -8   6  -4    1.79    3.06
   8   6   4    1.39    2.08
  -8  -6  -4    0.12    2.08
  -8   6  -4    3.55    1.71
  -9  -6  -4   11.15    2.86
   9  -6   4   11.99    4.84
  -9   6  -4   19.86    4.85
   9   6   4   14.80    3.82
  -9  -6  -4   15.89    3.87
   9   6   4   12.44    4.75
 -10  -6  -4    3.14    2.15
  10  -6   4   -1.15    3.18
 -10   6  -4   -7.44    4.14
 -10  -6  -4    1.90    2.01
  10   6   4    2.69    3.30
 -11  -6  -4    2.50    2.09
  11  -6   4    0.29    3.48
 -11   6  -4   -3.78    3.10
 -11  -6  -4    2.60    2.60
  11   6   4   -0.41    3.00
 -12  -6  -4    8.80    2.86
  12  -6   4    9.93    5.05
 -12   6  -4    5.33    2.82
 -12  -6  -4    7.54    3.27
  12   6   4    7.69    3.96
 -13  -6  -4    3.37    2.40
 -13  -6  -4    1.63    1.89
 -14   7   4   -9.67    4.80
 -13   7   4   23.96    6.06
  12  -7  -4   55.25   10.77
 -12  -7   4   55.47    7.79
 -12   7   4   63.77   10.00
  12   7  -4   71.20    8.99
  11  -7  -4   49.16    9.74
 -11  -7   4   61.28    8.00
  11   7  -4   57.94    8.20
 -11   7   4   35.65    7.73
  11  -7  -4   60.03   10.00
  10  -7  -4   25.79    6.89
  10  -7  -4   33.79    8.64
  10   7  -4   29.98    4.07
 -10  -7   4   33.39    6.03
 -10   7   4   26.04    6.84
  10   7  -4   35.11    6.94
   9   7  -4    2.98    4.04
   9  -7  -4   -4.48    4.18
  -9  -7   4   -0.93    2.60
   9   7  -4    1.49    1.53
  -9  -7   4    0.41    2.47
  -9   7   4   -2.84    4.02
   9  -7  -4    1.54    1.26
   8   7  -4   35.06    6.53
  -8  -7   4   24.21    5.38
   8  -7  -4   17.40    5.35
   8   7  -4   26.29    4.53
  -8  -7   4   33.49    6.13
  -8   7   4   25.20    6.71
   8  -7  -4   24.01    3.67
   7   7  -4  296.43   16.87
   7   7  -4  281.19   10.36
  -7  -7   4  269.39   16.15
   7  -7  -4  250.61   12.04
   7   7  -4  262.40   13.52
  -7   7   4  259.34   18.61
  -7  -7   4  242.77    4.36
  -7  -7   4  282.62   16.23
   7  -7  -4  287.44   18.93
   6  -7  -4   21.92    4.01
   6   7  -4   25.35    3.01
  -6   7   4   26.74    4.76
   6  -7  -4   15.96    5.63
   6   7  -4   21.65    5.35
   6   7  -4   19.94    4.32
  -6   7   4   27.35    6.48
  -6  -7   4   23.68    2.15
  -6  -7   4   20.11    4.94
  -6  -7   4   24.42    5.83
   5  -7  -4    1.67    2.03
  -5   7   4   -0.06    2.58
   5  -7  -4   -4.44    4.94
   5   7  -4    0.63    1.17
   5   7  -4    2.89    2.31
  -5   7   4    2.55    4.17
  -5  -7   4    0.29    3.11
  -5  -7   4   -0.85    2.86
   4   7  -4   87.35    8.62
  -4   7   4   98.75   11.36
   4  -7  -4   96.90    9.04
   4   7  -4  103.61    5.04
   4  -7  -4   95.30    5.19
   4  -7  -4   88.66   10.10
  -4  -7   4   89.35    9.45
  -4   7   4   83.02    8.74
   4  -7  -4   85.21    7.90
  -3   7   4   66.86    7.96
   3  -7  -4   65.60    8.78
   3  -7  -4   61.31    6.83
   3  -7  -4   66.73    3.78
   3   7  -4   66.14    3.88
   3  -7  -4   60.26    7.31
   3   7  -4   65.54    7.80
  -3   7   4   54.33    8.30
  -3  -7   4   73.94    8.82
   2   7  -4  170.77   12.32
  -2   7   4  199.33   15.48
   2   7  -4  189.82    6.56
   2  -7  -4  190.83    5.12
   2  -7  -4  154.40   11.56
   2  -7  -4  189.44   13.70
  -2  -7   4  187.22   13.88
  -2   7   4  185.88   13.01
   1   7  -4   30.78    5.79
  -1  -7   4   31.94    6.76
  -1   7   4   26.49    5.91
   1  -7  -4   32.40    5.90
  -1   7   4   24.34    5.33
   0   7   4   10.13    4.31
   0  -7   4   10.85    4.67
   0  -7  -4    3.52    3.01
   0   7  -4   16.88    5.14
   0   7   4    4.21    3.67
   0   7  -4    7.96    3.76
  -1   7  -4  120.29   11.26
   1   7   4  104.27   10.98
  -1  -7  -4  119.96   10.13
   1  -7   4  105.89   11.01
   1   7   4  112.48   10.68
  -1   7  -4  101.73   10.15
  -2   7  -4  166.84   12.97
   2   7   4  168.26   13.38
  -2  -7  -4  177.79   11.69
   2  -7   4  169.48   14.00
  -2   7  -4  171.54   12.34
   2   7   4  157.79   13.30
  -3   7  -4   23.16    4.64
   3  -7   4   32.64    5.40
   3   7   4   20.76    6.23
   3  -7   4   29.99    3.86
  -3   7  -4   26.14    5.57
   3   7   4   27.81    5.87
   3  -7   4   32.55    6.83
  -3  -7  -4   34.31    5.14
  -3  -7  -4   30.62    5.02
  -4   7  -4    3.32    2.77
   4  -7   4    3.92    1.81
   4   7   4    0.62    4.23
   4  -7   4    0.93    2.16
  -4   7  -4    5.03    3.66
  -4  -7  -4    0.34    2.14
   4   7   4    0.74    3.03
   4  -7   4   -0.13    3.74
  -4  -7  -4    3.99    3.06
  -4  -7  -4    2.67    2.49
  -5   7  -4   70.29    6.99
   5  -7   4   67.28    6.41
  -5  -7  -4   77.37    7.27
  -5   7  -4   80.39    9.51
   5  -7   4   64.21    9.26
   5   7   4   63.35    7.23
  -5  -7  -4   76.66    7.09
   5   7   4   62.10    8.25
  -5  -7  -4   76.27    7.65
   5  -7   4   75.84    7.43
  -6   7  -4   45.95    5.49
   6  -7   4   42.38    5.60
   6  -7   4   56.08    6.29
   6  -7   4   59.41    8.92
   6   7   4   51.56    6.62
  -6  -7  -4   55.08    6.55
   6   7   4   62.57    8.21
  -6  -7  -4   50.46    5.61
  -6   7  -4   57.15    8.16
  -6  -7  -4   47.40    5.71
   7  -7   4   11.03    4.51
  -7  -7  -4   13.72    3.63
  -7   7  -4   19.79    5.32
   7   7   4    9.55    3.46
  -7  -7  -4   15.07    3.91
  -7  -7  -4   14.09    3.17
  -8   7  -4   17.93    4.96
   8  -7   4   20.27    5.75
  -8  -7  -4   12.37    3.24
   8   7   4   15.00    4.29
  -8  -7  -4   15.83    3.40
  -9  -7  -4    7.88    2.86
   9  -7   4    1.14    3.49
  -9   7  -4    5.64    3.38
  -9  -7  -4    1.73    1.87
   9   7   4   10.04    4.63
  10  -7   4   85.03   11.93
 -10  -7  -4   78.52    7.63
 -10  -7  -4   65.62    7.58
  10   7   4   70.72    9.67
 -10   7  -4   72.60    8.99
 -11   7  -4    7.25    3.50
 -11  -7  -4   -0.30    1.78
 -11  -7  -4    3.98    2.55
 -11   8   4   56.26    9.83
  10  -8  -4   -5.28    4.25
 -10  -8   4    8.57    4.18
 -10   8   4    4.37    4.07
  10   8  -4    2.05    3.75
   9  -8  -4   22.83    6.86
  -9  -8   4   13.93    4.38
   9   8  -4   22.97    4.65
  -9  -8   4   24.62    5.81
  -9   8   4   23.13    6.10
   9   8  -4   30.37    6.31
   8  -8  -4   12.22    4.95
  -8  -8   4   14.38    4.64
   8   8  -4   18.17    4.31
  -8  -8   4   16.42    4.77
  -8   8   4   13.48    4.86
   8   8  -4   21.36    5.79
   7  -8  -4   -0.34    3.06
  -7  -8   4    4.61    4.07
  -7  -8   4   -3.12    3.34
   7   8  -4   -0.98    2.14
  -7   8   4    1.85    3.85
   7   8  -4   -2.53    3.56
   6  -8  -4    8.01    4.75
   6   8  -4   10.47    3.56
  -6  -8   4    9.74    4.21
  -6   8   4    9.57    4.14
   6   8  -4   19.64    5.63
   5   8  -4   77.57    8.71
  -5   8   4   91.10   11.94
   5  -8  -4   80.81    4.66
   5  -8  -4   91.06   10.94
  -5  -8   4   89.64    9.94
   4  -8  -4   23.19    6.07
  -4   8   4   23.85    6.07
  -4  -8   4   20.61    5.07
   4   8  -4   18.89    5.01
   3  -8  -4   19.86    5.66
   3   8  -4    8.22    3.43
  -3  -8   4   12.43    4.43
  -3   8   4   13.16    4.97
   2  -8  -4  114.68   11.64
  -2  -8   4  146.28   13.19
   2   8  -4  134.13   11.73
  -2   8   4  122.35   13.02
   1   8  -4   68.02    8.87
   1  -8  -4   78.44    9.53
  -1  -8   4   63.78    9.34
  -1   8   4   62.35    9.54
   0   8  -4   44.87    7.55
   0  -8   4   42.06    7.50
   0  -8  -4   35.47    6.20
   0   8   4   43.25    7.98
  -1   8  -4    4.50    3.55
   1  -8   4    3.16    3.55
  -1  -8  -4   -0.25    2.79
   1   8   4   -4.79    3.62
  -2   8  -4   13.22    4.04
  -2  -8  -4   12.86    4.04
   2  -8   4    5.51    4.56
   2   8   4    7.76    4.25
  -3   8  -4   -1.16    3.39
   3  -8   4    8.74    4.96
  -3  -8  -4    0.95    2.49
  -3  -8  -4   -0.57    2.85
   3   8   4    7.11    4.29
  -4   8  -4   44.88    7.75
  -4  -8  -4   35.85    5.41
  -4  -8  -4   31.85    5.52
  -4  -8  -4   34.09    5.52
   4  -8   4   40.14    8.49
   4   8   4   33.34    6.93
  -5   8  -4   18.16    5.15
  -5  -8  -4   17.25    3.80
  -5  -8  -4   20.95    4.32
   5  -8   4   32.68    7.15
  -5  -8  -4   23.55    4.71
   5   8   4   18.84    6.37
  -6   8  -4    2.61    2.59
  -6  -8  -4    2.52    2.04
   6  -8   4   11.73    4.39
  -6  -8  -4   10.27    3.31
  -6  -8  -4    3.81    2.23
   6   8   4    3.43    2.92
  -7   8  -4   11.59    5.08
  -7  -8  -4   -1.36    2.54
  -7  -8  -4   -0.77    2.17
   7   8   4    8.82    4.33
   7  -8   4   -3.75    4.67
  -8   8  -4   12.12    4.77
   8  -8   4   14.98    5.89
  -8  -8  -4   16.59    3.96
  -8  -8  -4   12.99    3.94
  -9  -8  -4   44.71    6.11
  -9  -8  -4   54.28    7.00
 -10  -8  -4   30.35    5.19
   8   9  -4   38.88    6.08
   7   9  -4    6.68    3.03
   7  -9  -4   -0.64    3.86
  -7  -9   4    2.29    3.27
   7   9  -4   -2.58    4.54
  -6  -9   4    5.89    3.14
   6  -9  -4    3.07    3.65
  -6   9   4    4.54    4.45
   6   9  -4    5.23    3.50
   5  -9  -4   -3.59    4.50
  -5   9   4   -1.83    4.44
  -5  -9   4    1.10    3.51
   5   9  -4    1.36    2.75
   4  -9  -4    6.01    4.52
  -4   9   4   -6.90    5.05
  -4  -9   4   -0.11    3.32
   4   9  -4    4.22    3.26
   3  -9  -4  111.83   12.40
  -3  -9   4  109.28   12.15
   3   9  -4   85.71   10.25
  -3   9   4  113.48   13.48
  -2   9   4    3.90    4.07
   2  -9  -4    1.23    3.39
  -2  -9   4   -2.95    3.86
   2   9  -4   -1.76    2.63
  -1   9   4    7.08    5.15
  -1  -9   4   16.12    5.32
   1  -9  -4   18.13    5.47
   1   9  -4   11.15    4.57
   0   9   4   15.79    5.05
   0  -9  -4   29.27    6.30
   0  -9   4   31.04    6.98
   0   9  -4   21.24    5.28
   1   9   4    1.80    3.84
   1  -9   4    0.30    3.14
  -1  -9  -4    0.31    2.83
  -1   9  -4   -0.44    4.27
   2   9   4   -0.91    3.93
   2  -9   4    9.60    4.59
  -2  -9  -4    3.85    2.84
  -2   9  -4    7.94    4.33
   3   9   4   -7.69    4.60
   3  -9   4   -3.42    4.55
  -3  -9  -4   -0.90    2.56
  -3  -9  -4   -7.18    3.79
  -3   9  -4   -0.02    2.68
   4  -9   4   -2.83    3.80
  -4  -9  -4    1.36    2.62
  -4  -9  -4    2.90    2.97
  -4   9  -4   -0.47    3.63
  -4  -9  -4   -5.94    3.42
  -5  -9  -4    7.73    3.67
   5   9   4    7.73    3.63
  -5  -9  -4    5.78    3.16
  -5  -9  -4   10.92    3.53
  -6  -9  -4   18.39    4.49
   6   9   4    5.96    3.76
  -6  -9  -4    9.95    3.21
  -7  -9  -4   -6.05    2.57
   7   9   4   -4.34    3.92
  -7  -9  -4    0.11    1.92
  -8  -9  -4    0.86    1.95
   7  10  -4    5.23    3.39
   6  10  -4   44.29    7.32
   5  10  -4    0.02    2.95
   4  10  -4    0.36    2.97
   3 -10  -4   29.15    7.69
   3  10  -4   22.38    6.27
   2 -10  -4   -5.04    4.83
   1 -10  -4    3.73    3.80
   0 -10  -4   -3.20    3.21
  -1 -10  -4   -1.93    3.69
  -2 -10  -4    7.87    3.96
  -3 -10  -4   12.79    4.20
  -3 -10  -4   14.72    4.72
   3  10   4    1.97    3.69
  -4 -10  -4    0.07    2.58
   4  10   4   -8.64    5.09
  -4 -10  -4   -2.79    2.75
  -5 -10  -4   20.93    4.52
   5  10   4   30.03    8.20
 -17   0   5    0.20    2.29
  17   0  -5    2.95    2.64
 -16   0   5   -3.23    2.82
  16   0  -5  104.66   10.78
  15   0  -5   -1.79    3.09
 -15   0   5   -1.44    2.75
  15   0  -5    3.56    1.78
  14   0  -5    1.39    2.95
 -14   0   5   -0.96    0.97
 -14   0   5   -3.75    3.04
 -13   0   5   -0.39    0.81
  13   0  -5   -2.77    3.30
 -13   0   5   -2.80    2.67
 -13   0   5    3.91    1.75
  12   0  -5   -1.02    2.89
 -12   0   5   -0.21    1.82
  11   0  -5    0.22    1.64
  11   0  -5   -1.07    3.01
 -11   0   5   -0.72    1.52
 -11   0   5   -1.55    2.47
  10   0  -5   -0.14    1.62
  10   0  -5    2.15    2.74
 -10   0   5    1.04    2.06
 -10   0   5   -1.66    1.80
   9   0  -5    0.47    1.41
   9   0  -5    0.52    2.51
  -9   0   5    1.62    1.82
  -9   0   5    0.51    1.71
   8   0  -5    0.68    1.30
   8   0  -5   -0.80    2.30
  -8   0   5    1.24    1.62
   7   0  -5   -2.18    2.55
  -7   0   5   -1.21    1.76
   6   0  -5    0.16    1.12
  -6   0   5    1.78    1.78
   6   0  -5   -2.62    2.45
  -6   0   5    0.46    1.43
   5   0  -5   -0.10    1.21
  -5   0   5   -1.75    1.79
   5   0  -5    1.14    2.07
  -5   0   5    1.96    1.54
   4   0  -5    1.00    1.33
  -4   0   5    1.25    1.15
   4   0  -5   -0.75    2.06
  -4   0   5   -0.14    1.48
   3   0  -5    0.63    1.57
  -3   0   5    0.23    1.12
  -3   0   5    1.12    1.42
   3   0  -5   -1.06    2.03
  -2   0   5   -0.17    0.82
   2   0  -5   -1.36    2.21
   2   0  -5   -0.37    1.65
   2   0  -5   -0.38    1.29
  -2   0   5   -0.47    1.30
   2   0  -5    1.21    1.89
   1   0  -5   -0.88    1.84
  -1   0   5   -0.35    1.95
   1   0  -5   -0.01    2.46
  -1   0   5    0.98    1.06
  -1   0   5    0.37    0.77
   1   0  -5    0.67    1.89
   1   0  -5    0.09    1.23
   0   0   5    0.31    1.93
   0   0   5   -0.04    0.99
   0   0  -5    3.69    2.70
   0   0   5    1.30    0.82
   0   0  -5    4.02    2.32
   0   0   5    0.64    1.52
   0   0  -5   -0.59    1.19
   1   0   5    0.43    1.98
   1   0   5    0.16    1.00
  -1   0  -5    2.00    2.49
   1   0   5    0.53    0.70
  -1   0  -5    0.08    1.05
   1   0   5   -0.65    1.42
  -1   0  -5    0.42    1.85
   1   0   5    0.68    0.89
   2   0   5   -1.21    1.98
   2   0   5    0.20    1.18
  -2   0  -5   -2.73    2.72
   2   0   5   -0.06    0.70
   2   0   5   -1.38    1.35
  -2   0  -5    2.43    2.32
   2   0   5    0.26    0.68
   3   0   5    0.07    1.63
  -3   0  -5   -0.72    2.24
  -3   0  -5   -0.93    1.58
   3   0   5    0.89    0.82
   3   0   5   -1.27    0.95
   3   0   5   -0.27    1.24
  -3   0  -5    2.80    2.47
   3   0   5    0.10    0.78
   4   0   5   -0.10    1.64
   4   0   5   -0.17    0.92
  -4   0  -5    0.32    2.80
   4   0   5   -0.58    0.89
  -4   0  -5    0.21    1.48
   4   0   5    1.34    1.17
  -4   0  -5    0.78    2.05
   4   0   5   -1.63    1.19
   5   0   5   -0.17    1.52
  -5   0  -5   -0.98    2.03
   5   0   5    0.49    0.93
   5   0   5    1.03    1.15
   5   0   5   -1.74    1.55
  -5   0  -5    4.35    2.78
   5   0   5   -1.22    1.10
   6   0   5   -0.25    1.11
   6   0   5    3.81    2.36
   6   0   5   -0.29    1.19
  -6   0  -5   -1.49    2.04
   6   0   5   -0.81    1.29
   6   0   5   -1.09    1.72
   6   0   5    0.10    1.88
  -6   0  -5   -1.73    2.36
   6   0   5    0.03    1.48
   7   0   5   -0.79    1.49
   7   0   5   -3.28    2.53
   7   0   5   -0.69    1.42
  -7   0  -5   -0.25    1.87
   7   0   5   -2.15    1.57
   7   0   5   -0.67    1.52
   7   0   5   -0.71    1.80
   7   0   5    1.75    1.73
  -8   0  -5    0.51    1.75
   8   0   5    1.34    1.33
   8   0   5    0.04    1.46
   8   0   5    1.86    1.74
   8   0   5   -0.80    1.64
   8   0   5    0.17    2.13
   8   0   5   -0.31    1.39
   9   0   5    0.91    1.45
   9   0   5   -0.64    2.03
  -9   0  -5    3.61    2.68
   9   0   5    1.79    1.95
   9   0   5   -2.13    1.88
  10   0   5    0.41    1.94
  10   0   5   -0.96    1.75
  10   0   5    0.98    1.69
 -10   0  -5    0.30    2.01
  10   0   5    0.38    1.47
  11   0   5    0.38    1.51
  11   0   5    1.49    1.78
  11   0   5   -1.79    1.66
 -11   0  -5   -2.22    2.59
  12   0   5   -0.98    1.87
 -12   0  -5   -4.28    3.19
  13   0   5   -2.85    2.10
 -13   0  -5    0.35    3.06
 -14   0  -5   -1.12    2.28
 -15   0  -5    4.05    3.60
  17  -1  -5    3.03    2.86
  16  -1  -5    0.37    2.89
  16   1  -5   -2.31    2.42
 -16  -1   5    2.50    2.45
  15  -1  -5    8.83    3.95
  15   1  -5    3.34    3.14
 -15  -1   5    6.65    2.90
 -15   1   5    9.91    3.51
 -14   1   5    4.71    1.39
 -14  -1   5    5.09    2.20
 -14   1   5    0.87    2.64
  14   1  -5    3.54    1.53
 -14   1   5    1.92    1.45
  14  -1  -5   -1.46    3.25
  14   1  -5    7.46    3.24
 -13   1   5   56.25    6.56
 -13  -1   5   59.79    6.62
 -13   1   5   59.78    4.10
 -13  -1   5   52.62    2.71
 -13   1   5   61.43    5.64
  13  -1  -5   55.92    7.31
  13   1  -5   59.66    6.96
 -12   1   5   12.94    3.12
 -12  -1   5   21.48    3.82
 -12  -1   5   19.86    2.08
 -12   1   5   22.04    2.63
  12  -1  -5   17.58    4.68
  12   1  -5   23.14    4.80
 -11  -1   5   89.56    7.92
 -11   1   5   84.29    7.33
 -11   1   5   91.06    7.34
  11  -1  -5   76.82    6.60
 -11  -1   5   76.05    6.70
  11   1  -5   85.98    7.46
 -11   1   5   90.20    5.10
 -11  -1   5   78.49    4.21
  11  -1  -5   94.47    8.44
  11   1  -5   78.54    7.42
  11   1  -5   85.86    7.82
  10   1  -5    3.45    1.87
 -10  -1   5    4.68    1.39
  10   1  -5    4.63    2.10
  10  -1  -5    1.50    1.56
 -10  -1   5    2.37    2.12
 -10   1   5    3.20    1.80
 -10   1   5    4.31    1.80
  10  -1  -5    1.90    2.63
 -10   1   5    3.59    1.48
 -10  -1   5    5.47    2.27
  10   1  -5    4.82    2.89
   9   1  -5    2.68    1.60
  -9  -1   5    3.83    2.12
   9  -1  -5    2.94    1.74
  -9   1   5    3.35    2.04
   9  -1  -5    4.83    3.15
  -9   1   5    4.64    1.92
   9   1  -5    3.56    2.62
  -9  -1   5   -1.91    2.41
  -9   1   5    1.53    1.24
  -9  -1   5    4.05    1.40
   9   1  -5    5.25    2.03
  -8   1   5    2.14    1.78
  -8  -1   5    0.57    1.68
   8   1  -5   -1.23    1.98
  -8  -1   5    0.15    1.02
   8  -1  -5    3.01    2.87
  -8  -1   5   -1.19    2.25
   8   1  -5   -1.37    2.43
  -8   1   5    1.92    1.52
  -7   1   5   94.69    5.61
  -7  -1   5   93.47    5.74
  -7   1   5   92.80    5.19
  -7  -1   5   91.90    4.80
  -7  -1   5   87.49    6.41
   7  -1  -5   90.38    6.74
   7   1  -5   85.52    5.90
  -6   1   5  259.84    8.49
   6   1  -5  261.59    9.89
   6  -1  -5  265.04    8.38
  -6  -1   5  263.15    8.98
  -6   1   5  261.47    8.54
   6   1  -5  278.21    9.69
   6  -1  -5  260.62   10.77
  -6  -1   5  271.51   10.18
  -6  -1   5  257.02    8.07
  -5   1   5    0.14    1.24
   5  -1  -5    0.73    1.22
  -5  -1   5    0.27    1.57
  -5  -1   5   -0.11    1.12
  -5   1   5   -0.52    1.67
   5  -1  -5    1.05    2.59
  -5   1   5   -0.49    1.65
   5   1  -5   -0.04    1.84
  -5  -1   5    4.35    2.12
  -4   1   5   37.33    3.49
  -4  -1   5   36.43    3.44
   4  -1  -5   34.58    4.09
   4   1  -5   37.59    3.43
  -4   1   5   36.25    2.68
   4  -1  -5   32.07    2.52
  -4  -1   5   36.01    3.27
  -4   1   5   35.72    3.66
  -4  -1   5   31.29    3.03
   4   1  -5   32.93    2.59
   4   1  -5   32.98    3.56
  -3   1   5  174.29    6.91
   3   1  -5  193.99    6.31
   3  -1  -5  185.29    8.29
  -3  -1   5  176.24    6.27
  -3   1   5  172.78    4.78
  -3  -1   5  183.99    6.63
   3  -1  -5  175.92    4.70
  -3   1   5  190.13    7.61
  -3  -1   5  186.73    7.26
   3   1  -5  177.11    5.62
   3   1  -5  182.41    7.73
   2   1  -5  598.58    9.75
   2  -1  -5  610.13   14.54
  -2   1   5  587.28   12.29
   2  -1  -5  610.06   14.58
   2   1  -5  598.46   14.76
  -2   1   5  606.68    7.01
   2  -1  -5  599.10    6.82
  -2   1   5  607.73   13.61
  -2  -1   5  606.39   12.60
   2   1  -5  587.76   13.25
   2   1  -5  608.07   11.02
  -2  -1   5  590.36   10.12
   1  -1  -5   59.66    5.14
   1   1  -5   54.66    2.70
  -1   1   5   55.83    4.18
  -1  -1   5   56.23    2.78
  -1   1   5   51.13    4.37
   1  -1  -5   56.76    4.83
   1   1  -5   53.19    4.87
   1   1  -5   53.71    3.69
  -1  -1   5   54.53    3.82
   1  -1  -5   50.25    4.34
  -1  -1   5   59.57    4.00
   1   1  -5   55.92    4.35
   0   1   5   91.74    5.14
   0   1  -5  101.82    2.90
   0   1   5  102.90    5.92
   0   1  -5  100.57    6.60
   0  -1  -5   93.93    6.23
   0   1   5   99.81    6.07
   0   1  -5   97.96    5.29
   0  -1   5   90.43    5.14
   0  -1  -5   94.75    5.96
   0   1  -5   91.88    5.29
   0  -1  -5   95.86    3.25
   0  -1   5   90.12    4.74
   1   1   5  201.34    7.80
   1  -1   5  210.81    7.52
  -1   1  -5  216.76    9.58
   1   1   5  224.10    9.29
  -1  -1  -5  230.84    9.53
   1   1   5  216.94    8.60
  -1   1  -5  203.68    8.13
   1  -1   5  208.45    8.24
  -1  -1  -5  215.87    8.89
  -1   1  -5  214.48    7.83
   1  -1   5  212.20    7.15
   2  -1   5  172.66    6.71
  -2   1  -5  188.02    9.21
  -2  -1  -5  174.71    4.59
  -2  -1  -5  186.54    9.24
   2   1   5  180.59    4.30
   2  -1   5  183.39    7.15
  -2  -1  -5  186.07    7.59
   2   1   5  174.36    8.12
   2  -1   5  169.70    8.14
  -2   1  -5  178.08    8.19
   2  -1   5  183.76    8.12
  -2  -1  -5  170.69    8.22
   2  -1   5  181.63    6.83
  -2   1  -5  175.74    7.03
  -3  -1  -5  192.17    5.86
   3  -1   5  199.06    7.14
  -3   1  -5  201.52   10.20
  -3  -1  -5  207.53    9.99
   3   1   5  201.72    5.54
   3   1   5  213.30    9.17
   3  -1   5  198.10    7.51
   3  -1   5  197.71    9.01
  -3   1  -5  204.90    9.40
  -3  -1  -5  205.67    9.24
   3  -1   5  204.21    7.66
   4  -1   5   66.80    2.35
  -4   1  -5   73.94    6.66
  -4  -1  -5   67.53    3.98
   4   1   5   72.54    6.36
   4  -1   5   69.34    4.40
  -4  -1  -5   64.98    6.15
   4   1   5   67.37    3.79
   4   1   5   63.67    5.47
   4  -1   5   71.07    4.73
   4  -1   5   71.25    5.67
   4   1   5   72.59    4.76
  -4   1  -5   75.71    6.15
  -4  -1  -5   78.09    6.18
   4  -1   5   63.81    4.63
   5  -1   5  313.54    6.31
   5   1   5  315.15    9.68
  -5  -1  -5  324.67    9.45
   5   1   5  337.14   14.15
  -5   1  -5  313.32   12.37
   5  -1   5  307.88    9.68
   5   1   5  308.11    8.88
   5   1   5  330.74   12.04
   5  -1   5  320.20    9.88
   5  -1   5  296.37   11.86
   5   1   5  314.17   10.01
  -5  -1  -5  326.63   12.73
   5  -1   5  334.33   10.84
   6  -1   5  196.42    5.93
   6   1   5  191.79    7.83
  -6   1  -5  199.77   10.55
   6  -1   5  217.48   12.00
  -6  -1  -5  196.22    8.19
   6   1   5  212.99   11.76
   6  -1   5  195.10    8.19
   6   1   5  194.14    7.80
   6   1   5  198.94    9.69
   6  -1   5  194.72    8.01
   6  -1   5  178.34    9.58
   6   1   5  189.42    8.06
   6  -1   5  214.80   11.02
  -6  -1  -5  189.49   10.30
   6   1   5  194.92   10.64
   6  -1   5  205.46    9.13
   6   1   5  206.09    5.61
   6   1   5  197.58    4.73
   7  -1   5    2.20    1.57
   7  -1   5    1.28    1.33
   7   1   5    2.69    1.83
   7  -1   5    2.20    2.19
   7   1   5    2.86    2.63
  -7   1  -5    1.16    2.03
   7  -1   5    3.18    1.77
   7   1   5    0.33    1.22
  -7  -1  -5    1.78    1.61
   7   1   5   -1.07    2.04
   7  -1   5    1.30    1.52
   7  -1   5    0.80    1.74
   7   1   5    1.38    1.30
  -7  -1  -5    0.75    2.17
   7   1   5    2.22    1.75
   7  -1   5   -0.63    2.07
   7   1   5   -0.05    0.85
   8  -1   5   84.64    5.01
   8   1   5   81.28    5.73
  -8   1  -5   79.07    7.62
  -8  -1  -5   83.89    6.40
   8  -1   5   77.50    5.88
   8   1   5   77.58    5.80
   8   1   5   87.88    6.94
   8  -1   5   93.23    5.85
  -8  -1  -5   61.21    4.92
   8   1   5   77.33    5.71
   8  -1   5   80.98    7.03
  -8  -1  -5   83.50    7.90
   8   1   5   88.75    7.90
   8  -1   5   85.29    6.65
   8   1   5   76.90    4.08
   9  -1   5   11.27    2.33
   9   1   5    9.93    2.43
   9   1   5   12.37    1.97
  -9  -1  -5   17.81    3.57
  -9   1  -5   13.87    3.53
   9   1   5    9.25    2.37
   9  -1   5   17.51    3.21
   9   1   5   13.89    3.37
   9  -1   5   12.95    2.46
   9  -1   5    9.77    2.90
   9   1   5   13.10    2.56
   9  -1   5    9.12    2.67
  -9  -1  -5   13.30    2.51
  10   1   5  110.12    7.24
 -10  -1  -5   94.92    8.00
 -10   1  -5  107.62    9.70
  10  -1   5   90.37    7.14
  10   1   5   93.10    7.26
 -10  -1  -5  101.80    6.38
  10   1   5   98.18    7.55
  10  -1   5  104.26    6.17
  10   1   5  104.25    6.86
  10  -1   5   97.34    8.05
  10  -1   5  106.43    8.28
  10   1   5   92.04    5.47
  10  -1   5  108.73    6.62
  11  -1   5    6.13    2.44
  11   1   5    9.04    2.33
  11   1   5   10.17    1.96
 -11   1  -5   12.76    4.33
 -11  -1  -5    7.28    2.87
  11  -1   5    3.60    2.13
  11   1   5   12.97    3.09
  11  -1   5   11.01    2.16
  11   1   5    8.26    2.11
  11  -1   5   12.54    3.34
 -11  -1  -5   10.36    2.25
 -12   1  -5   18.95    5.08
 -12  -1  -5   17.21    4.11
  12  -1   5   23.21    3.89
  12   1   5   14.80    2.98
  12  -1   5   15.66    3.69
 -13   1  -5    2.83    3.52
 -13  -1  -5    2.23    2.20
  13   1   5   -0.93    2.00
  13  -1   5    0.96    2.31
  13  -1   5   -1.80    2.31
  14   1   5   22.20    4.29
 -14   1  -5    7.74    4.80
 -14  -1  -5   14.32    4.44
 -15   1  -5   28.68    6.99
 -15  -1  -5   19.83    5.14
  16   2  -5    2.24    2.67
  16  -2  -5   -0.47    4.00
 -16  -2   5    2.93    2.42
 -16   2   5    8.45    3.90
  15   2  -5    0.17    2.61
  15  -2  -5   -3.18    3.56
 -15   2   5   -0.80    2.13
 -15  -2   5    1.95    2.40
 -14  -2   5    4.90    2.33
 -14   2   5   10.61    4.10
 -14   2   5    7.62    2.60
  14  -2  -5    8.82    4.15
  14   2  -5    8.99    3.94
 -13   2   5  109.70    9.58
 -13  -2   5  105.55    8.68
 -13   2   5  121.91    5.45
 -13   2   5  114.32    8.53
  13   2  -5  115.07    6.14
  13   2  -5  133.98   10.39
  13  -2  -5  115.32   10.53
 -12   2   5   29.40    5.07
 -12  -2   5   36.33    5.00
 -12   2   5   36.13    3.14
 -12  -2   5   34.12    2.69
  12   2  -5   33.00    3.19
  12   2  -5   29.45    5.11
  12  -2  -5   34.81    6.16
  11  -2  -5   84.84    8.45
  11   2  -5   90.97    7.82
 -11   2   5   86.32    7.78
  11   2  -5   92.41    8.33
  11  -2  -5   86.50    6.88
 -11  -2   5   92.08    7.37
 -11   2   5   90.69    5.11
 -11  -2   5   98.27    5.10
  11   2  -5   82.71    4.48
  11   2  -5   79.63    7.71
 -10  -2   5   65.22    7.08
  10  -2  -5   60.90    7.12
  10   2  -5   61.17    6.19
 -10   2   5   62.72    6.09
 -10   2   5   53.81    5.77
  10   2  -5   65.01    6.80
  10  -2  -5   69.82    5.87
 -10  -2   5   65.55    6.20
 -10   2   5   62.14    4.29
 -10  -2   5   59.65    4.22
  10   2  -5   59.76    3.44
  10   2  -5   57.17    6.36
   9   2  -5   16.18    3.52
  -9   2   5   18.61    3.46
  -9  -2   5   16.33    3.77
   9  -2  -5   17.82    4.13
   9  -2  -5   18.69    3.08
  -9   2   5   12.98    2.97
  -9  -2   5   17.47    3.23
   9   2  -5   15.41    3.36
  -9  -2   5   13.83    2.24
   9   2  -5   17.47    3.68
   9   2  -5   15.50    1.59
  -9   2   5   16.27    2.43
  -8   2   5   -1.01    1.54
  -8  -2   5    0.27    1.08
  -8   2   5    0.76    1.86
   8  -2  -5   -1.22    1.26
  -8  -2   5    1.54    1.98
   8   2  -5    1.13    0.76
  -8  -2   5    3.42    2.95
   8   2  -5   -1.19    2.17
   8  -2  -5   -2.13    3.11
  -7  -2   5    5.79    1.71
  -7   2   5    5.46    2.29
  -7  -2   5    7.66    2.45
  -7   2   5    9.71    2.30
   7   2  -5    4.03    2.52
  -7  -2   5    8.46    2.98
   7  -2  -5    5.06    3.11
  -6  -2   5    1.79    1.78
  -6  -2   5    0.01    1.25
  -6   2   5    0.14    1.51
   6  -2  -5    0.05    1.00
  -6   2   5   -0.53    1.56
   6   2  -5   -0.81    2.24
  -6  -2   5    0.85    1.93
   6  -2  -5   -2.22    3.05
  -5   2   5    8.02    2.24
  -5   2   5    5.68    1.82
   5  -2  -5    6.13    1.44
  -5  -2   5    9.60    2.07
  -5  -2   5    6.16    2.14
   5   2  -5    7.58    0.81
  -5  -2   5    5.46    2.36
   5   2  -5    3.58    2.18
   5  -2  -5    8.38    3.65
  -4   2   5  390.10   12.39
   4  -2  -5  395.98   14.33
  -4  -2   5  372.45   11.39
   4   2  -5  398.45   10.43
  -4   2   5  392.69   10.11
  -4  -2   5  390.84   11.79
   4  -2  -5  389.45    8.44
   4  -2  -5  381.01   10.43
  -4   2   5  405.75   11.57
  -4  -2   5  362.89   11.36
   4   2  -5  391.56    6.17
  -4  -2   5  392.38   12.32
   3   2  -5   -0.46    1.75
  -3  -2   5   -0.57    2.29
  -3   2   5    0.93    1.27
   3  -2  -5    0.96    0.91
  -3   2   5    2.45    2.25
   3   2  -5    1.72    1.60
   3   2  -5   -0.01    1.51
  -3  -2   5    0.19    1.31
   3   2  -5    2.27    1.07
   3  -2  -5    3.94    3.40
   3  -2  -5    1.65    1.44
  -3   2   5    2.30    1.91
   2  -2  -5   19.16    4.42
  -2   2   5   18.89    3.42
   2   2  -5   20.28    3.32
   2  -2  -5   20.95    3.28
   2  -2  -5   18.15    1.53
   2   2  -5   19.73    3.03
   2   2  -5   21.21    3.30
  -2  -2   5   19.46    3.26
  -2  -2   5   18.62    2.08
   2   2  -5   21.51    2.29
   2   2  -5   17.25    2.15
  -2   2   5   17.31    3.21
  -1   2   5   24.31    3.85
  -1   2   5   27.32    3.78
   1  -2  -5   21.36    3.36
   1  -2  -5   23.32    1.32
   1   2  -5   22.18    3.45
   1   2  -5   22.87    2.03
   1   2  -5   25.79    3.31
  -1  -2   5   21.60    2.47
   1   2  -5   20.29    3.20
  -1  -2   5   27.33    3.63
   0   2   5  683.40   17.28
   0   2  -5  682.09    7.81
   0  -2  -5  673.75   15.73
   0   2  -5  702.88   16.63
   0  -2   5  653.48   16.11
   0   2   5  677.00   16.34
   0   2  -5  681.67   15.03
   0  -2   5  669.19   13.58
   0  -2  -5  694.38   16.57
   0   2  -5  670.05   16.67
   0  -2   5  700.05   15.76
   1   2   5    5.98    2.76
   1   2   5    7.12    2.63
   1  -2   5    5.14    2.21
   1   2   5    5.14    1.99
  -1   2  -5    6.65    3.00
  -1  -2  -5    3.87    2.41
  -1  -2  -5    5.25    0.76
  -1   2  -5    5.84    2.32
  -1  -2  -5    5.07    1.12
  -1   2  -5    6.46    2.39
   1  -2   5    4.16    1.72
   1  -2   5    7.67    2.58
  -1  -2  -5    9.07    2.99
   2  -2   5   99.04    6.52
   2   2   5  104.84    6.67
  -2   2  -5   96.03    7.07
   2  -2   5  101.16    6.87
  -2  -2  -5  116.85    7.11
  -2  -2  -5  104.21    3.34
   2   2   5   93.17    6.85
  -2   2  -5  108.73    6.47
   2  -2   5  106.17    6.48
  -2  -2  -5  105.70    7.02
   2  -2   5   97.77    6.33
  -2   2  -5   97.78    6.47
   3   2   5   16.05    3.36
  -3   2  -5   16.24    3.34
  -3  -2  -5   19.61    3.69
   3  -2   5   13.89    2.71
   3  -2   5   20.63    3.20
  -3  -2  -5   18.81    1.88
  -3   2  -5   15.44    2.90
   3  -2   5   20.19    3.72
   3  -2   5   18.65    3.21
  -3  -2  -5   18.40    3.43
   3  -2   5   15.39    3.12
   4  -2   5  124.93    7.08
  -4  -2  -5  128.00    8.23
   4   2   5  133.17    8.27
  -4   2  -5  127.09    8.73
   4  -2   5  130.15    8.57
   4   2   5  125.53    5.72
  -4  -2  -5  126.61    5.09
   4  -2   5  120.39    5.83
   4   2   5  131.60    8.29
  -4  -2  -5  120.90    7.15
   4  -2   5  132.05    8.61
  -4   2  -5  127.21    7.15
   4  -2   5  132.47    8.01
  -4  -2  -5  124.20    8.00
   4  -2   5  133.36    7.97
   5  -2   5  167.57    5.50
   5  -2   5  179.94   10.56
   5   2   5  170.61    9.92
   5  -2   5  166.24    8.25
  -5  -2  -5  182.59    6.69
   5   2   5  166.10    7.11
   5   2   5  172.52    9.59
  -5  -2  -5  160.73    8.44
   5  -2   5  174.35    7.07
   5  -2   5  172.64   10.16
  -5   2  -5  169.25    8.34
   5  -2   5  169.40    9.51
  -5  -2  -5  168.42    9.41
   5   2   5  183.40   10.26
   5  -2   5  166.79    9.25
  -6  -2  -5   -1.59    2.17
   6  -2   5   -0.50    1.53
   6  -2   5    2.38    1.54
   6   2   5   -1.25    2.20
   6  -2   5    2.69    2.17
   6   2   5    2.19    1.85
  -6  -2  -5    0.36    1.23
   6  -2   5    0.90    1.37
   6   2   5    2.52    2.36
   6  -2   5    3.70    2.72
   6  -2   5    5.93    2.51
   6   2   5   -0.63    1.16
  -6   2  -5    0.92    1.89
  -6  -2  -5    3.25    2.64
   6  -2   5   -1.85    2.13
   6   2   5   -1.19    2.05
   6   2   5    0.91    0.56
   7  -2   5  112.03    5.74
   7   2   5  105.88    7.15
  -7  -2  -5  113.14    6.49
   7   2   5  116.44    9.17
   7  -2   5  120.01    9.65
   7  -2   5  111.22    7.12
   7   2   5   98.62    6.59
   7   2   5  107.70    8.26
   7  -2   5  116.93    5.97
  -7  -2  -5  110.97    7.31
   7  -2   5   90.37    7.70
  -7   2  -5  109.04    6.97
   7   2   5  107.43    5.95
  -7  -2  -5  110.92    8.47
   7  -2   5  118.06    8.85
   7   2   5  122.10    9.09
   7  -2   5  111.82    8.16
   7   2   5  103.34    4.06
   8  -2   5   44.74    4.07
   8   2   5   37.72    4.65
  -8  -2  -5   38.04    4.15
  -8   2  -5   39.75    6.25
   8  -2   5   40.96    4.70
   8   2   5   45.67    5.61
   8  -2   5   39.08    3.60
  -8  -2  -5   32.72    4.34
   8  -2   5   38.90    5.38
   8   2   5   35.09    4.34
  -8   2  -5   37.68    4.17
   8   2   5   37.79    3.72
  -8  -2  -5   33.23    4.90
   8  -2   5   33.77    5.02
   8   2   5   40.05    5.54
   8   2   5   31.40    2.71
   9  -2   5    4.80    2.06
   9   2   5    4.83    2.49
   9   2   5    3.21    1.29
  -9   2  -5    1.01    2.79
  -9  -2  -5    1.32    1.49
   9  -2   5    1.65    1.81
   9   2   5    1.62    2.18
   9  -2   5    1.21    2.33
   9   2   5    1.20    1.37
   9   2   5    6.35    2.53
  -9   2  -5    3.36    1.66
   9  -2   5    6.04    2.89
  -9  -2  -5    3.16    2.67
  -9  -2  -5   -0.67    1.50
   9  -2   5    5.97    1.82
  10  -2   5   -0.84    1.74
  10   2   5   -1.93    2.20
  10   2   5   -0.29    1.24
 -10   2  -5   -0.75    2.57
 -10  -2  -5    3.47    2.28
  10   2   5    0.08    2.16
  10  -2   5    3.16    1.49
  10  -2   5    2.71    2.77
  10   2   5   -2.62    2.19
  10   2   5    1.35    1.17
  10  -2   5    2.77    1.94
 -10  -2  -5    1.37    2.67
 -10  -2  -5   -1.76    1.84
 -11  -2  -5   -0.63    1.29
 -11   2  -5    0.48    3.51
 -11  -2  -5    1.10    1.96
  11  -2   5   -0.29    1.82
  11   2   5    0.53    1.86
  11  -2   5   -1.00    2.09
  11   2   5    5.30    2.92
  11  -2   5   -0.25    2.34
 -12   2  -5    4.50    3.74
 -12  -2  -5    0.61    2.01
  12   2   5    1.78    2.27
  12  -2   5    4.14    2.36
  12  -2   5    5.00    2.70
 -13   2  -5    9.57    4.49
 -13  -2  -5    6.71    3.35
  13   2   5    9.19    2.81
  13  -2   5   16.52    4.53
  14   2   5   -2.36    2.15
 -14   2  -5   -4.10    3.97
 -14  -2  -5   -1.80    2.35
 -15  -2  -5    1.19    2.47
  16  -3  -5   41.21    7.98
  16   3  -5   33.78    6.21
 -16   3   5   30.16    6.49
 -16  -3   5   36.39    6.25
 -15  -3   5   18.79    4.24
 -15   3   5   26.40    5.90
  15  -3  -5   33.23    7.54
  15   3  -5   21.92    4.94
 -15   3   5   23.13    4.47
 -14   3   5   12.50    4.34
 -14  -3   5    8.38    3.01
 -14   3   5   12.09    3.48
  14  -3  -5    1.98    4.53
  14   3  -5    5.41    3.04
 -13  -3   5   64.06    7.13
 -13   3   5   70.81    4.09
 -13   3   5   69.15    7.68
 -13   3   5   62.26    8.01
  13   3  -5   71.86    8.05
  13  -3  -5   59.43    8.15
 -12   3   5   -1.67    2.45
 -12  -3   5   -0.34    1.92
 -12   3   5    0.22    1.14
 -12   3   5    2.10    2.63
  12   3  -5    0.30    0.80
 -12  -3   5    0.03    1.05
  12   3  -5   -0.61    2.62
  12  -3  -5    4.67    4.01
 -11   3   5   85.29    8.27
 -11  -3   5   90.70    7.73
 -11   3   5   88.65    5.28
 -11  -3   5   85.49    5.36
  11   3  -5   83.30    3.27
  11   3  -5   82.72    7.77
  11  -3  -5   81.46    9.03
  10   3  -5   54.23    6.14
  10  -3  -5   52.63    7.36
 -10   3   5   54.75    6.54
  10  -3  -5   55.43    5.43
 -10  -3   5   51.44    5.57
 -10   3   5   58.04    4.51
 -10  -3   5   49.87    4.44
  10   3  -5   66.23    7.31
 -10   3   5   52.05    5.94
   9  -3  -5   24.94    5.12
   9   3  -5   27.77    4.77
  -9   3   5   18.30    3.25
  -9   3   5   28.71    4.75
  -9  -3   5   24.14    4.20
   9  -3  -5   31.39    3.96
   9   3  -5   28.15    4.81
  -9  -3   5   27.62    3.55
  -9   3   5   27.88    3.27
   8   3  -5   16.69    3.69
  -8   3   5   21.26    4.12
   8  -3  -5   21.16    3.24
  -8  -3   5   18.97    3.14
  -8  -3   5   19.05    3.62
  -8   3   5   24.27    3.46
  -8   3   5   24.71    3.95
   8   3  -5   21.12    3.98
   8  -3  -5   25.13    5.75
  -7   3   5  359.88   13.77
  -7  -3   5  373.49   13.57
  -7   3   5  362.45   11.65
  -7  -3   5  343.64   12.16
   7  -3  -5  366.93   16.70
   7   3  -5  352.84   13.05
   6   3  -5  209.76    9.62
  -6   3   5  203.08   10.00
  -6  -3   5  214.26   10.30
   6  -3  -5  201.91    7.88
  -6   3   5  214.10    9.11
  -6  -3   5  194.37    9.30
   6   3  -5  205.82    7.88
   6  -3  -5  227.20   12.99
  -6  -3   5  197.13   10.09
  -5  -3   5    4.60    2.64
   5  -3  -5    2.30    1.20
  -5   3   5   -0.82    2.19
  -5  -3   5    4.29    2.45
   5   3  -5    3.99    1.82
   5  -3  -5    2.59    1.67
   5  -3  -5    5.82    4.30
  -5   3   5    4.63    2.10
   5   3  -5    5.80    2.72
   4  -3  -5  156.06    6.18
  -4   3   5  166.29    8.43
   4  -3  -5  158.09    7.36
   4   3  -5  155.33    7.40
   4   3  -5  158.68    7.48
  -4  -3   5  148.34    8.54
   4  -3  -5  164.96   11.13
   3  -3  -5  112.88    9.45
  -3   3   5  102.96    7.58
   3   3  -5  105.32    6.44
   3  -3  -5  102.05    4.83
  -3   3   5   96.76    6.64
   3  -3  -5  100.62    6.19
   3   3  -5  102.87    5.86
   3   3  -5  102.21    6.16
  -3  -3   5   98.87    3.77
  -3  -3   5   98.97    7.04
  -2   3   5   88.67    7.17
   2   3  -5   77.57    5.71
   2  -3  -5   81.37    5.47
   2  -3  -5   76.02    4.16
  -2   3   5   80.10    6.25
   2   3  -5   77.95    4.96
   2   3  -5   80.61    5.80
  -2  -3   5   74.41    3.86
  -2  -3   5   78.85    6.31
  -1   3   5  542.13   17.54
   1  -3  -5  547.44   13.68
   1   3  -5  563.79   14.76
   1  -3  -5  502.28   10.46
  -1   3   5  528.61   15.51
   1   3  -5  534.17   11.19
   1   3  -5  539.83   14.81
  -1  -3   5  529.05   11.35
  -1  -3   5  541.71   16.09
   0   3   5   24.01    4.01
   0   3   5   16.67    4.08
   0   3  -5   20.29    2.36
   0   3  -5   28.07    3.90
   0  -3   5   26.01    3.65
   0  -3  -5   22.66    3.20
   0  -3  -5   24.35    3.10
   0   3  -5   23.09    3.71
   0  -3   5   21.06    2.73
   0  -3   5   25.46    4.20
   1   3   5  527.96   18.27
  -1   3  -5  545.53   11.31
  -1  -3  -5  568.45   14.75
  -1   3  -5  557.77   15.72
   1  -3   5  548.84   15.37
   1   3   5  580.03   14.61
  -1  -3  -5  550.24    9.74
   1   3   5  561.06   16.85
  -1   3  -5  581.43   16.07
   1  -3   5  551.74   13.95
  -1  -3  -5  550.87   16.17
   1  -3   5  568.12   16.92
  -1  -3  -5  547.27   11.46
  -2   3  -5   42.65    2.68
   2   3   5   42.76    4.27
  -2   3  -5   43.92    4.86
  -2  -3  -5   42.26    4.51
   2  -3   5   43.63    4.59
   2  -3   5   34.11    4.49
  -2  -3  -5   43.45    2.88
   2   3   5   34.89    4.69
  -2   3  -5   48.89    5.05
   2  -3   5   45.49    4.45
  -2  -3  -5   46.50    5.16
   2  -3   5   49.75    5.56
  -2  -3  -5   41.83    2.71
  -3  -3  -5   15.81    3.13
  -3   3  -5   14.15    1.41
  -3   3  -5   16.97    3.61
  -3  -3  -5   15.83    3.19
   3  -3   5   14.58    3.07
  -3  -3  -5   13.02    1.97
   3  -3   5   14.63    3.49
   3   3   5   14.38    3.79
  -3   3  -5   12.25    3.02
   3  -3   5   10.42    3.30
   3  -3   5   16.61    3.18
  -3  -3  -5   13.62    3.23
  -3  -3  -5   11.71    1.29
   3  -3   5   13.58    3.74
  -4   3  -5    0.57    0.69
   4  -3   5    2.24    1.94
  -4  -3  -5    0.69    1.00
   4  -3   5   -0.90    2.01
   4   3   5   -0.98    2.95
   4  -3   5    1.43    2.54
   4  -3   5   -1.82    2.60
  -4   3  -5    0.47    1.98
   4  -3   5   -1.17    1.60
  -4  -3  -5   -0.80    2.15
  -4  -3  -5   -1.97    1.87
  -5   3  -5    1.87    0.90
   5  -3   5   -0.65    2.08
   5   3   5   -1.35    2.08
   5  -3   5    6.20    2.57
  -5  -3  -5    2.89    1.39
   5  -3   5   -1.40    2.57
   5   3   5   -0.35    2.62
  -5   3  -5    1.16    1.78
   5  -3   5    2.82    1.82
  -5  -3  -5   -2.96    2.41
   5  -3   5    0.13    1.43
  -5  -3  -5    2.02    1.48
  -6   3  -5   39.88    2.79
   6  -3   5   44.74    5.75
   6   3   5   38.65    5.04
  -6  -3  -5   38.36    3.69
   6  -3   5   31.94    4.22
   6  -3   5   42.48    3.63
   6   3   5   35.25    5.33
  -6  -3  -5   40.92    4.94
   6  -3   5   41.10    5.56
  -6   3  -5   38.66    4.87
   6  -3   5   31.70    4.81
  -6  -3  -5   30.77    4.66
   6  -3   5   32.14    5.04
   6   3   5   35.27    2.64
  -7  -3  -5   29.43    4.30
   7  -3   5   27.77    3.45
  -7   3  -5   31.59    2.80
   7   3   5   26.80    4.69
   7   3   5   29.95    4.92
   7  -3   5   26.87    4.07
  -7  -3  -5   34.71    3.89
   7   3   5   31.79    5.22
   7  -3   5   23.19    4.65
   7  -3   5   31.04    3.14
  -7   3  -5   28.13    4.15
   7  -3   5   21.62    4.26
  -7  -3  -5   30.96    4.89
   7   3   5   26.71    2.57
   8   3   5    3.21    2.40
  -8   3  -5    6.17    1.64
   8   3   5    7.79    1.79
  -8  -3  -5    6.33    1.95
   8  -3   5    8.45    2.50
   8  -3   5    9.00    3.54
   8   3   5    9.71    3.71
  -8   3  -5    6.29    2.48
   8   3   5    7.49    1.85
  -8  -3  -5    5.55    2.91
   8  -3   5    7.27    2.91
   8  -3   5    5.81    2.21
   8  -3   5    6.80    1.68
  -8  -3  -5    3.97    1.82
   9   3   5    1.88    2.60
  -9   3  -5    7.06    2.04
   9   3   5    1.91    1.04
  -9  -3  -5    4.39    1.70
   9   3   5   -0.31    3.24
   9  -3   5   -4.51    3.20
   9   3   5    5.40    1.54
  -9   3  -5    6.29    2.43
  -9  -3  -5    3.33    2.74
   9  -3   5    8.39    3.19
   9  -3   5    4.31    2.61
   9  -3   5    1.65    1.01
  -9  -3  -5    7.69    2.59
  10  -3   5    9.50    2.89
 -10  -3  -5    8.64    2.71
 -10  -3  -5   10.92    2.70
  10   3   5    9.20    3.74
  10  -3   5   10.99    1.61
  10  -3   5   11.85    3.98
  10   3   5    7.70    1.92
  10   3   5    7.63    2.45
 -10   3  -5   12.02    2.88
 -10  -3  -5    4.62    2.83
  10  -3   5   10.85    3.34
  10   3   5   13.20    3.61
  11  -3   5    0.75    2.29
 -11  -3  -5   -0.37    1.57
  11   3   5    1.60    2.50
  11  -3   5    3.39    2.60
 -11   3  -5    1.81    1.88
 -11  -3  -5    2.15    2.95
  11  -3   5    0.38    1.82
  11   3   5    3.82    2.72
 -12   3  -5   18.92    3.45
  12  -3   5   29.35    5.87
 -12  -3  -5   18.09    3.90
  12   3   5   24.00    4.54
  13  -3   5    3.20    3.70
  13   3   5    6.36    2.91
 -13  -3  -5    5.21    3.08
  14   3   5    5.74    2.62
 -14  -3  -5    4.60    3.07
 -15   4   5    0.23    2.02
  15  -4  -5   -6.30    5.08
  15   4  -5    1.95    2.68
 -15  -4   5   -3.60    3.47
 -15   4   5    4.45    4.08
 -14   4   5    5.12    3.03
  14   4  -5    1.72    3.38
  14  -4  -5   -0.34    3.43
 -14   4   5   -4.76    3.80
 -14  -4   5   -0.02    1.90
  13  -4  -5   -3.40    4.71
 -13   4   5   -0.62    3.03
 -13  -4   5   -3.52    3.12
 -13   4   5    1.36    2.52
  13   4  -5    2.90    3.08
  12  -4  -5   11.66    4.82
 -12   4   5   16.60    2.54
 -12   4   5   11.59    3.70
 -12  -4   5   23.17    4.20
 -12   4   5   23.12    5.57
  12   4  -5   22.02    4.53
  11  -4  -5   21.60    6.46
 -11   4   5   22.61    3.21
 -11   4   5   20.95    4.90
 -11  -4   5   21.45    4.52
 -11   4   5   25.05    5.31
 -11  -4   5   19.01    2.88
  11   4  -5   28.44    5.28
  10  -4  -5   -1.50    4.35
 -10   4   5    1.70    2.56
  10  -4  -5   -0.07    1.40
 -10  -4   5    0.19    2.23
 -10   4   5    1.07    1.39
 -10  -4   5   -0.86    1.72
  10   4  -5    0.92    2.56
   9   4  -5    6.21    3.14
   9   4  -5    3.25    2.26
  -9   4   5    5.65    2.60
   9  -4  -5    6.95    2.27
  -9   4   5    8.05    2.48
  -9  -4   5    8.00    2.53
  -9  -4   5   10.78    2.78
   9  -4  -5    8.43    5.53
   8   4  -5   74.82    7.11
  -8   4   5   85.47    7.94
   8  -4  -5   86.34    6.36
  -8  -4   5   86.70    7.55
  -8   4   5   84.86    6.36
   8   4  -5   83.57    5.27
   8   4  -5   84.91    8.33
   8  -4  -5   93.45    9.93
  -8   4   5   86.55    7.46
   7   4  -5   12.71    3.47
  -7  -4   5   11.05    3.25
   7  -4  -5   13.35    2.62
  -7   4   5   18.89    3.38
  -7  -4   5   20.05    4.05
   7   4  -5   11.92    2.46
  -7   4   5   12.27    3.37
   7   4  -5   14.28    3.87
   7  -4  -5   12.45    2.24
   7  -4  -5   13.88    5.12
   6   4  -5   10.52    3.34
  -6  -4   5   14.51    3.75
   6  -4  -5    7.63    2.06
   6   4  -5    9.30    2.37
  -6  -4   5   12.09    3.09
   6   4  -5   14.79    3.55
  -6   4   5   19.46    4.15
   6  -4  -5   14.75    2.66
   6  -4  -5   12.72    4.67
  -6   4   5   17.83    3.29
  -5   4   5   34.84    4.62
   5   4  -5   31.00    4.41
  -5   4   5   33.31    4.94
   5   4  -5   30.98    3.77
  -5  -4   5   24.89    4.00
   5  -4  -5   28.20    3.64
   5  -4  -5   35.43    6.68
   4  -4  -5  135.84   11.69
  -4   4   5  130.42    9.26
   4  -4  -5  122.41    6.64
   4   4  -5  130.11    7.39
  -4   4   5  133.91    8.49
   4  -4  -5  122.47    7.26
   4   4  -5  121.82    7.66
   4   4  -5  125.99    7.69
  -4  -4   5  118.13    8.59
  -4  -4   5  129.41    3.37
  -4  -4   5  120.96    8.65
  -3   4   5   82.04    7.60
   3   4  -5   82.12    5.87
   3  -4  -5   84.05    5.45
   3  -4  -5   77.64    5.97
  -3   4   5   87.02    7.01
   3   4  -5   81.00    6.06
   3   4  -5   73.05    6.10
  -3  -4   5   78.23    7.17
  -3  -4   5   91.72    3.88
  -3  -4   5   80.72    7.08
  -2   4   5  278.49   14.06
   2  -4  -5  268.96    9.57
   2   4  -5  271.57   10.29
   2  -4  -5  263.89    9.64
  -2   4   5  278.27   12.45
   2  -4  -5  262.69   10.93
   2   4  -5  280.88   10.43
   2   4  -5  259.76   11.44
  -2  -4   5  260.27   13.06
  -2  -4   5  260.46    7.76
   2   4  -5  272.44   13.69
   2  -4  -5  263.82   11.72
  -2  -4   5  270.07   12.66
  -1   4   5    8.47    3.32
   1  -4  -5   12.92    2.99
   1   4  -5   10.14    3.68
  -1   4   5    3.66    2.79
   1  -4  -5    8.39    2.62
   1   4  -5    8.33    2.43
   1  -4  -5    6.54    2.02
   1   4  -5   11.42    3.10
  -1  -4   5    6.01    1.64
  -1  -4   5   11.12    3.51
   0   4   5  149.52   10.99
   0   4   5  145.57    9.53
   0   4  -5  143.26    7.73
   0  -4   5  132.36    7.36
   0  -4  -5  141.77    7.10
   0   4  -5  134.59    8.69
   0  -4   5  135.02    6.87
   0  -4  -5  127.83    7.54
   0   4  -5  143.65   10.09
   0  -4   5  144.11    9.72
  -1   4  -5   14.65    2.97
   1   4   5   10.37    3.81
  -1   4  -5   15.47    3.01
  -1  -4  -5   13.49    2.45
   1  -4   5   12.47    2.91
   1   4   5   13.57    3.79
  -1   4  -5   11.86    3.63
  -1   4  -5   13.20    3.17
   1  -4   5   11.76    2.44
   1  -4   5    8.08    3.06
  -1  -4  -5   14.27    2.79
  -2   4  -5  129.10    6.44
  -2   4  -5  127.04    7.95
  -2  -4  -5  130.94    7.38
   2  -4   5  120.67    7.58
   2   4   5  124.67    7.08
  -2  -4  -5  129.89    6.13
  -2  -4  -5  133.68    8.65
   2   4   5  115.11    9.00
  -2   4  -5  138.42    9.16
   2  -4   5  133.98   10.05
   2  -4   5  126.66    7.66
  -2  -4  -5  126.00    8.58
  -2  -4  -5  124.87    6.20
   2  -4   5  139.87    9.75
  -2   4  -5  125.75    9.54
  -3   4  -5   37.63    3.22
   3  -4   5   31.48    4.30
  -3  -4  -5   34.47    4.36
   3  -4   5   42.13    5.81
  -3  -4  -5   35.60    3.34
   3   4   5   32.52    5.28
  -3  -4  -5   43.04    5.17
  -3   4  -5   35.47    4.95
  -3  -4  -5   34.29    4.73
   3  -4   5   36.26    4.68
   3  -4   5   35.28    5.45
   3  -4   5   33.23    5.62
  -3  -4  -5   39.82    3.26
  -4  -4  -5   12.09    3.15
  -4   4  -5   14.52    1.94
   4  -4   5   12.12    3.00
   4  -4   5   15.46    3.45
  -4  -4  -5   15.58    2.58
   4   4   5   11.14    3.82
   4  -4   5   12.30    3.90
  -4   4  -5   11.23    3.28
   4  -4   5   17.10    3.54
  -4  -4  -5   13.86    3.57
   4  -4   5   16.14    4.29
  -4  -4  -5   14.50    1.85
  -5   4  -5   10.22    1.67
   5  -4   5    9.86    3.01
   5   4   5    6.50    2.29
   5  -4   5   15.17    3.64
  -5  -4  -5   11.24    2.18
   5   4   5    5.58    3.57
   5  -4   5    6.21    3.81
  -5   4  -5    9.45    3.15
   5  -4   5   12.00    3.00
  -5  -4  -5    8.17    2.99
   5  -4   5   12.97    4.00
  -5  -4  -5    8.05    3.06
  -6   4  -5  142.39    5.64
   6  -4   5  147.90   10.19
   6   4   5  124.03    8.76
   6  -4   5  133.15    9.71
  -6  -4  -5  135.71    7.09
   6   4   5  135.17   10.57
  -6  -4  -5  130.16    9.30
  -6   4  -5  126.84    9.25
   6  -4   5  127.64   10.83
   6  -4   5  147.13    9.99
  -6  -4  -5  124.88    8.96
   6  -4   5  156.32   11.47
   6   4   5   99.28    5.43
  -7   4  -5   12.11    1.96
   7   4   5   12.53    3.34
   7  -4   5   12.13    3.33
  -7  -4  -5   15.27    2.83
   7  -4   5    8.91    3.01
   7   4   5   13.81    4.41
   7   4   5   10.83    2.00
  -7   4  -5   15.89    3.94
   7  -4   5   10.05    3.42
  -7  -4  -5   15.49    3.65
   7  -4   5   13.35    2.20
  -7  -4  -5   11.68    3.24
   8  -4   5    0.40    1.02
  -8  -4  -5    1.16    1.68
   8   4   5    2.77    2.78
   8  -4   5    0.20    3.17
   8   4   5    0.87    1.22
  -8   4  -5    1.18    2.01
  -8  -4  -5    2.06    2.16
   8  -4   5    3.22    3.08
   8   4   5   -0.05    2.73
  -8   4  -5    2.87    1.44
   9   4   5   78.45    7.94
   9   4   5   75.23    5.35
  -9  -4  -5   88.09    6.78
   9   4   5   79.53    8.63
   9  -4   5   83.33    4.52
   9  -4   5   66.94    8.29
  -9   4  -5   78.45    7.46
  -9  -4  -5   71.68    7.69
   9  -4   5   74.38    6.98
  10  -4   5    3.66    2.55
 -10  -4  -5    3.41    2.08
  10   4   5    4.87    2.57
  10  -4   5    5.11    3.37
 -10   4  -5    2.91    2.28
 -10  -4  -5    8.31    3.58
  10   4   5    3.60    2.82
 -11  -4  -5    2.14    1.80
  11  -4   5   -2.75    3.17
 -11   4  -5    5.15    2.08
 -11  -4  -5    2.35    2.94
  11   4   5    5.46    3.16
 -12  -4  -5   17.06    3.64
  12  -4   5   12.21    4.31
 -12   4  -5   14.74    3.64
 -12  -4  -5   17.28    4.56
  12   4   5   11.21    3.97
  13  -4   5   21.79    5.84
 -13  -4  -5    4.82    2.01
  13   4   5   14.53    4.50
 -14  -4  -5   -0.56    1.84
  14   4   5    3.07    2.49
 -15   5   5    6.41    3.20
 -15   5   5   -0.69    3.57
  15  -5  -5    3.09    4.70
 -14   5   5   -1.36    4.36
 -14  -5   5    7.95    3.35
  14  -5  -5   -1.76    4.26
 -14   5   5    5.07    2.89
  14   5  -5    9.73    3.98
 -13   5   5   95.19   11.40
 -13   5   5  104.12   11.14
 -13  -5   5  103.53    9.53
  13   5  -5  106.82   10.17
  13  -5  -5  101.01   12.41
 -12   5   5  104.32   11.40
 -12  -5   5  116.54   10.25
 -12   5   5  123.11   11.90
  12  -5  -5  115.57   13.03
  12   5  -5  117.16   10.49
  11  -5  -5   11.20    6.18
 -11  -5   5    1.12    2.67
 -11   5   5    3.60    2.03
 -11   5   5    1.10    3.16
  11   5  -5    4.77    3.77
  10  -5  -5    0.41    4.57
 -10   5   5    4.89    2.32
 -10  -5   5    9.59    3.62
  10   5  -5    8.25    1.90
 -10   5   5    8.60    4.15
  10   5  -5    5.06    3.28
   9  -5  -5   63.74    9.10
   9  -5  -5   91.17    7.34
  -9  -5   5   84.30    8.05
   9  -5  -5   74.30    5.20
  -9   5   5   80.67    6.63
   9   5  -5   80.30    5.55
   9   5  -5   81.67    8.17
   8   5  -5  163.27   10.94
   8  -5  -5  149.28    9.00
  -8  -5   5  173.27   11.34
   8  -5  -5  148.48    7.73
  -8   5   5  166.73    9.57
  -8  -5   5  157.62   10.44
   8   5  -5  162.35    8.22
  -8  -5   5  152.16   10.84
   8  -5  -5  142.36   13.55
   7   5  -5   16.31    4.48
   7   5  -5   22.69    4.87
  -7  -5   5   18.18    4.40
   7  -5  -5   23.40    3.68
  -7   5   5   22.79    4.06
   7   5  -5   15.44    2.92
  -7  -5   5   24.54    4.47
  -7  -5   5   19.42    3.92
   7  -5  -5   26.77    6.84
   7  -5  -5   23.56    3.38
  -6   5   5   -0.97    2.71
   6   5  -5    0.90    2.60
   6   5  -5    3.43    2.85
  -6  -5   5    0.60    2.41
   6  -5  -5    1.79    1.59
  -6   5   5    1.73    2.25
   6   5  -5    5.90    2.37
  -6  -5   5    3.62    3.28
  -6  -5   5    4.01    2.49
   6  -5  -5    0.76    1.40
   6  -5  -5    4.71    4.84
   5  -5  -5    6.82    5.00
   5  -5  -5    3.72    2.06
   5   5  -5    1.60    2.48
  -5   5   5    1.77    2.42
   5   5  -5    2.08    1.69
   5  -5  -5    2.37    1.80
  -5   5   5    1.23    2.70
   5   5  -5    3.77    2.22
  -5  -5   5    7.39    2.77
   5   5  -5    2.60    2.06
  -5  -5   5    5.99    3.50
  -4   5   5   82.10    8.34
   4   5  -5   85.27    5.97
  -4   5   5   77.80    7.35
   4  -5  -5   82.62    6.55
   4   5  -5   91.86    7.47
   4   5  -5   78.90    6.91
  -4  -5   5   67.22    7.42
  -4  -5   5   87.85    3.57
   4   5  -5   83.76    8.50
   4  -5  -5   85.90    8.48
  -4  -5   5   73.63    7.44
  -3   5   5   17.87    4.13
   3  -5  -5   20.03    3.70
  -3   5   5   18.12    3.82
   3  -5  -5   19.40    4.26
   3   5  -5   19.25    3.12
   3  -5  -5   16.63    2.81
   3   5  -5   16.45    3.76
  -3  -5   5    8.71    2.60
  -3  -5   5   18.35    2.24
  -3  -5   5   18.23    4.01
   3   5  -5   17.93    4.00
  -2   5   5   46.68    7.08
   2   5  -5   42.42    6.36
  -2   5   5   38.15    5.68
   2  -5  -5   47.57    5.39
   2  -5  -5   44.04    5.86
   2  -5  -5   44.84    4.05
   2   5  -5   44.76    4.30
   2   5  -5   48.21    5.65
  -2  -5   5   40.82    3.59
  -2  -5   5   35.15    5.78
  -2  -5   5   42.17    5.92
  -1   5   5  152.88   11.89
  -1   5   5  150.22   10.36
   1  -5  -5  146.68    9.35
   1   5  -5  151.66    7.88
   1  -5  -5  148.75    7.18
   1   5  -5  141.21    9.61
  -1  -5   5  153.50   11.33
  -1  -5   5  124.84    6.73
   1   5  -5  157.71   11.67
   1  -5  -5  139.47    9.32
  -1  -5   5  148.91   10.58
   0   5   5   15.72    4.54
   0  -5  -5   12.23    3.16
   0   5   5   10.43    3.61
   0  -5  -5   11.38    3.01
   0   5  -5   15.79    4.01
   0  -5  -5   14.60    2.75
   0   5  -5   14.26    3.07
   0   5  -5   15.44    3.80
   0  -5   5   15.57    3.90
   0  -5   5   15.44    4.59
  -1  -5  -5   65.96    6.53
   1   5   5   61.65    6.93
  -1   5  -5   57.08    7.20
  -1  -5  -5   61.35    4.93
  -1   5  -5   67.65    5.77
   1  -5   5   68.66    5.73
  -1   5  -5   62.66    6.96
   1  -5   5   73.49    8.16
   1  -5   5   59.76    7.30
  -1  -5  -5   67.92    6.12
   1   5   5   68.04    8.56
  -1   5  -5   64.53    6.20
  -2  -5  -5    1.66    2.11
  -2   5  -5    0.90    1.92
  -2  -5  -5    0.02    1.78
   2  -5   5   -0.90    1.82
  -2   5  -5   -0.91    1.82
   2   5   5   -2.17    2.90
  -2   5  -5    3.75    2.68
  -2   5  -5    1.63    2.59
  -2  -5  -5   -0.57    1.48
   2  -5   5    1.71    2.56
   2  -5   5    0.94    1.45
   2  -5   5    3.96    3.22
  -2  -5  -5    1.12    2.29
  -2  -5  -5    0.83    1.56
  -3  -5  -5    8.76    2.72
  -3   5  -5    5.72    1.84
   3  -5   5    9.45    2.81
   3  -5   5    9.78    3.88
   3   5   5    9.68    4.31
  -3  -5  -5    8.16    2.34
  -3   5  -5    7.58    2.83
   3  -5   5    5.66    2.96
   3  -5   5    8.35    2.87
  -3  -5  -5    6.50    2.17
   3  -5   5    4.44    3.70
  -3  -5  -5    7.52    2.95
  -4   5  -5   44.37    4.07
   4  -5   5   43.50    5.28
   4  -5   5   49.43    6.93
  -4  -5  -5   39.28    4.11
   4   5   5   46.43    6.55
  -4   5  -5   47.79    6.40
   4  -5   5   55.98    6.16
  -4  -5  -5   52.69    6.27
   4  -5   5   44.30    7.07
   4  -5   5   49.51    7.19
  -4  -5  -5   45.58    4.00
  -5   5  -5   34.46    3.40
   5   5   5   29.03    4.18
   5  -5   5   32.80    4.96
  -5  -5  -5   31.93    3.62
   5  -5   5   36.96    5.96
   5  -5   5   29.57    5.96
   5   5   5   26.08    5.55
  -5   5  -5   29.88    5.25
  -5  -5  -5   32.61    5.00
   5  -5   5   29.86    4.80
  -5  -5  -5   28.24    3.19
  -6   5  -5  153.75    6.83
   6  -5   5  166.38   11.09
   6   5   5  142.03    9.22
  -6  -5  -5  165.16    8.42
   6   5   5  157.10   12.46
  -6   5  -5  166.32   11.44
  -6  -5  -5  153.19   10.54
   6  -5   5  154.34   12.41
   6   5   5  174.21    8.63
  -7  -5  -5    2.20    1.65
   7   5   5    4.06    3.48
   7  -5   5    7.75    3.94
   7   5   5   -0.22    1.59
  -7   5  -5    5.26    3.01
  -7  -5  -5    6.84    3.19
   7   5   5    1.51    1.56
   8   5   5    8.97    2.95
  -8  -5  -5   10.14    2.65
   8   5   5    8.45    3.64
   8  -5   5    9.08    3.90
   8   5   5    6.32    2.01
  -8   5  -5    6.82    3.09
  -8  -5  -5    9.07    3.05
   8  -5   5   11.03    2.06
  -9  -5  -5    5.96    2.04
   9   5   5    8.75    4.16
   9  -5   5    6.59    3.62
  -9   5  -5    8.44    3.61
  -9  -5  -5    7.53    2.69
   9   5   5   11.89    4.41
  10  -5   5   95.76   10.94
 -10  -5  -5  109.74    8.17
 -10   5  -5  116.06    9.80
 -10  -5  -5   96.67    9.25
  10   5   5   90.97    9.53
 -11  -5  -5   11.10    3.12
  11  -5   5    3.22    3.01
 -11   5  -5   -2.33    2.38
 -11  -5  -5    5.00    2.56
  11   5   5    6.65    3.57
 -12  -5  -5    8.87    2.80
  12  -5   5    4.50    3.57
 -12  -5  -5    0.09    2.42
  12   5   5   10.46    3.85
 -12   5  -5   13.24    3.84
  13   5   5   -2.58    2.92
  13  -5   5   -9.73    4.59
 -15   6   5   58.23    8.88
 -14   6   5   -2.90    4.17
  13  -6  -5    5.70    5.02
 -13   6   5    2.88    3.39
  13   6  -5    4.90    3.27
 -13  -6   5    4.88    3.44
  12  -6  -5   -3.30    5.55
 -12  -6   5    3.24    2.66
 -12   6   5    7.29    3.95
  12   6  -5    1.83    3.60
  11  -6  -5   68.04   10.88
 -11  -6   5   83.94    8.74
  11   6  -5   72.20    5.22
 -11   6   5   67.86    9.66
  11   6  -5   82.20    8.88
 -10   6   5   -0.59    2.07
  10  -6  -5    0.74    1.32
  10  -6  -5   -0.09    4.83
 -10  -6   5    0.58    2.48
  10   6  -5    2.78    1.80
 -10   6   5   -0.74    3.59
  10   6  -5    0.77    3.74
   9   6  -5   16.98    4.73
  -9   6   5    7.72    2.86
  -9  -6   5    8.48    3.69
   9   6  -5    8.73    2.15
  -9  -6   5    7.31    3.47
  -9  -6   5    9.57    3.03
  -9   6   5   14.69    5.00
   9  -6  -5    7.13    2.10
   9  -6  -5    8.04    5.22
   8   6  -5   26.31    5.07
  -8  -6   5   19.62    4.84
  -8   6   5   31.13    4.90
   8   6  -5   20.05    3.40
  -8  -6   5   18.64    4.72
  -8  -6   5   20.25    4.57
  -8   6   5   29.02    6.58
   8  -6  -5   21.42    3.44
   8  -6  -5   24.85    7.10
   7   6  -5  101.17    9.18
   7  -6  -5  101.32    8.00
  -7  -6   5  119.49   10.42
   7   6  -5  105.43    8.00
  -7  -6   5   83.92    8.64
   7  -6  -5  107.55   11.21
  -7  -6   5  113.95   10.01
   7  -6  -5  120.89   13.05
  -7   6   5  107.17    8.87
   7  -6  -5   95.86    7.20
   6  -6  -5   86.50    7.34
   6   6  -5   87.68    6.27
   6  -6  -5   78.35    9.21
  -6   6   5   89.30    7.99
   6  -6  -5   68.91    6.21
   6   6  -5   87.04    7.51
  -6  -6   5   76.77    8.34
  -6  -6   5   80.50    8.55
   6   6  -5   73.95    7.48
   5  -6  -5   14.07    3.03
   5   6  -5   12.26    4.30
   5   6  -5    8.19    2.31
   5  -6  -5   12.80    3.23
   5   6  -5    7.16    2.71
  -5  -6   5    3.09    2.77
  -5  -6   5    8.09    1.02
  -5  -6   5    9.64    3.47
  -5   6   5    0.79    3.00
   5  -6  -5    7.34    3.76
   4   6  -5  307.40   14.87
   4  -6  -5  307.49   10.81
   4  -6  -5  265.27   12.79
   4   6  -5  311.21   10.86
   4   6  -5  291.85   14.34
  -4  -6   5  274.73   16.02
  -4   6   5  283.79   14.79
   4  -6  -5  311.14   13.73
   4  -6  -5  284.41   16.32
  -4  -6   5  291.53   15.77
  -3   6   5  328.74   16.16
   3  -6  -5  350.21   14.94
   3   6  -5  326.07   15.37
  -3  -6   5  347.61   18.25
   3  -6  -5  338.08   14.53
   3   6  -5  367.39   11.68
   3  -6  -5  356.70   10.90
   3  -6  -5  321.31   16.58
  -3  -6   5  340.07   17.11
  -2   6   5   -1.27    3.79
   2  -6  -5    3.64    2.43
   2   6  -5    4.58    1.93
   2  -6  -5    6.31    1.99
   2  -6  -5    2.03    1.74
   2   6  -5    3.64    2.84
  -2  -6   5    0.97    2.91
  -2  -6   5    5.34    2.99
   2  -6  -5   12.01    4.51
  -2   6   5    4.06    2.95
  -1   6   5  131.87   10.72
   1  -6  -5  131.94    9.68
   1  -6  -5  147.29    6.65
   1   6  -5  138.74    7.37
   1   6  -5  143.26   10.74
  -1  -6   5  133.61   11.55
  -1   6   5  155.38   12.99
   1  -6  -5  148.17   10.63
   1   6  -5  137.01   11.77
  -1  -6   5  136.54   11.32
   0  -6  -5    7.41    3.01
   0   6  -5    3.41    2.50
   0   6   5    6.05    3.97
   0  -6  -5    3.88    1.51
   0   6  -5    7.73    2.36
   0   6  -5    5.76    2.97
   0   6   5    5.32    3.69
   0  -6   5    5.63    3.99
   1   6   5  674.31   24.55
  -1  -6  -5  730.38   15.11
  -1   6  -5  678.97   23.58
   1  -6   5  674.99   25.11
  -1  -6  -5  694.02   20.98
  -1   6  -5  591.00   20.53
   2  -6   5  149.64    8.70
  -2   6  -5  171.92   12.28
   2   6   5  165.65   12.53
  -2  -6  -5  158.99   10.82
  -2  -6  -5  171.56    9.96
   2  -6   5  169.33   12.88
  -3  -6  -5   27.63    4.05
  -3   6  -5   29.84    5.48
   3   6   5   30.48    5.99
   3  -6   5   23.77    3.90
   3  -6   5   30.00    5.99
  -3  -6  -5   28.44    4.21
  -3  -6  -5   30.75    5.01
   4  -6   5   15.06    3.41
   4   6   5   18.14    5.61
  -4  -6  -5   12.08    3.00
  -4   6  -5   12.78    4.10
  -4  -6  -5   16.51    4.04
  -4  -6  -5   16.14    2.99
   4  -6   5   19.25    5.84
   5  -6   5  105.14    8.57
  -5  -6  -5  107.43    7.42
   5   6   5  101.52   10.50
  -5   6  -5  128.15   10.93
  -5  -6  -5  100.09    8.72
   5  -6   5  103.41   10.88
  -5  -6  -5  106.34    6.80
   6  -6   5  190.04   11.93
   6   6   5  203.46   10.58
  -6  -6  -5  208.36   10.41
   6   6   5  211.84   15.07
  -6   6  -5  204.19   13.67
  -6  -6  -5  193.51   12.10
   6  -6   5  199.84   15.19
  -6  -6  -5  214.48    9.16
   7   6   5   97.54    7.96
  -7  -6  -5  103.52    7.51
   7   6   5   99.96   10.84
  -7   6  -5  108.16   10.34
  -7  -6  -5   93.78    8.64
   7  -6   5   98.07   10.98
  -8   6  -5   -2.33    3.47
   8  -6   5    5.14    3.89
  -8  -6  -5    4.12    2.77
  -8  -6  -5    4.31    2.08
  -9  -6  -5   15.68    3.20
   9  -6   5   18.13    5.56
  -9   6  -5   19.28    4.83
   9   6   5   25.98    4.62
  -9  -6  -5   18.59    4.34
   9   6   5   22.91    5.81
 -10  -6  -5   55.39    5.99
  10  -6   5   63.79    9.54
 -10   6  -5   49.14    7.10
 -10  -6  -5   54.60    7.35
  10   6   5   46.64    7.39
  11  -6   5  144.90   14.61
 -11  -6  -5  146.28   10.15
 -11   6  -5  150.57   12.11
 -11  -6  -5  152.78   12.15
  11   6   5  151.13   12.99
 -12   6  -5   -2.80    2.82
 -12  -6  -5    1.09    2.27
  12  -6   5    2.92    2.88
 -14   7   5    0.09    3.75
 -13   7   5   54.38    9.42
  12   7  -5   25.25    5.12
 -12   7   5   31.47    7.46
  12  -7  -5   23.55    8.04
  11  -7  -5   11.55    5.40
  11   7  -5    8.24    3.74
 -11  -7   5    4.83    2.87
 -11   7   5   -3.21    4.38
  11  -7  -5   -4.18    6.13
  10  -7  -5   17.09    5.46
  10   7  -5   21.11    5.36
  10   7  -5   16.89    3.21
 -10  -7   5   23.55    5.18
 -10   7   5   13.55    5.27
  10  -7  -5   21.11    7.88
   9  -7  -5   41.41    8.37
  -9   7   5   23.47    4.26
   9  -7  -5   37.07    4.64
   9   7  -5   32.89    6.44
   9   7  -5   27.61    4.17
  -9  -7   5   31.52    6.17
  -9   7   5   30.42    7.02
  -9  -7   5   23.70    5.04
  -8   7   5   42.01    6.06
   8  -7  -5   41.51    5.08
   8  -7  -5   38.16    7.64
   8   7  -5   39.34    6.54
   8   7  -5   35.45    5.02
  -8  -7   5   36.83    6.27
  -8   7   5   39.44    7.60
  -8  -7   5   36.15    6.15
  -8  -7   5   29.72    6.02
   7   7  -5   30.99    3.80
  -7   7   5   32.76    5.55
   7  -7  -5   41.86    5.25
   7  -7  -5   44.46    7.66
   7   7  -5   39.16    6.54
   7   7  -5   36.34    5.32
  -7  -7   5   43.42    6.89
  -7   7   5   31.21    6.92
  -7  -7   5   35.61    6.38
   6  -7  -5    6.50    2.50
   6   7  -5    3.00    3.80
   6   7  -5    1.89    1.86
  -6   7   5    1.68    2.76
   6  -7  -5    2.44    3.09
   6   7  -5    0.11    2.01
  -6   7   5    0.24    3.92
  -6  -7   5    3.53    3.59
   5  -7  -5   20.48    4.17
   5   7  -5   14.04    4.13
   5   7  -5   17.37    2.79
   5  -7  -5   18.55    3.93
   5   7  -5   26.01    5.08
  -5   7   5   12.27    4.22
   5  -7  -5   18.57    5.17
  -5   7   5   22.61    6.21
  -5  -7   5   19.69    5.03
  -4   7   5  147.34   11.72
   4  -7  -5  147.82    7.16
   4  -7  -5  122.57    9.64
   4   7  -5  165.04    7.53
   4  -7  -5  164.04   13.52
  -4  -7   5  136.96   11.84
   4   7  -5  139.78   10.83
  -3   7   5  105.01   10.22
   3   7  -5  117.34   10.11
   3   7  -5  124.74    6.41
   3  -7  -5  109.71    9.29
   3  -7  -5  123.08    6.02
   3  -7  -5  119.26   11.11
  -3  -7   5  113.29   10.80
   2  -7  -5   20.68    4.26
   2   7  -5   17.79    4.66
  -2   7   5   22.51    4.90
   2  -7  -5   20.08    5.25
   2   7  -5   28.33    3.34
   2  -7  -5   29.18    2.80
  -2  -7   5   20.09    5.70
   1   7  -5    4.96    3.19
  -1   7   5    5.41    3.24
   1  -7  -5    3.30    3.03
   1  -7  -5    5.69    1.32
   1   7  -5    4.84    1.84
  -1  -7   5    1.64    3.70
   0   7  -5    6.77    3.72
   0   7   5    3.08    3.74
   0   7  -5    2.42    3.23
   0  -7   5    4.75    2.73
   0  -7  -5    3.28    2.80
  -1   7  -5  113.13   10.61
   1   7   5  119.12   11.27
  -1   7  -5  102.54    9.72
   1  -7   5  103.63   11.05
  -1  -7  -5  104.22    9.08
  -2   7  -5   29.13    5.75
   2   7   5   21.11    5.37
  -2   7  -5   25.58    4.86
  -2  -7  -5   25.66    4.52
   2  -7   5   26.60    5.88
   3  -7   5    9.13    2.67
   3   7   5    5.19    4.11
  -3   7  -5    6.60    3.12
  -3  -7  -5    6.13    2.51
   3  -7   5   11.75    4.35
  -3  -7  -5    7.95    2.69
  -3  -7  -5    6.53    3.26
  -3   7  -5    6.77    2.93
  -4   7  -5   75.14    6.94
   4  -7   5   84.66    7.34
  -4  -7  -5   70.17    6.95
   4   7   5   74.41    9.69
  -4   7  -5   81.49    9.26
  -4  -7  -5   80.76    8.22
   4  -7   5   75.43    9.83
  -4  -7  -5   82.84    7.13
   5  -7   5   39.42    5.29
  -5  -7  -5   50.37    5.79
   5   7   5   36.60    7.17
  -5  -7  -5   45.67    6.24
   5  -7   5   43.22    8.12
  -5  -7  -5   57.80    5.71
  -5   7  -5   50.92    7.70
   6   7   5   -3.02    3.76
  -6  -7  -5    6.00    3.00
   6   7   5    5.89    3.38
  -6  -7  -5    3.08    2.02
   6  -7   5   -2.25    3.82
  -6  -7  -5    3.56    2.14
  -6   7  -5    0.46    2.99
  -7  -7  -5    9.38    2.62
  -7   7  -5   12.68    4.49
   7   7   5    4.86    3.35
  -7  -7  -5   11.05    3.63
   7  -7   5    9.76    4.66
  -8   7  -5   -1.19    2.72
   8  -7   5   -4.52    4.50
  -8  -7  -5    0.04    2.43
   8   7   5    1.87    3.41
  -8  -7  -5   -2.72    2.04
  -9  -7  -5    0.56    2.36
  -9   7  -5    3.87    2.30
   9  -7   5   -8.90    5.39
  -9  -7  -5    4.72    2.61
   9   7   5   -5.12    4.83
 -10  -7  -5   16.59    4.15
 -10   7  -5   21.98    5.54
  10  -7   5   20.97    6.03
 -11  -7  -5    8.22    3.29
 -11   8   5   32.65    8.11
 -10  -8   5   -2.85    4.08
  10   8  -5   -4.38    2.45
 -10   8   5    3.19    4.69
  10   8  -5    3.60    4.37
  -9  -8   5    0.06    2.53
   9   8  -5   -3.54    2.51
  -9  -8   5   -0.28    2.63
   9  -8  -5   -1.19    4.29
  -9   8   5    4.71    3.96
   9   8  -5   -2.45    3.98
  -8  -8   5   -0.01    2.77
   8   8  -5   -0.06    1.78
  -8  -8   5   -0.88    3.44
   8  -8  -5   -2.63    3.76
  -8   8   5   -1.71    4.10
   8   8  -5   -0.79    3.10
  -7  -8   5   40.64    7.06
   7   8  -5   43.16    6.23
  -7  -8   5   53.30    8.02
   7  -8  -5   58.25    9.43
  -7   8   5   50.90    9.63
   7   8  -5   62.77    8.59
  -6  -8   5   19.33    4.97
   6   8  -5   19.11    4.75
   6  -8  -5   23.54    6.62
  -6   8   5   11.13    4.84
   6   8  -5   23.57    5.72
  -5  -8   5    2.93    3.49
   5   8  -5    1.87    2.46
  -5   8   5   -2.78    2.62
   5  -8  -5    1.40    3.08
  -5   8   5    9.50    5.93
   5   8  -5    5.88    3.44
  -4   8   5   15.66    4.81
   4  -8  -5   11.46    4.61
  -4   8   5   12.19    4.70
  -4  -8   5    4.85    3.77
   4   8  -5   17.49    4.89
  -3   8   5   26.17    6.46
   3  -8  -5   21.10    5.29
  -3   8   5   19.93    5.88
  -3  -8   5   25.80    5.90
   3   8  -5   21.28    5.31
  -2   8   5    3.37    2.99
   2  -8  -5   -1.56    3.22
  -2   8   5    4.83    4.53
  -2  -8   5    0.73    3.25
   2   8  -5    2.57    3.22
  -1   8   5   -6.15    4.62
  -1   8   5   -2.04    4.27
   1  -8  -5   -1.84    3.08
  -1  -8   5   -2.74    3.50
   1   8  -5    5.58    3.25
   0   8   5   -2.83    3.83
   0   8   5   -0.48    4.07
   0  -8  -5    1.68    3.05
   0  -8   5   -1.27    3.96
   0   8  -5    6.95    4.34
   1   8   5    2.00    3.74
   1   8   5    5.77    5.03
   1  -8   5   -2.94    4.42
  -1  -8  -5   -1.88    2.45
  -1   8  -5    1.40    3.22
   2   8   5    7.98    3.87
   2   8   5    7.63    4.50
   2  -8   5   14.73    5.08
  -2  -8  -5    8.31    3.23
  -2   8  -5   11.91    4.00
   3   8   5   -3.35    3.49
   3   8   5    8.18    4.49
  -3  -8  -5   -2.46    2.61
  -3  -8  -5    0.50    2.14
   3  -8   5    0.20    3.58
  -3   8  -5   -0.89    3.58
  -3  -8  -5   -1.97    2.54
   4   8   5   13.14    4.53
   4  -8   5   17.37    5.28
  -4  -8  -5   11.58    3.13
  -4  -8  -5   16.46    4.25
  -4   8  -5   19.07    4.96
  -4  -8  -5   11.45    3.16
   5   8   5   -0.46    3.60
  -5  -8  -5    1.21    2.43
   5  -8   5    1.37    4.17
  -5  -8  -5    0.23    2.04
  -5  -8  -5    0.97    2.04
  -5   8  -5   -2.02    2.95
   6   8   5    2.65    3.08
  -6  -8  -5    8.25    3.58
   6  -8   5   -4.06    4.51
  -6  -8  -5    2.13    1.83
  -6   8  -5   -4.44    3.84
  -7  -8  -5   11.65    3.05
  -7  -8  -5   16.45    4.35
   7   8   5    2.76    2.70
   7  -8   5    9.43    4.88
  -7   8  -5   14.48    4.60
  -8  -8  -5   -1.43    1.95
  -8  -8  -5   -6.48    3.45
  -9  -8  -5    4.77    2.31
   9   9  -5   50.90    6.69
   8   9  -5   24.30    5.27
   7   9  -5   -3.24    3.41
   7   9  -5   -0.65    2.68
   7  -9  -5   -2.95    4.27
   6   9  -5   15.54    4.81
   6  -9  -5   20.91    6.10
  -6  -9   5   26.65    6.23
   6   9  -5   28.13    6.02
  -5  -9   5    2.06    4.79
   5   9  -5   11.01    3.89
   5  -9  -5    6.09    4.20
  -5   9   5    1.18    3.97
   5   9  -5    2.80    4.19
   4  -9  -5    8.99    4.22
  -4   9   5    1.14    4.18
   4   9  -5   11.71    3.91
   3  -9  -5   -1.89    3.93
  -3   9   5   -0.06    4.44
  -3  -9   5    3.73    3.60
   3   9  -5   -0.65    2.83
  -2   9   5   16.01    6.43
   2  -9  -5   29.61    6.78
  -2  -9   5   27.08    7.37
   2   9  -5   18.64    5.24
  -1   9   5   -2.64    3.52
   1  -9  -5    2.81    3.43
  -1  -9   5   -1.65    3.12
   1   9  -5   -0.76    2.65
   0   9   5    1.11    4.09
   0  -9  -5    6.26    4.39
   0  -9   5    2.71    2.74
   0   9  -5    9.49    4.41
   1   9   5   -0.21    3.15
   1  -9   5    1.50    3.88
  -1  -9  -5    9.17    3.32
  -1   9  -5    1.97    3.38
   2   9   5   -7.26    4.72
   2  -9   5   -4.13    3.88
  -2  -9  -5    1.41    2.68
  -2  -9  -5    1.06    2.33
  -2   9  -5   -5.00    3.47
   3   9   5   -2.44    4.51
  -3  -9  -5    4.02    2.62
  -3  -9  -5    3.17    3.02
  -3  -9  -5    0.47    2.15
   4   9   5   17.90    5.55
  -4  -9  -5   26.39    5.39
  -4  -9  -5   20.17    4.30
  -5  -9  -5   -0.17    2.23
   5   9   5   -7.08    4.57
  -5  -9  -5   -0.91    1.92
  -6  -9  -5    9.98    4.24
   6   9   5    6.39    4.05
  -7  -9  -5   -5.31    2.93
   7  10  -5    5.87    2.87
   6  10  -5    6.78    3.87
   4 -10  -5   22.65    6.27
   3 -10  -5   20.66    6.54
   2 -10  -5    6.73    3.92
   1 -10  -5    9.78    4.40
   0 -10  -5   -5.61    4.84
  -1 -10  -5   20.72    5.42
  -2 -10  -5   -2.55    4.33
  -3 -10  -5    6.01    2.83
  16   0  -6    3.05    3.31
 -16   0   6    3.35    2.55
  15   0  -6   28.79    5.76
 -15   0   6   29.22    5.03
  14   0  -6    2.48    3.11
 -14   0   6    4.29    2.41
 -13   0   6  138.54    6.04
 -13   0   6  155.08   10.25
  13   0  -6  178.22   12.00
 -12   0   6  104.21    7.95
  12   0  -6  115.00    9.43
 -11   0   6  298.80   12.73
  11   0  -6  302.11   13.36
  11   0  -6  321.01   14.60
 -11   0   6  312.03   14.46
 -10   0   6  247.41   10.92
  10   0  -6  241.51   11.29
  10   0  -6  259.61   12.45
 -10   0   6  259.65   12.57
  -9   0   6  208.81    9.56
   9   0  -6  221.69   10.28
   9   0  -6  210.18   10.79
  -9   0   6  204.32   10.67
  -8   0   6   88.00    5.67
   8   0  -6   88.23    6.24
   8   0  -6   90.88    6.78
  -8   0   6   91.68    6.66
  -7   0   6   73.63    4.89
   7   0  -6   79.52    6.16
  -7   0   6   75.49    5.81
  -6   0   6  234.47    8.04
   6   0  -6  233.32    8.69
   6   0  -6  250.87    9.96
  -6   0   6  230.18    9.28
  -5   0   6   67.80    3.99
   5   0  -6   61.42    4.28
   5   0  -6   61.48    4.79
  -5   0   6   58.84    4.57
  -4   0   6   44.97    3.65
   4   0  -6   33.16    3.47
  -4   0   6   43.61    2.99
   4   0  -6   52.58    4.39
  -3   0   6   28.60    2.84
   3   0  -6   31.69    3.53
   3   0  -6   30.48    3.18
   3   0  -6   31.58    3.56
  -3   0   6   33.19    2.40
  -2   0   6    6.78    2.41
   2   0  -6    4.23    2.49
  -2   0   6    4.10    0.95
  -2   0   6    5.38    1.57
   2   0  -6    4.03    2.06
   2   0  -6    4.01    1.98
   2   0  -6    3.11    1.39
  -1   0   6   45.05    2.77
   1   0  -6   44.96    3.69
   1   0  -6   41.68    4.68
  -1   0   6   46.03    2.19
  -1   0   6   39.14    3.94
   1   0  -6   45.25    4.16
   1   0  -6   45.13    3.34
   0   0   6    7.14    2.57
   0   0  -6    2.54    2.37
   0   0   6    4.01    1.03
   0   0  -6    6.37    1.77
   0   0   6    3.45    1.96
   0   0  -6    2.93    2.26
   0   0   6    4.00    1.14
   1   0   6   75.07    3.00
   1   0   6   74.29    2.83
  -1   0  -6   76.04    6.35
   1   0   6   84.74    5.77
  -1   0  -6   82.03    5.74
   1   0   6   83.50    6.00
  -1   0  -6   77.22    3.87
   2   0   6  134.91    4.23
  -2   0  -6  137.41    8.71
   2   0   6  137.21    4.31
   2   0   6  141.98    7.38
   2   0   6  139.02    7.27
  -2   0  -6  141.70    7.82
   2   0   6  132.82    3.86
   3   0   6  424.81    8.61
   3   0   6  465.87    7.33
  -3   0  -6  442.58   16.05
   3   0   6  446.91    8.77
   3   0   6  445.83   13.10
   3   0   6  458.66   13.36
  -3   0  -6  455.57   14.62
   3   0   6  450.27    6.85
   4   0   6   30.29    3.88
   4   0   6   28.31    2.01
  -4   0  -6   27.94    4.62
  -4   0  -6   30.51    3.57
   4   0   6   26.20    2.39
   4   0   6   31.81    3.80
  -4   0  -6   26.64    4.17
   4   0   6   27.38    2.00
   5   0   6   87.85    3.84
   5   0   6   89.90    7.77
  -5   0  -6   84.84    6.03
   5   0   6   81.81    4.66
   5   0   6   83.94    6.14
   5   0   6   91.37    6.50
  -5   0  -6   84.79    7.03
   5   0   6  105.60    7.91
   5   0   6   93.77    4.08
   6   0   6   21.36    3.51
   6   0   6   25.74    2.36
   6   0   6   22.65    4.51
  -6   0  -6   27.06    3.87
   6   0   6   24.50    2.88
   6   0   6   22.67    3.49
   6   0   6   21.62    3.95
  -6   0  -6   24.01    4.50
   6   0   6   25.18    2.54
   7   0   6  142.91    5.86
  -7   0  -6  133.99    8.50
   7   0   6  135.16    7.07
   7   0   6  130.57    8.08
   7   0   6  132.69    8.37
   7   0   6  136.58    9.68
   7   0   6  143.11    6.42
  -8   0  -6   53.85    5.91
   8   0   6   45.79    4.53
   8   0   6   59.57    5.61
   8   0   6   48.05    5.15
   8   0   6   59.87    4.21
   8   0   6   55.19    4.52
  -9   0  -6   58.17    6.62
   9   0   6   53.61    5.28
   9   0   6   82.98    6.91
   9   0   6   59.01    6.08
   9   0   6   63.95    4.78
   9   0   6   87.53    6.08
 -10   0  -6   86.08    8.26
  10   0   6   76.68    6.72
  10   0   6   83.47    6.88
  10   0   6   75.74    7.06
  10   0   6   87.38    6.34
  10   0   6   82.63    5.70
  11   0   6    3.96    1.85
  11   0   6    1.23    1.52
  11   0   6    2.00    1.63
 -11   0  -6    3.80    2.59
  12   0   6    1.48    1.94
 -12   0  -6    3.00    2.92
 -13   0  -6   39.92    6.99
 -14   0  -6    1.65    2.50
  16  -1  -6   -0.19    3.86
  16   1  -6    8.54    4.29
 -16   1   6    1.36    2.72
  15   1  -6    0.25    3.06
 -15  -1   6    3.53    2.63
 -15   1   6    1.24    2.28
 -14   1   6   -0.76    1.38
 -14  -1   6   -1.30    2.19
 -14   1   6   -1.75    2.47
  14   1  -6   -0.88    1.20
  14  -1  -6   -1.01    3.24
  14   1  -6   -4.10    3.18
 -13  -1   6    3.01    2.45
 -13   1   6   -0.44    2.07
 -13  -1   6    3.35    1.39
 -13   1   6    0.84    1.19
  13  -1  -6    4.20    3.61
  13   1  -6   -3.07    3.46
 -12  -1   6  118.83    8.68
 -12   1   6  127.51    6.65
 -12  -1   6  120.23    5.82
  12   1  -6  110.60    9.13
  12  -1  -6  136.61   10.70
 -12   1   6  123.18    9.02
 -11   1   6   68.45    6.32
 -11  -1   6   63.29    6.01
  11  -1  -6   66.32    6.14
  11   1  -6   59.46    6.31
 -11   1   6   64.47    4.86
 -11  -1   6   63.62    4.35
  11  -1  -6   84.53    8.26
  11   1  -6   56.03    6.19
  10   1  -6    3.84    2.53
 -10  -1   6    1.27    1.09
  10   1  -6   -1.53    2.02
  10  -1  -6    1.88    1.70
 -10  -1   6   -1.52    2.25
 -10   1   6   -1.64    1.86
 -10   1   6    1.05    1.43
  10  -1  -6    0.91    2.35
 -10   1   6    0.08    1.91
 -10  -1   6    4.98    2.75
  10   1  -6   -2.18    2.51
   9   1  -6    1.97    1.60
  -9  -1   6    2.00    1.21
   9   1  -6    4.16    2.18
  -9   1   6    3.09    1.81
  -9  -1   6    1.79    1.79
   9  -1  -6    3.01    1.52
  -9   1   6    2.61    1.69
   9  -1  -6    2.70    3.10
  -9   1   6   -1.49    2.16
  -9  -1   6    2.99    2.27
   9   1  -6    1.93    2.67
   8   1  -6    1.08    1.76
  -8   1   6    0.34    1.51
  -8  -1   6    2.72    1.79
  -8   1   6    3.77    1.86
  -8  -1   6    2.31    2.10
   8   1  -6    1.88    2.46
  -8   1   6    4.14    2.24
   8  -1  -6    0.42    2.62
   8   1  -6   -0.34    1.59
  -8  -1   6    0.67    1.15
  -7   1   6    4.08    1.84
  -7  -1   6    6.05    2.11
  -7  -1   6    3.33    1.36
  -7   1   6    4.65    1.95
   7   1  -6    2.16    2.13
  -7   1   6    7.44    2.24
   7  -1  -6    1.88    2.59
  -7  -1   6    7.16    2.50
  -6  -1   6  114.94    6.85
  -6   1   6  117.00    5.64
  -6  -1   6  120.67    6.22
   6  -1  -6  106.23    5.50
  -6   1   6  124.92    6.58
  -6  -1   6  112.03    5.96
   6   1  -6  111.19    7.20
   6  -1  -6  118.37    7.77
   6   1  -6  119.55    6.66
  -6   1   6  121.92    6.96
  -5  -1   6  156.75    7.34
  -5   1   6  157.03    5.92
  -5  -1   6  153.10    6.68
   5  -1  -6  161.17    6.09
  -5   1   6  155.71    7.43
  -5  -1   6  161.88    7.26
   5   1  -6  158.71    5.89
  -5   1   6  159.73    7.52
   5   1  -6  155.21    7.08
   5  -1  -6  171.71    9.01
   4   1  -6  110.20    5.74
  -4   1   6  115.65    6.13
   4  -1  -6  118.31    7.36
  -4  -1   6  114.94    5.84
  -4   1   6  112.32    4.41
   4  -1  -6  110.77    4.55
  -4  -1   6  122.01    5.68
  -4   1   6  133.50    6.91
   4   1  -6  117.21    5.19
   4   1  -6  112.17    6.66
  -3   1   6   -0.58    1.81
   3  -1  -6    2.50    2.59
  -3   1   6   -0.81    1.54
   3   1  -6    1.44    1.64
  -3  -1   6    0.71    1.40
   3   1  -6    2.14    2.30
  -3   1   6   -0.33    0.77
   3  -1  -6   -0.02    0.79
  -3  -1   6   -1.10    1.29
   3   1  -6   -0.56    1.34
   3   1  -6    0.55    1.49
   2   1  -6  275.49    7.06
   2  -1  -6  262.60   10.42
  -2   1   6  265.41    8.53
  -2  -1   6  254.81    6.91
  -2   1   6  258.93    4.22
   2   1  -6  261.46   10.85
   2  -1  -6  281.97   10.96
  -2   1   6  279.21   10.05
   2   1  -6  276.93    8.47
   2  -1  -6  276.11   10.15
  -2  -1   6  274.80    8.97
   2   1  -6  262.30    9.50
   1   1  -6   73.65    3.39
   1  -1  -6   76.15    6.10
  -1   1   6   72.34    4.67
  -1  -1   6   73.28    3.24
   1  -1  -6   78.25    6.15
   1   1  -6   73.85    6.29
  -1   1   6   76.64    5.68
   1   1  -6   72.91    4.81
   1  -1  -6   79.65    5.80
  -1  -1   6   69.39    4.87
   1   1  -6   69.22    5.01
   1  -1  -6   68.32    3.51
  -1  -1   6   72.83    4.54
   0   1   6    1.13    1.86
   0   1  -6    1.98    1.05
   0  -1   6    1.37    0.76
   0   1   6   -0.08    1.52
   0  -1  -6    2.43    2.49
   0   1  -6    3.99    2.69
   0  -1   6    2.31    1.55
   0   1  -6    2.44    1.89
   0  -1  -6    5.57    2.51
   0   1  -6    1.95    1.47
   0  -1   6    1.03    1.48
   0  -1  -6    1.46    0.89
   1   1   6   93.09    5.47
  -1  -1  -6  100.46    7.20
  -1   1  -6  106.22    7.53
   1  -1   6   98.94    5.31
   1  -1   6  111.32    6.18
   1   1   6  104.20    6.62
  -1   1  -6  112.16    6.77
  -1  -1  -6  115.21    7.20
   1  -1   6  104.64    6.41
  -1   1  -6   97.63    5.65
   1  -1   6  104.07    5.24
   2   1   6  213.90    8.69
  -2   1  -6  241.57   11.43
  -2  -1  -6  229.28   10.90
   2  -1   6  224.09    7.64
   2   1   6  228.88   10.76
   2   1   6  231.91    4.70
   2  -1   6  225.21    8.80
   2   1   6  223.75    9.79
   2  -1   6  224.05   10.07
  -2   1  -6  246.88   10.13
  -2  -1  -6  231.85   10.15
   2  -1   6  218.73    9.76
  -2   1  -6  227.84    8.37
   2  -1   6  232.16    7.81
   3  -1   6   -0.73    1.65
   3   1   6   -0.13    2.15
  -3  -1  -6   -0.28    0.98
   3  -1   6   -0.25    0.94
  -3   1  -6    0.70    2.55
  -3  -1  -6   -0.01    2.42
   3   1   6   -0.84    2.19
   3   1   6   -0.27    0.72
   3  -1   6    0.66    1.68
  -3   1  -6   -0.83    2.02
   3  -1   6    0.84    1.53
  -3  -1  -6   -0.63    2.01
   3  -1   6    1.18    1.20
   4  -1   6    3.27    1.75
  -4  -1  -6    5.79    1.77
   4   1   6    9.76    2.71
  -4   1  -6    7.84    3.56
  -4  -1  -6    7.34    3.24
   4  -1   6    4.79    1.90
   4   1   6    5.25    2.38
  -4  -1  -6    5.05    1.60
   4   1   6    4.24    1.19
   4  -1   6    6.82    1.58
   4   1   6    7.01    2.01
   4  -1   6    7.10    2.20
   4  -1   6    7.66    2.34
  -4  -1  -6   10.47    3.32
  -4   1  -6    4.40    2.64
   4  -1   6    7.99    1.94
  -5  -1  -6   28.56    3.44
   5   1   6   27.81    4.03
   5  -1   6   28.58    1.65
   5  -1   6   26.27    3.57
   5   1   6   29.54    3.26
   5  -1   6   34.23    4.81
   5   1   6   26.65    4.51
  -5  -1  -6   33.48    3.38
   5   1   6   26.56    2.79
   5  -1   6   26.03    2.88
   5   1   6   30.06    3.62
   5  -1   6   31.71    4.20
   5  -1   6   29.97    4.30
  -5  -1  -6   28.82    4.41
   5   1   6   34.76    4.81
   5  -1   6   27.63    3.30
   6   1   6   40.49    4.96
   6  -1   6   47.19    2.75
   6   1   6   41.65    3.81
   6  -1   6   49.80    6.27
  -6  -1  -6   41.59    4.14
   6   1   6   46.30    5.98
   6  -1   6   44.66    4.07
   6   1   6   45.91    3.89
  -6  -1  -6   41.76    4.21
   6  -1   6   40.94    4.16
   6  -1   6   42.16    5.07
   6   1   6   39.46    4.12
  -6  -1  -6   47.74    5.76
   6  -1   6   55.65    5.95
   6   1   6   44.96    5.56
   6  -1   6   36.38    3.94
   7  -1   6   77.75    3.95
   7   1   6   76.96    5.28
  -7   1  -6   71.04    7.22
  -7  -1  -6   71.72    5.74
   7  -1   6   69.55    5.39
   7   1   6   69.33    5.14
  -7  -1  -6   71.52    5.53
   7   1   6   81.82    7.15
   7  -1   6   79.33    5.90
   7   1   6   72.31    5.73
   7  -1   6   64.11    6.38
  -7  -1  -6   67.96    7.20
   7   1   6   71.35    2.70
   7  -1   6   64.49    5.30
   7   1   6   68.63    2.34
   8  -1   6  163.39    6.52
   8   1   6  165.90    7.88
  -8  -1  -6  164.63    9.19
  -8   1  -6  155.34   10.64
   8  -1   6  160.30    8.55
   8   1   6  150.30    8.17
  -8  -1  -6  160.14    8.24
   8   1   6  162.48   10.05
   8  -1   6  166.60    8.58
   8   1   6  161.30    8.85
   8  -1   6  155.12   10.27
  -8  -1  -6  162.93   11.29
   8   1   6  172.28    5.68
   8  -1   6  169.80    9.10
   8   1   6  150.80    4.62
   9   1   6   63.02    5.19
  -9   1  -6   74.69    8.00
  -9  -1  -6   63.98    6.21
   9  -1   6   64.03    5.86
   9   1   6   64.33    5.82
  -9  -1  -6   68.03    5.48
   9   1   6   72.80    6.90
   9  -1   6   70.71    5.61
   9   1   6   62.88    5.80
   9  -1   6   52.63    6.22
   9  -1   6   68.63    4.75
   9  -1   6   65.89    5.91
   9   1   6   71.04    4.42
   9   1   6   67.45    3.68
  10   1   6   81.26    6.21
 -10  -1  -6   79.56    7.50
 -10   1  -6   76.22    8.46
  10  -1   6   70.27    6.47
  10   1   6   72.04    6.52
  10   1   6   74.86    6.96
  10  -1   6   75.01    5.86
  10   1   6   78.34    6.58
  10  -1   6   70.24    7.30
  10  -1   6   82.76    7.00
  10   1   6   72.41    4.98
  10  -1   6   83.53    5.72
 -11   1  -6   18.52    4.80
 -11  -1  -6   21.56    4.47
  11   1   6   18.01    3.39
  11  -1   6   18.07    2.96
  11   1   6   12.29    3.32
  11  -1   6   19.72    3.74
  11  -1   6   23.11    3.32
 -12   1  -6    6.57    3.65
 -12  -1  -6    4.95    2.95
  12   1   6    3.18    1.67
  12   1   6    7.52    2.57
 -13   1  -6    5.78    3.93
 -13  -1  -6    6.27    2.89
 -14   1  -6   12.01    4.80
 -14  -1  -6   11.48    3.19
  16   2  -6   11.30    3.94
  16  -2  -6   24.06    6.64
 -16  -2   6   18.59    4.44
 -16   2   6   14.56    4.71
 -15  -2   6    5.68    2.55
 -15   2   6   -1.32    2.55
 -15   2   6    0.38    1.96
  15  -2  -6    2.16    3.50
  15   2  -6    7.52    3.70
 -14   2   6   53.63    7.46
 -14  -2   6   53.37    6.53
 -14   2   6   50.37    4.03
 -14   2   6   51.60    6.05
  14   2  -6   55.20    7.30
  14  -2  -6   55.62    8.10
 -13   2   6   25.20    3.12
 -13  -2   6   26.68    2.88
 -13   2   6   17.99    4.10
 -13  -2   6   18.79    3.97
  13   2  -6   18.03    2.37
  13   2  -6   26.97    5.38
  13  -2  -6   19.28    4.80
 -12   2   6   -1.36    1.62
 -12  -2   6    3.36    1.37
 -12  -2   6   -0.98    2.00
 -12   2   6    0.13    2.10
  12   2  -6   -1.09    0.99
  12   2  -6   -1.06    2.72
  12  -2  -6    1.14    3.02
 -11   2   6   14.01    2.45
 -11  -2   6   15.47    3.50
 -11   2   6   14.35    3.49
  11  -2  -6   12.73    2.77
 -11  -2   6   15.16    2.44
  11   2  -6   14.28    1.80
  11  -2  -6   17.82    4.73
  11   2  -6   10.12    3.31
  10   2  -6  255.90   12.39
 -10   2   6  251.79   12.36
  10  -2  -6  251.09   14.12
 -10  -2   6  287.26   14.62
 -10   2   6  275.34   12.60
  10   2  -6  244.31   13.36
 -10  -2   6  268.89   11.83
  10  -2  -6  250.78   11.01
 -10   2   6  265.76    9.92
 -10  -2   6  245.96    9.29
  10   2  -6  271.71    6.58
  10   2  -6  261.12   13.70
  -9  -2   6  120.02    8.95
   9   2  -6  111.16    7.87
  -9   2   6  105.76    7.51
   9  -2  -6  118.85    7.22
  -9  -2   6  117.33    7.68
  -9   2   6  120.64    6.72
  -9  -2   6  123.38    6.75
   9   2  -6  130.51    9.36
   9  -2  -6  122.06    9.70
  -9   2   6  119.81    8.23
   8   2  -6    0.75    1.44
   8  -2  -6   -0.34    1.23
  -8   2   6    1.23    1.85
  -8  -2   6   -0.28    1.78
  -8  -2   6    0.54    1.22
  -8  -2   6   -1.96    2.55
  -8   2   6   -1.25    2.07
   8  -2  -6   -1.22    3.30
   8   2  -6    2.99    2.65
  -8   2   6    0.50    1.50
   7  -2  -6  177.40   10.78
  -7   2   6  183.33    9.36
  -7   2   6  170.30    8.23
  -7  -2   6  169.72    8.44
  -7  -2   6  182.58    9.76
   7   2  -6  175.43    8.65
  -7   2   6  172.37    8.08
   7   2  -6  172.37    3.96
   7   2  -6  164.38    9.80
  -6   2   6   70.30    5.74
  -6   2   6   68.91    5.01
   6  -2  -6   61.15    4.03
  -6  -2   6   62.08    5.11
  -6  -2   6   58.65    5.52
   6   2  -6   64.55    5.15
   6  -2  -6   65.93    6.92
  -6   2   6   70.53    5.30
   6   2  -6   62.85    2.53
   6   2  -6   64.58    6.05
  -5   2   6  183.02    8.78
   5  -2  -6  204.77   11.08
  -5   2   6  194.94    7.64
   5  -2  -6  185.06    6.40
  -5  -2   6  187.74    8.39
  -5  -2   6  182.97    8.69
   5   2  -6  181.88    7.89
  -5   2   6  201.79    8.83
   5   2  -6  197.69    4.94
   5   2  -6  193.24    9.88
   4  -2  -6  205.93   11.12
  -4   2   6  206.89    9.33
  -4   2   6  207.27    7.23
  -4  -2   6  230.56    9.18
   4  -2  -6  216.42    6.08
   4   2  -6  208.12    7.71
  -4  -2   6  216.33    8.91
  -4   2   6  228.71    9.52
   4   2  -6  218.89    5.94
  -4  -2   6  204.69    9.29
  -3   2   6   61.19    5.20
   3  -2  -6   61.32    6.54
   3   2  -6   54.27    3.74
   3   2  -6   52.77    5.24
   3  -2  -6   59.10    2.73
  -3   2   6   58.06    5.22
   3   2  -6   63.06    3.65
  -3  -2   6   56.60    4.93
   2  -2  -6  771.00   20.76
  -2   2   6  769.51   17.72
   2   2  -6  754.36   11.64
   2   2  -6  753.24   18.39
   2  -2  -6  763.64   17.86
   2  -2  -6  763.30    7.28
   2   2  -6  764.54   16.21
   2   2  -6  740.91   18.28
  -2  -2   6  767.31   17.19
   2   2  -6  787.33   13.82
  -2  -2   6  751.13   13.74
  -2   2   6  775.27   17.96
   1   2  -6  564.48    8.58
  -1   2   6  532.74   15.03
   1  -2  -6  582.30   15.86
   1   2  -6  572.49   16.06
  -1   2   6  537.06   15.30
   1   2  -6  551.77   14.13
   1   2  -6  560.92   12.86
  -1  -2   6  550.50   12.60
   1  -2  -6  563.73   16.03
   1   2  -6  553.47   15.70
  -1  -2   6  567.80   14.63
   0   2   6   11.09    3.17
   0   2   6    9.15    3.23
   0  -2   6    9.16    2.41
   0   2  -6    8.83    2.93
   0  -2  -6   12.46    3.03
   0   2  -6    7.29    2.33
   0   2  -6   12.37    1.10
   0   2  -6   10.06    2.45
   0  -2   6   13.72    2.48
   0   2  -6   10.94    2.41
   0  -2   6   10.12    2.54
   0  -2  -6   17.14    3.59
   1   2   6   -0.97    2.26
   1   2   6    5.07    3.16
  -1  -2  -6    3.68    0.73
  -1   2  -6    3.90    2.03
   1  -2   6    5.59    2.27
  -1   2  -6    6.30    3.09
  -1  -2  -6    5.66    2.71
  -1   2  -6    6.45    2.22
   1  -2   6    5.30    2.02
  -1  -2  -6    5.15    2.48
  -1  -2  -6    4.79    0.68
   1  -2   6    6.72    2.19
   2   2   6  400.81   14.37
  -2   2  -6  435.72   15.39
   2  -2   6  424.90   13.28
  -2  -2  -6  419.58    6.06
  -2  -2  -6  430.38   14.68
   2  -2   6  434.42   15.17
   2  -2   6  430.81   15.43
  -2   2  -6  423.46   13.03
   2   2   6  405.47   14.32
  -2  -2  -6  423.85   13.38
   2  -2   6  438.77   13.72
  -2  -2  -6  424.78   14.33
  -2   2  -6  392.79   13.21
   2  -2   6  409.70   13.02
  -3  -2  -6  197.95    5.32
   3  -2   6  209.20   10.98
  -3   2  -6  202.49   11.23
  -3  -2  -6  198.88   10.54
   3  -2   6  191.25    8.87
   3   2   6  226.13   11.06
   3  -2   6  209.20   11.06
  -3   2  -6  218.57    9.57
   3  -2   6  207.84    8.36
   3   2   6  188.61   10.19
  -3  -2  -6  211.59    9.66
   3  -2   6  209.23   10.00
  -3  -2  -6  213.32   10.59
   3  -2   6  207.98    9.53
  -4  -2  -6  103.41    4.61
   4  -2   6   98.29    6.31
  -4  -2  -6  103.89    8.11
  -4   2  -6  102.79    8.31
   4   2   6   99.10    7.65
   4  -2   6  113.77    8.58
   4  -2   6  100.46    5.89
   4   2   6  107.82    7.92
  -4  -2  -6  104.13    7.05
   4  -2   6  109.50    8.20
  -4   2  -6  107.40    6.86
   4  -2   6  109.29    7.73
  -4  -2  -6  102.83    7.61
   4   2   6  109.23    8.35
   4  -2   6  101.65    7.03
  -5  -2  -6   -1.41    1.94
   5  -2   6    0.33    1.42
   5  -2   6   -1.09    1.77
   5   2   6    3.42    2.36
   5  -2   6    0.27    1.47
  -5  -2  -6   -0.97    1.18
   5   2   6    1.46    2.41
  -5   2  -6    2.25    1.78
   5   2   6   -0.43    1.15
   5  -2   6   -1.02    1.93
  -5  -2  -6   -1.09    2.44
   5  -2   6    2.93    1.93
   5   2   6    0.90    1.73
   5  -2   6   -1.19    1.88
   6  -2   6   28.23    3.56
  -6  -2  -6   34.94    4.25
   6   2   6   36.04    4.39
  -6  -2  -6   31.62    3.30
   6  -2   6   38.03    5.63
   6  -2   6   37.22    4.22
   6   2   6   31.34    4.99
   6   2   6   30.46    3.55
   6  -2   6   28.28    4.17
   6   2   6   25.08    4.41
   6  -2   6   31.14    4.77
  -6   2  -6   32.26    3.92
   6   2   6   35.68    3.77
  -6  -2  -6   30.19    4.75
   6  -2   6   36.64    4.84
   6   2   6   35.58    5.18
   7  -2   6  412.19    9.53
   7   2   6  432.09   14.36
  -7  -2  -6  420.68   12.63
   7  -2   6  399.59   13.58
   7   2   6  401.25   13.09
   7   2   6  409.79   16.52
   7  -2   6  428.10   12.66
  -7  -2  -6  397.57   14.30
   7  -2   6  387.61   16.95
   7   2   6  393.82   12.55
  -7  -2  -6  388.43   16.42
   7  -2   6  424.85   15.75
   8  -2   6   53.20    4.03
   8   2   6   52.27    5.28
  -8  -2  -6   54.10    5.04
   8  -2   6   49.17    5.17
   8   2   6   54.53    5.29
   8   2   6   49.91    6.18
   8  -2   6   52.57    4.61
  -8  -2  -6   56.70    5.59
   8   2   6   50.95    4.74
   8  -2   6   51.27    6.47
  -8  -2  -6   48.62    6.25
   8  -2   6   56.60    6.12
   9  -2   6   54.88    4.56
   9   2   6   55.89    5.62
  -9  -2  -6   55.20    5.52
   9  -2   6   51.53    5.51
   9   2   6   54.64    5.57
   9   2   6   61.97    6.90
   9  -2   6   65.03    5.13
  -9  -2  -6   61.53    5.81
   9   2   6   54.42    5.02
  -9  -2  -6   55.21    7.04
   9  -2   6   50.82    6.77
   9   2   6   52.85    2.49
   9  -2   6   53.67    6.29
   9   2   6   52.95    2.58
  10  -2   6    0.26    1.83
 -10  -2  -6   -0.96    1.85
 -10  -2  -6    5.34    2.45
  10   2   6   -1.52    3.11
  10  -2   6   -0.40    1.89
  10  -2   6    0.33    1.22
  10   2   6   -0.19    1.43
  10   2   6    4.38    2.19
  10  -2   6   -4.03    2.39
 -10  -2  -6   -1.35    2.77
  10   2   6   -4.86    2.71
  11   2   6   31.72    5.29
  11  -2   6   36.27    5.58
 -11  -2  -6   43.80    5.63
  11   2   6   41.26    4.98
  12   2   6   23.48    4.78
  12  -2   6   22.07    4.54
  12   2   6   26.66    4.60
 -12   2  -6   14.67    5.30
 -12  -2  -6   22.23    4.66
 -13   2  -6   24.80    6.80
 -13  -2  -6   30.52    5.49
 -14  -2  -6   28.32    5.88
  16  -3  -6   -1.53    4.26
 -16  -3   6   -6.40    3.22
 -15   3   6    5.21    3.10
  15  -3  -6   14.71    5.52
  15   3  -6   10.38    3.68
 -15   3   6    6.24    3.07
 -15  -3   6   16.61    4.23
 -14   3   6    2.17    2.22
  14  -3  -6    4.69    4.22
  14   3  -6    7.07    3.46
 -14   3   6    8.19    3.75
 -14  -3   6   16.71    4.03
 -13   3   6   13.79    2.38
 -13  -3   6   12.95    3.45
 -13   3   6   18.68    4.95
 -13   3   6    5.28    2.41
  13  -3  -6   15.71    4.98
  13   3  -6   14.92    3.80
 -12  -3   6   77.40    7.63
 -12   3   6   90.48    5.93
 -12  -3   6   88.15    5.93
 -12   3   6   77.63    8.28
  12   3  -6   84.61    8.08
  12  -3  -6   81.08    9.59
 -11   3   6    2.43    1.70
  11  -3  -6   -0.66    1.92
 -11   3   6    2.47    2.58
 -11  -3   6    2.36    2.65
 -11  -3   6    0.72    1.31
  11   3  -6    1.74    3.05
  11  -3  -6    4.19    4.44
 -10  -3   6   40.63    4.41
 -10   3   6   40.63    4.20
 -10   3   6   38.45    5.59
 -10  -3   6   33.86    4.69
  10  -3  -6   49.68    5.07
  10   3  -6   35.51    5.00
  10  -3  -6   42.59    6.72
  -9   3   6    0.48    2.02
  -9  -3   6   -0.38    2.12
   9  -3  -6   -0.73    1.75
   9   3  -6    1.20    1.73
  -9   3   6    3.69    2.00
   9   3  -6    2.57    2.20
  -9   3   6    0.55    1.85
   9  -3  -6    4.03    3.76
   8   3  -6   52.41    5.50
   8  -3  -6   53.19    4.69
  -8  -3   6   53.51    5.59
  -8   3   6   51.56    5.81
  -8   3   6   58.19    5.14
   8  -3  -6   61.61    7.81
  -8   3   6   57.15    6.05
   8   3  -6   49.91    6.25
   7   3  -6   52.68    5.32
  -7  -3   6   46.56    5.20
  -7   3   6   45.54    5.02
  -7   3   6   49.34    4.83
  -7   3   6   46.18    5.24
   7  -3  -6   49.52    7.16
   7   3  -6   52.56    6.25
   6   3  -6  162.82    8.44
  -6   3   6  150.04    8.55
   6  -3  -6  163.77    7.03
  -6  -3   6  161.59    9.08
  -6   3   6  174.07    9.01
   6  -3  -6  160.43   11.50
  -6   3   6  174.83    9.76
  -6  -3   6  156.97    9.54
   6   3  -6  162.33   10.33
  -5   3   6   13.90    2.86
   5  -3  -6   11.61    1.85
   5   3  -6   10.41    3.07
  -5  -3   6   12.89    3.40
  -5  -3   6   10.72    2.79
   5   3  -6   16.06    2.72
   5  -3  -6   10.28    4.45
   5  -3  -6   15.00    2.71
  -5   3   6   13.98    3.14
   5   3  -6   11.51    2.67
  -5   3   6   10.71    2.89
   4   3  -6   26.78    3.41
  -4   3   6   23.38    3.73
   4   3  -6   23.56    3.73
   4  -3  -6   30.24    2.62
  -4  -3   6   29.48    4.29
   4   3  -6   28.56    3.54
  -4  -3   6   27.86    4.07
   4   3  -6   26.01    4.30
   4  -3  -6   26.68    3.50
  -4   3   6   31.37    4.35
   4  -3  -6   23.56    4.89
  -3   3   6   82.30    6.96
   3  -3  -6   97.50    9.22
   3   3  -6   83.07    6.40
   3  -3  -6   86.29    4.01
   3  -3  -6   91.18    6.52
  -3   3   6  114.28    7.77
   3  -3  -6   96.96    6.43
  -3  -3   6   88.14    7.16
   3   3  -6   86.90    6.21
   3   3  -6  104.26    8.10
  -3  -3   6   98.64    7.29
  -3  -3   6   90.40    4.25
   3   3  -6   94.90    5.45
  -2   3   6   44.11    5.07
   2   3  -6   36.27    4.37
   2  -3  -6   39.83    4.38
   2  -3  -6   44.20    2.61
  -2   3   6   42.32    5.26
   2   3  -6   35.06    3.06
  -2  -3   6   45.02    5.12
   2   3  -6   41.65    4.40
  -2  -3   6   35.87    3.15
  -2  -3   6   44.35    5.13
  -1   3   6   96.61    7.76
   1   3  -6  103.54    4.57
   1   3  -6   95.04    6.84
   1  -3  -6  100.21    6.74
   1  -3  -6  101.02    3.79
  -1   3   6  114.12    7.87
   1   3  -6   98.44    6.71
  -1  -3   6   97.42    5.37
  -1  -3   6  105.96    7.34
   0   3   6    9.40    3.38
   0   3   6   14.62    3.59
   0   3  -6    9.75    1.56
   0  -3   6    9.86    2.71
   0   3  -6    8.19    2.70
   0  -3  -6   10.42    2.59
   0  -3  -6   10.79    1.46
   0  -3  -6    9.98    2.18
   0   3  -6    8.57    2.67
   0  -3  -6    9.52    1.26
   0  -3   6   10.87    2.25
   0  -3  -6    8.33    3.07
   0  -3   6   11.38    3.24
   1   3   6    1.19    2.97
   1   3   6    4.96    2.92
  -1   3  -6    4.75    1.15
  -1   3  -6    3.14    0.94
  -1   3  -6    4.87    2.78
   1  -3   6    4.53    2.14
  -1  -3  -6    7.68    2.68
  -1  -3  -6    4.56    0.98
  -1   3  -6    4.70    2.44
   1  -3   6    4.93    1.76
  -1  -3  -6    4.05    2.29
  -1  -3  -6    4.84    1.30
   1  -3   6    4.18    2.49
   2   3   6  206.93   11.97
   2  -3   6  205.68   10.89
   2  -3   6  193.88   10.27
  -2   3  -6  205.64   10.71
  -2  -3  -6  193.93    9.93
  -2  -3  -6  207.43    5.31
   2   3   6  191.21   10.84
  -2  -3  -6  207.12   10.22
   2  -3   6  199.53   11.62
  -2   3  -6  204.26    9.99
   2  -3   6  197.90    9.49
  -2  -3  -6  197.26   10.59
   2  -3   6  192.74   10.37
  -2  -3  -6  195.31    4.37
  -3  -3  -6   32.02    4.38
  -3   3  -6   27.67    4.78
  -3  -3  -6   23.62    4.03
   3   3   6   31.42    4.26
   3  -3   6   21.12    3.75
   3  -3   6   28.75    4.44
  -3  -3  -6   27.49    2.33
   3   3   6   37.68    5.69
  -3   3  -6   33.10    4.46
   3  -3   6   28.08    5.00
  -3  -3  -6   33.73    5.10
   3  -3   6   22.49    3.61
   3  -3   6   30.84    4.71
  -4  -3  -6   34.22    4.45
   4  -3   6   34.05    4.77
  -4  -3  -6   35.40    4.97
   4   3   6   26.48    4.24
  -4   3  -6   36.41    5.20
   4  -3   6   35.29    4.73
  -4  -3  -6   35.55    2.86
   4   3   6   36.04    5.51
  -4   3  -6   32.60    4.36
   4  -3   6   33.35    5.37
   4  -3   6   33.30    4.73
  -4  -3  -6   29.93    4.53
   4  -3   6   31.37    4.86
  -5  -3  -6   29.08    4.14
   5  -3   6   39.44    4.99
   5   3   6   38.62    5.15
   5  -3   6   47.97    6.17
  -5  -3  -6   41.39    3.37
   5  -3   6   37.60    3.77
   5   3   6   36.75    5.43
   5  -3   6   38.19    5.68
  -5   3  -6   39.59    4.91
  -5  -3  -6   40.33    5.29
   5  -3   6   33.66    4.75
   5  -3   6   32.94    4.99
   6   3   6   22.76    4.32
  -6  -3  -6   24.03    2.89
   6  -3   6   25.81    3.94
   6   3   6   23.85    4.60
   6  -3   6   25.78    4.57
  -6   3  -6   17.61    3.76
   6  -3   6   26.20    4.59
   6  -3   6   26.25    5.18
  -6  -3  -6   23.44    4.45
  -6  -3  -6   25.49    4.32
   6  -3   6   23.01    3.12
  -7  -3  -6   18.50    3.73
   7  -3   6   19.39    2.93
  -7  -3  -6   18.62    2.91
   7  -3   6   15.07    3.02
   7   3   6   18.81    4.49
   7  -3   6   23.44    4.77
  -7   3  -6   20.91    3.83
  -7  -3  -6   13.83    3.74
   7  -3   6   18.14    4.44
   7   3   6   26.35    4.56
  -8  -3  -6    3.41    1.95
   8  -3   6    3.32    1.71
   8  -3   6   -0.27    1.68
  -8  -3  -6    5.43    2.02
   8   3   6    3.22    2.78
   8  -3   6    6.13    2.75
   8   3   6    3.22    1.45
  -8   3  -6    2.36    1.98
  -8  -3  -6    1.53    2.34
   8  -3   6    1.55    2.05
   8   3   6    2.36    2.21
   9  -3   6    2.93    1.79
   9  -3   6   -0.80    1.21
  -9  -3  -6    3.60    2.28
   9  -3   6    1.73    2.39
   9   3   6   -0.90    2.65
   9   3   6   -1.29    1.36
  -9   3  -6   -0.42    1.90
  -9  -3  -6    2.48    2.53
   9  -3   6   -4.18    2.78
   9   3   6    0.04    2.29
 -10  -3  -6    0.82    1.71
  10   3   6   -5.44    3.34
  10  -3   6    3.52    3.14
 -10   3  -6    0.40    1.65
 -10  -3  -6    3.69    2.46
  10   3   6   -4.11    2.44
  11   3   6    1.67    2.42
  11  -3   6    3.10    2.40
 -11  -3  -6   -0.52    2.15
 -11  -3  -6    4.24    2.98
  11   3   6    2.59    2.44
  12  -3   6   -2.99    3.06
  12   3   6    1.60    2.06
 -12  -3  -6   -1.13    2.20
  13   3   6   -4.32    2.62
 -13  -3  -6   -2.64    2.60
  15  -4  -6   37.29    8.37
 -15   4   6   33.16    6.27
  15   4  -6   35.17    6.74
 -15  -4   6   31.70    5.75
 -15   4   6   36.88    7.12
  14  -4  -6   14.41    6.20
 -14   4   6    9.82    3.91
  14   4  -6   12.33    3.27
 -14   4   6   15.51    4.81
 -14  -4   6   10.21    3.72
  13  -4  -6   22.55    6.11
 -13   4   6   15.95    4.90
 -13  -4   6   37.29    5.80
 -13   4   6   32.08    6.36
  13   4  -6   24.49    4.90
 -12   4   6   55.82    7.92
 -12  -4   6   59.30    7.08
  12  -4  -6   66.75    9.69
  12   4  -6   67.05    7.67
 -12   4   6   69.07    5.50
 -11   4   6   15.66    4.59
 -11  -4   6   16.49    4.05
  11  -4  -6   11.01    4.79
  11   4  -6   12.17    3.50
 -11   4   6   12.49    2.43
 -10   4   6    1.74    2.59
 -10  -4   6    5.46    2.93
  10  -4  -6    3.34    1.88
 -10   4   6    1.15    1.54
  10  -4  -6   -5.22    5.24
  10   4  -6    0.38    2.45
  -9   4   6   58.31    6.83
   9  -4  -6   62.56    5.58
  -9   4   6   66.49    5.87
  -9  -4   6   56.99    6.19
   9  -4  -6   66.09    8.98
   9   4  -6   58.43    6.50
  -8   4   6    5.42    2.36
   8   4  -6    1.36    2.32
   8   4  -6    9.85    3.71
  -8   4   6    5.11    3.17
   8  -4  -6    5.62    1.85
  -8  -4   6    6.26    2.63
[truncated: 266,914 more chars]
