# Supplementary material for: Gold(I)‐Catalyzed Nucleophilic Allylation of Azinium Ions with Allylboronates
Source: Angew Chem Int Ed Engl. 2022 Mar 25;61(22):e202202305. doi: 10.1002/anie.202202305 (PMC9314030; doi:10.1002/anie.202202305)
Supplement: Supplementary file 2 — Supporting Information [file ANIE-61-0-s002.cif]

data_lobhle2
_nottingham_internal_coll_name     LOBHLE
_nottingham_internal_coll_number   19023
_nottingham_internal_coll_client   LOB/HWL
_nottingham_internal_coll_type     custom
_nottingham_internal_coll_frame_method  '\w scans'
_nottingham_internal_coll_frame_time  '20.00, 5.00'
_nottingham_internal_coll_frame_width  1.00
_nottingham_internal_coll_user     pczspa
_nottingham_internal_coll_date     25/06/2021
_nottingham_internal_coll_location  NOTTS
_nottingham_internal_coll_instrument  'GVA, PL13110002'
_nottingham_internal_NCS_number    ?
_nottingham_internal_process_date  29/06/2021
_nottingham_internal_process_user  pczspa
_nottingham_internal_solution_date  30/06/2021
_nottingham_internal_solution_user  pczspa
_nottingham_internal_refinement_date  30/06/2021
_nottingham_internal_refinement_user  pczspa
_nottingham_internal_self_archive_date  ?
_nottingham_internal_self_validation_date  ?
_nottingham_internal_self_validation_user  ?
_nottingham_internal_validation_date  30/06/2021
_nottingham_internal_validation_user  pczspa
_nottingham_internal_archive_date  30/06/2021
_refine_special_details            ?
_audit_creation_date               2021-06-30
_audit_creation_method
;
Olex2 1.3
(compiled 2020.11.12 svn.r5f609507 for OlexSys, GUI svn.r6272)
;
_shelx_SHELXL_version_number       '2018/3'
_publ_contact_author_id_orcid      ?
_publ_section_references
;
Dolomanov, O.V., Bourhis, L.J., Gildea, R.J, Howard, J.A.K. & Puschmann, H.
 (2009), J. Appl. Cryst. 42, 339-341.

Sheldrick, G.M. (2015). Acta Cryst. A71, 3-8.

Sheldrick, G.M. (2015). Acta Cryst. C71, 3-8.
;
_chemical_name_common              ?
_chemical_name_systematic          ?
_chemical_formula_moiety           'C16 H18 N2 O2'
_chemical_formula_sum              'C16 H18 N2 O2'
_chemical_formula_weight           270.32
_chemical_melting_point            ?
_chemical_oxdiff_formula           C16H18N2O2
_chemical_oxdiff_usercomment      
 'LOBHLE2 #19023 GVA-1918 LOB/HWL in fomblin on a micromount'
loop_
  _atom_type_symbol
  _atom_type_description
  _atom_type_scat_dispersion_real
  _atom_type_scat_dispersion_imag
  _atom_type_scat_source
 'C' 'C' 0.0181 0.0091 'International Tables Vol C Tables 4.2.6.8 and 6.1.1.4'
 'H' 'H' 0.0000 0.0000 'International Tables Vol C Tables 4.2.6.8 and 6.1.1.4'
 'N' 'N' 0.0311 0.0180 'International Tables Vol C Tables 4.2.6.8 and 6.1.1.4'
 'O' 'O' 0.0492 0.0322 'International Tables Vol C Tables 4.2.6.8 and 6.1.1.4'

_shelx_space_group_comment
;
The symmetry employed for this shelxl refinement is uniquely defined
by the following loop, which should always be used as a source of
symmetry information in preference to the above space-group names.
They are only intended as comments.
;
_space_group_crystal_system        'triclinic'
_space_group_IT_number             2
_space_group_name_H-M_alt          'P -1'
_space_group_name_Hall             '-P 1'
loop_
  _space_group_symop_operation_xyz
 'x, y, z'
 '-x, -y, -z'

_cell_length_a                     6.0320(2)
_cell_length_b                     11.1758(4)
_cell_length_c                     11.8390(3)
_cell_angle_alpha                  62.309(4)
_cell_angle_beta                   84.362(2)
_cell_angle_gamma                  78.207(3)
_cell_volume                       691.77(4)
_cell_formula_units_Z              2
_cell_measurement_reflns_used      6470
_cell_measurement_temperature      120(2)
_cell_measurement_theta_max        71.9330
_cell_measurement_theta_min        4.5450
_shelx_estimated_absorpt_T_max     0.958
_shelx_estimated_absorpt_T_min     0.921
_exptl_absorpt_coefficient_mu      0.695
_exptl_absorpt_correction_T_max    1.000
_exptl_absorpt_correction_T_min    0.875
_exptl_absorpt_correction_type     gaussian
_exptl_absorpt_process_details
;
CrysAlisPro 1.171.40.82a (Rigaku Oxford Diffraction, 2020)
Numerical absorption correction based on gaussian integration over
a multifaceted crystal model
Empirical absorption correction using spherical harmonics,
implemented in SCALE3 ABSPACK scaling algorithm.
;
_exptl_absorpt_special_details     ?
_exptl_crystal_colour              orange
_exptl_crystal_colour_primary      orange
_exptl_crystal_density_diffrn      1.298
_exptl_crystal_density_meas        ?
_exptl_crystal_density_method      ?
_exptl_crystal_description         block
_exptl_crystal_F_000               288
loop_
  _exptl_crystal_face_index_h
  _exptl_crystal_face_index_k
  _exptl_crystal_face_index_l
  _exptl_crystal_face_perp_dist
 0 -2 6 0.0576
 0 6 7 0.0489
 0 5 -3 0.0209
 0 -6 -7 0.0128
 -1 -7 -4 0.0405
 -4 -3 -2 0.0682
 -4 0 -1 0.0664
 -1 6 3 0.0390
 2 7 4 0.0368
 3 -4 -1 0.0221

_exptl_crystal_size_max            0.121
_exptl_crystal_size_mid            0.084
_exptl_crystal_size_min            0.062
loop_
  _exptl_oxdiff_crystal_face_indexfrac_h
  _exptl_oxdiff_crystal_face_indexfrac_k
  _exptl_oxdiff_crystal_face_indexfrac_l
  _exptl_oxdiff_crystal_face_x
  _exptl_oxdiff_crystal_face_y
  _exptl_oxdiff_crystal_face_z
 -0.2856 -1.5216 5.9001 -0.1253 -0.9609 0.2471
 -0.2019 5.6527 6.7823 -0.0830 -0.6243 -0.7767
 0.2013 4.7959 -2.7135 0.0914 0.7076 -0.7006
 0.2029 -5.6343 -6.7967 0.0834 0.6276 0.7740
 -0.9454 -7.2492 -3.5576 0.2517 -0.0051 0.9678
 -3.7984 -2.6706 -2.4929 0.9870 -0.0249 0.1590
 -3.7035 0.4856 -1.0525 0.9595 -0.0248 -0.2806
 -0.9609 6.4901 2.5658 0.2431 -0.0075 -0.9700
 2.0665 6.8008 3.7418 -0.5418 0.0126 -0.8404
 2.8549 -3.6352 -0.6433 -0.7367 0.0196 0.6760

_exptl_transmission_factor_max     ?
_exptl_transmission_factor_min     ?
_diffrn_reflns_av_R_equivalents    0.0181
_diffrn_reflns_av_unetI/netI       0.0151
_diffrn_reflns_Laue_measured_fraction_full  0.999
_diffrn_reflns_Laue_measured_fraction_max  0.982
_diffrn_reflns_limit_h_max         7
_diffrn_reflns_limit_h_min         -7
_diffrn_reflns_limit_k_max         12
_diffrn_reflns_limit_k_min         -13
_diffrn_reflns_limit_l_max         14
_diffrn_reflns_limit_l_min         -14
_diffrn_reflns_number              10297
_diffrn_reflns_point_group_measured_fraction_full  0.999
_diffrn_reflns_point_group_measured_fraction_max  0.982
_diffrn_reflns_theta_full          67.684
_diffrn_reflns_theta_max           72.488
_diffrn_reflns_theta_min           4.217
_diffrn_ambient_environment        'N2 gas'
_diffrn_ambient_temperature        120(2)
_diffrn_crystal_treatment          'flash frozen in gaseous N2'
_diffrn_detector                   'CCD area detector'
_diffrn_detector_area_resol_mean   4.2207
_diffrn_detector_type              'Agilent Diffraction Titan S2 detector'
_diffrn_measured_fraction_theta_full  0.999
_diffrn_measured_fraction_theta_max  0.982
_diffrn_measurement_details
;
List of Runs (angles in degrees, time in seconds):

  # Type    Start    End  Width  t~exp~   \w     \q     \k     \f   Frames
--------------------------------------------------------------------------
  1  \w    -13.00  24.00   1.00    5.00    --  -41.87  38.00  60.00   37
  2  \w    -15.00  26.00   1.00    5.00    --  -41.87  38.00-120.00   41
  3  \w     16.00  97.00   1.00    5.00    --   41.87  57.00 -90.00   81
  4  \w     19.00  50.00   1.00    5.00    --   41.87  38.00-150.00   31
  5  \w     52.00  79.00   1.00    5.00    --   41.87  66.00  90.93   27
  6  \w     15.00  44.00   1.00    5.00    --   41.87  66.00  90.93   29
  7  \w     16.00  66.00   1.00    5.00    --   41.87  57.00   0.00   50
  8  \w     18.00  44.00   1.00    5.00    --   41.87  57.00  60.00   26
  9  \w      9.00  34.00   1.00    5.00    --   41.87  81.00 -55.07   25
 10  \w     14.00  40.00   1.00    5.00    --   41.87  81.00 113.61   26
 11  \w     15.00  95.00   1.00    5.00    --   41.87  19.00 150.00   80
 12  \w      7.00  73.00   1.00    5.00    --   41.87 -99.00 -30.00   66
 13  \w    -21.00  63.00   1.00    5.00    --   41.87 -77.00 120.00   84
 14  \w     18.00  66.00   1.00    5.00    --   41.87  57.00-150.00   48
 15  \w     74.00 169.00   1.00   20.00    --  101.44  67.00 -88.07   95
 16  \w    126.00 172.00   1.00   20.00    --  101.44  73.00 165.38   46
 17  \w     72.00  98.00   1.00   20.00    --  101.44  71.00 -37.64   26
 18  \w     71.00 105.00   1.00   20.00    --  101.44  73.00 165.38   34
 19  \w     77.00 110.00   1.00   20.00    --  101.44  63.00  72.31   33
 20  \w     73.00 100.00   1.00   20.00    --  101.44  69.00 126.38   27
 21  \w     73.00  99.00   1.00   20.00    --  101.44  66.00 159.09   26
 22  \w     75.00 131.00   1.00   20.00    --  101.44  61.00  30.00   56
 23  \w     44.00  82.00   1.00   20.00    --  101.44 -94.00   0.00   38
 24  \w     73.00 173.00   1.00   20.00    --  101.44  69.00-134.60  100
 25  \w     75.00 101.00   1.00   20.00    --  101.44  61.00 -60.00   26
 26  \w    141.00 169.00   1.00   20.00    --  101.44  61.00 -60.00   28
 27  \w     75.00 133.00   1.00   20.00    --  101.44  61.00   0.00   58
 28  \w     28.00 113.00   1.00   20.00    --  101.44-125.00 -90.00   85
 29  \w     33.00 113.00   1.00   20.00    --  101.44-125.00  90.00   80
 30  \w     79.00 105.00   1.00   20.00    --  101.44  45.00 -90.00   26
 31  \w     84.00 110.00   1.00   20.00    --  101.44  45.00   0.00   26
 32  \w     29.00 127.00   1.00   20.00    --  101.44 -77.00  90.00   98
 33  \w     76.00 119.00   1.00   20.00    --  101.44  58.00 105.52   43
 34  \w    108.00 174.00   1.00   20.00    --  101.44  74.00 104.79   66
 35  \w     76.00 131.00   1.00   20.00    --  101.44  61.00  90.00   55
 36  \w     78.00 104.00   1.00   20.00    --  101.44  61.00  60.00   26
 37  \w     76.00 129.00   1.00   20.00    --  101.44  61.00-150.00   53
 38  \w     29.00 109.00   1.00   20.00    --  101.44-125.00 -30.00   80
 39  \w     34.00  64.00   1.00   20.00    --  101.44 -45.00-150.00   30
 40  \w     86.00 116.00   1.00   20.00    --  101.44  45.00 -30.00   30
 41  \w     80.00 150.00   1.00   20.00    --  101.44  61.00  45.10   70
 42  \w    119.00 170.00   1.00   20.00    --  101.44  61.00 150.00   51
 43  \w     77.00 103.00   1.00   20.00    --  101.44  61.00 -90.00   26
 44  \w     76.00 102.00   1.00   20.00    --  101.44  58.00-157.58   26
 45  \w     76.00 102.00   1.00   20.00    --  101.44  61.00 150.00   26
 46  \w    120.00 166.00   1.00   20.00    --  101.44  71.00 -37.64   46
 47  \w     71.00  97.00   1.00   20.00    --  101.44  74.00 104.79   26
;
_diffrn_measurement_device         '\k-geometry diffractometer'
_diffrn_measurement_device_type    'SuperNova, Titan S2'
_diffrn_measurement_method         '\w scans'
_diffrn_measurement_specimen_support  'MiTeGen micromount'
_diffrn_orient_matrix_type        
 'CrysAlisPro convention (1999,Acta A55,543-557)'
_diffrn_orient_matrix_UB_11        -0.2488967000
_diffrn_orient_matrix_UB_12        0.0125021000
_diffrn_orient_matrix_UB_13        -0.0300698000
_diffrn_orient_matrix_UB_21        0.0558964000
_diffrn_orient_matrix_UB_22        0.0639181000
_diffrn_orient_matrix_UB_23        -0.1436634000
_diffrn_orient_matrix_UB_31        0.0547593000
_diffrn_orient_matrix_UB_32        -0.1442438000
_diffrn_orient_matrix_UB_33        0.0073286000
_diffrn_radiation_monochromator    mirror
_diffrn_radiation_probe            x-ray
_diffrn_radiation_type             'Cu K\a'
_diffrn_radiation_wavelength       1.54184
_diffrn_source                     'microfocus sealed tube'
_diffrn_source_type                'Agilent Diffraction microfocus tube'
_reflns_Friedel_coverage           0.000
_reflns_Friedel_fraction_full      .
_reflns_Friedel_fraction_max       .
_reflns_number_gt                  2513
_reflns_number_total               2690
_reflns_odcompleteness_completeness  99.96
_reflns_odcompleteness_iscentric   1
_reflns_odcompleteness_theta       66.97
_reflns_special_details
;
 Reflections were merged by SHELXL according to the crystal
 class for the calculation of statistics and refinement.
 
 _reflns_Friedel_fraction is defined as the number of unique
 Friedel pairs measured divided by the number that would be
 possible theoretically, ignoring centric projections and
 systematic absences.
;
_reflns_threshold_expression       'I > 2\s(I)'
_computing_cell_refinement         'CrysAlisPro 1.171.40.82a (Rigaku OD, 2020)'
_computing_data_collection         'CrysAlisPro 1.171.40.82a (Rigaku OD, 2020)'
_computing_data_reduction          'CrysAlisPro 1.171.40.82a (Rigaku OD, 2020)'
_computing_molecular_graphics      'Olex2 1.3 (Dolomanov et al., 2009)'
_computing_publication_material    'Olex2 1.3 (Dolomanov et al., 2009)'
_computing_structure_refinement    'SHELXL 2018/3 (Sheldrick, 2015)'
_computing_structure_solution      'SHELXT 2018/2 (Sheldrick, 2018)'
_refine_diff_density_max           0.344
_refine_diff_density_min           -0.224
_refine_diff_density_rms           0.041
_refine_ls_extinction_coef         .
_refine_ls_extinction_method       none
_refine_ls_goodness_of_fit_ref     1.046
_refine_ls_hydrogen_treatment      constr
_refine_ls_matrix_type             full
_refine_ls_number_parameters       182
_refine_ls_number_reflns           2690
_refine_ls_number_restraints       0
_refine_ls_R_factor_all            0.0421
_refine_ls_R_factor_gt             0.0401
_refine_ls_restrained_S_all        1.046
_refine_ls_shift/su_max            0.000
_refine_ls_shift/su_mean           0.000
_refine_ls_structure_factor_coef   Fsqd
_refine_ls_weighting_details      
 'w=1/[\s^2^(Fo^2^)+(0.0540P)^2^+0.2881P] where P=(Fo^2^+2Fc^2^)/3'
_refine_ls_weighting_scheme        calc
_refine_ls_wR_factor_gt            0.1046
_refine_ls_wR_factor_ref           0.1064
_olex2_refinement_description
;
1. Fixed Uiso
 At 1.2 times of:
  All C(H) groups, All C(H,H) groups
 At 1.5 times of:
  All C(H,H,H) groups
2.a Ternary CH refined with riding coordinates:
 C4(H4)
2.b Secondary CH2 refined with riding coordinates:
 C10(H10A,H10B), C14(H14A,H14B)
2.c Aromatic/amide H refined with riding coordinates:
 C2(H2), C5(H5), C6(H6), C16(H16), C17(H17), C18(H18), C19(H19), C20(H20)
2.d X=CH2 refined with riding coordinates:
 C13(H13A,H13B)
2.e Idealised Me refined as rotating group:
 C12(H12A,H12B,H12C)
;
_atom_sites_solution_hydrogens     geom
_atom_sites_solution_primary       dual
_atom_sites_solution_secondary     difmap
loop_
  _atom_site_label
  _atom_site_type_symbol
  _atom_site_fract_x
  _atom_site_fract_y
  _atom_site_fract_z
  _atom_site_U_iso_or_equiv
  _atom_site_adp_type
  _atom_site_occupancy
  _atom_site_site_symmetry_order
  _atom_site_calc_flag
  _atom_site_refinement_flags_posn
  _atom_site_refinement_flags_adp
  _atom_site_refinement_flags_occupancy
  _atom_site_disorder_assembly
  _atom_site_disorder_group
 N1 N 0.72427(18) 0.84479(11) 0.38732(10) 0.0248(3) Uani 1 1 d . . . . .
 C2 C 0.7401(2) 0.88550(13) 0.47629(12) 0.0224(3) Uani 1 1 d . . . . .
 H2 H 0.795816 0.967670 0.452504 0.027 Uiso 1 1 calc R U . . .
 C3 C 0.6784(2) 0.81173(13) 0.59943(11) 0.0210(3) Uani 1 1 d . . . . .
 C4 C 0.5693(2) 0.68666(13) 0.64639(11) 0.0215(3) Uani 1 1 d . . . . .
 H4 H 0.645475 0.613040 0.726943 0.026 Uiso 1 1 calc R U . . .
 C5 C 0.6071(2) 0.63733(13) 0.54584(12) 0.0241(3) Uani 1 1 d . . . . .
 H5 H 0.586469 0.546757 0.568935 0.029 Uiso 1 1 calc R U . . .
 C6 C 0.6679(2) 0.71433(13) 0.42660(12) 0.0244(3) Uani 1 1 d . . . . .
 H6 H 0.673713 0.680644 0.365805 0.029 Uiso 1 1 calc R U . . .
 N7 N 0.72390(18) 0.85376(12) 0.68906(10) 0.0248(2) Uani 1 1 d . . . . .
 O8 O 0.81673(18) 0.95587(11) 0.65466(10) 0.0354(3) Uani 1 1 d . . . . .
 O9 O 0.66581(17) 0.78718(11) 0.80186(9) 0.0319(2) Uani 1 1 d . . . . .
 C10 C 0.3113(2) 0.71697(13) 0.67276(12) 0.0244(3) Uani 1 1 d . . . . .
 H10A H 0.285230 0.770234 0.721750 0.029 Uiso 1 1 calc R U . . .
 H10B H 0.229941 0.773385 0.590693 0.029 Uiso 1 1 calc R U . . .
 C11 C 0.2183(2) 0.58590(13) 0.74672(13) 0.0254(3) Uani 1 1 d . . . . .
 C12 C 0.2515(3) 0.51832(15) 0.88809(14) 0.0350(3) Uani 1 1 d . . . . .
 H12A H 0.410377 0.509863 0.906567 0.052 Uiso 1 1 calc R U . . .
 H12B H 0.211155 0.426786 0.926159 0.052 Uiso 1 1 calc R U . . .
 H12C H 0.154615 0.574067 0.924101 0.052 Uiso 1 1 calc R U . . .
 C13 C 0.1174(2) 0.53333(15) 0.69008(15) 0.0310(3) Uani 1 1 d . . . . .
 H13A H 0.063004 0.449727 0.739518 0.037 Uiso 1 1 calc R U . . .
 H13B H 0.099474 0.579267 0.600061 0.037 Uiso 1 1 calc R U . . .
 C14 C 0.7546(3) 0.93473(14) 0.25096(12) 0.0317(3) Uani 1 1 d . . . . .
 H14A H 0.811347 1.016050 0.241464 0.038 Uiso 1 1 calc R U . . .
 H14B H 0.605658 0.967516 0.208255 0.038 Uiso 1 1 calc R U . . .
 C15 C 0.9167(2) 0.86508(13) 0.18518(11) 0.0238(3) Uani 1 1 d . . . . .
 C16 C 1.1373(2) 0.80489(14) 0.22918(12) 0.0257(3) Uani 1 1 d . . . . .
 H16 H 1.184336 0.802512 0.304571 0.031 Uiso 1 1 calc R U . . .
 C17 C 1.2885(2) 0.74841(14) 0.16320(13) 0.0275(3) Uani 1 1 d . . . . .
 H17 H 1.438343 0.706541 0.194110 0.033 Uiso 1 1 calc R U . . .
 C18 C 1.2218(2) 0.75281(14) 0.05209(12) 0.0279(3) Uani 1 1 d . . . . .
 H18 H 1.327041 0.716202 0.005914 0.033 Uiso 1 1 calc R U . . .
 C19 C 1.0018(2) 0.81062(13) 0.00875(12) 0.0271(3) Uani 1 1 d . . . . .
 H19 H 0.954922 0.812464 -0.066427 0.033 Uiso 1 1 calc R U . . .
 C20 C 0.8497(2) 0.86596(13) 0.07569(12) 0.0252(3) Uani 1 1 d . . . . .
 H20 H 0.698345 0.904774 0.046328 0.030 Uiso 1 1 calc R U . . .

loop_
  _atom_site_aniso_label
  _atom_site_aniso_U_11
  _atom_site_aniso_U_22
  _atom_site_aniso_U_33
  _atom_site_aniso_U_23
  _atom_site_aniso_U_13
  _atom_site_aniso_U_12
 N1 0.0281(5) 0.0264(6) 0.0188(5) -0.0096(4) 0.0060(4) -0.0073(4)
 C2 0.0210(6) 0.0215(6) 0.0252(6) -0.0114(5) 0.0048(5) -0.0051(5)
 C3 0.0196(6) 0.0243(6) 0.0217(6) -0.0126(5) 0.0017(4) -0.0052(5)
 C4 0.0218(6) 0.0231(6) 0.0197(6) -0.0092(5) 0.0025(4) -0.0064(5)
 C5 0.0244(6) 0.0253(6) 0.0260(6) -0.0136(5) 0.0027(5) -0.0080(5)
 C6 0.0252(6) 0.0279(7) 0.0246(6) -0.0153(5) 0.0018(5) -0.0066(5)
 N7 0.0221(5) 0.0302(6) 0.0275(6) -0.0173(5) 0.0032(4) -0.0071(4)
 O8 0.0388(6) 0.0398(6) 0.0427(6) -0.0276(5) 0.0093(4) -0.0208(5)
 O9 0.0375(5) 0.0410(6) 0.0217(5) -0.0166(4) 0.0034(4) -0.0123(4)
 C10 0.0211(6) 0.0238(6) 0.0286(6) -0.0127(5) 0.0030(5) -0.0046(5)
 C11 0.0203(6) 0.0251(6) 0.0308(7) -0.0134(5) 0.0063(5) -0.0054(5)
 C12 0.0435(8) 0.0341(8) 0.0308(7) -0.0164(6) 0.0151(6) -0.0173(6)
 C13 0.0243(6) 0.0299(7) 0.0412(8) -0.0176(6) 0.0021(6) -0.0073(5)
 C14 0.0385(7) 0.0273(7) 0.0196(6) -0.0061(5) 0.0063(5) -0.0005(6)
 C15 0.0293(6) 0.0209(6) 0.0176(6) -0.0057(5) 0.0067(5) -0.0083(5)
 C16 0.0307(7) 0.0284(7) 0.0199(6) -0.0114(5) 0.0016(5) -0.0092(5)
 C17 0.0254(6) 0.0302(7) 0.0274(6) -0.0130(6) 0.0019(5) -0.0072(5)
 C18 0.0342(7) 0.0272(7) 0.0255(6) -0.0149(5) 0.0081(5) -0.0090(5)
 C19 0.0384(7) 0.0255(7) 0.0199(6) -0.0097(5) 0.0015(5) -0.0132(6)
 C20 0.0263(6) 0.0231(6) 0.0209(6) -0.0041(5) 0.0008(5) -0.0089(5)

_geom_special_details
;
 All esds (except the esd in the dihedral angle between two l.s. planes)
 are estimated using the full covariance matrix.  The cell esds are taken
 into account individually in the estimation of esds in distances, angles
 and torsion angles; correlations between esds in cell parameters are only
 used when they are defined by crystal symmetry.  An approximate (isotropic)
 treatment of cell esds is used for estimating esds involving l.s. planes.
;
loop_
  _geom_bond_atom_site_label_1
  _geom_bond_atom_site_label_2
  _geom_bond_distance
  _geom_bond_site_symmetry_2
  _geom_bond_publ_flag
 N1 C2 1.3448(17) . ?
 N1 C6 1.4138(17) . ?
 N1 C14 1.4694(16) . ?
 C2 H2 0.9500 . ?
 C2 C3 1.3585(17) . ?
 C3 C4 1.5093(16) . ?
 C3 N7 1.4126(16) . ?
 C4 H4 1.0000 . ?
 C4 C5 1.5093(17) . ?
 C4 C10 1.5562(17) . ?
 C5 H5 0.9500 . ?
 C5 C6 1.3290(18) . ?
 C6 H6 0.9500 . ?
 N7 O8 1.2514(15) . ?
 N7 O9 1.2454(15) . ?
 C10 H10A 0.9900 . ?
 C10 H10B 0.9900 . ?
 C10 C11 1.5080(18) . ?
 C11 C12 1.497(2) . ?
 C11 C13 1.326(2) . ?
 C12 H12A 0.9800 . ?
 C12 H12B 0.9800 . ?
 C12 H12C 0.9800 . ?
 C13 H13A 0.9500 . ?
 C13 H13B 0.9500 . ?
 C14 H14A 0.9900 . ?
 C14 H14B 0.9900 . ?
 C14 C15 1.5069(18) . ?
 C15 C16 1.3924(19) . ?
 C15 C20 1.3905(18) . ?
 C16 H16 0.9500 . ?
 C16 C17 1.3869(19) . ?
 C17 H17 0.9500 . ?
 C17 C18 1.3894(19) . ?
 C18 H18 0.9500 . ?
 C18 C19 1.385(2) . ?
 C19 H19 0.9500 . ?
 C19 C20 1.3904(19) . ?
 C20 H20 0.9500 . ?

loop_
  _geom_angle_atom_site_label_1
  _geom_angle_atom_site_label_2
  _geom_angle_atom_site_label_3
  _geom_angle
  _geom_angle_site_symmetry_1
  _geom_angle_site_symmetry_3
  _geom_angle_publ_flag
 C2 N1 C6 118.68(10) . . ?
 C2 N1 C14 121.57(11) . . ?
 C6 N1 C14 119.71(11) . . ?
 N1 C2 H2 119.3 . . ?
 N1 C2 C3 121.47(11) . . ?
 C3 C2 H2 119.3 . . ?
 C2 C3 C4 124.14(11) . . ?
 C2 C3 N7 117.55(11) . . ?
 N7 C3 C4 118.29(10) . . ?
 C3 C4 H4 108.9 . . ?
 C3 C4 C5 107.57(10) . . ?
 C3 C4 C10 112.60(10) . . ?
 C5 C4 H4 108.9 . . ?
 C5 C4 C10 109.94(10) . . ?
 C10 C4 H4 108.9 . . ?
 C4 C5 H5 118.4 . . ?
 C6 C5 C4 123.25(12) . . ?
 C6 C5 H5 118.4 . . ?
 N1 C6 H6 118.9 . . ?
 C5 C6 N1 122.10(11) . . ?
 C5 C6 H6 118.9 . . ?
 O8 N7 C3 120.48(11) . . ?
 O9 N7 C3 117.79(10) . . ?
 O9 N7 O8 121.73(11) . . ?
 C4 C10 H10A 109.4 . . ?
 C4 C10 H10B 109.4 . . ?
 H10A C10 H10B 108.0 . . ?
 C11 C10 C4 111.26(10) . . ?
 C11 C10 H10A 109.4 . . ?
 C11 C10 H10B 109.4 . . ?
 C12 C11 C10 115.30(12) . . ?
 C13 C11 C10 122.23(13) . . ?
 C13 C11 C12 122.46(13) . . ?
 C11 C12 H12A 109.5 . . ?
 C11 C12 H12B 109.5 . . ?
 C11 C12 H12C 109.5 . . ?
 H12A C12 H12B 109.5 . . ?
 H12A C12 H12C 109.5 . . ?
 H12B C12 H12C 109.5 . . ?
 C11 C13 H13A 120.0 . . ?
 C11 C13 H13B 120.0 . . ?
 H13A C13 H13B 120.0 . . ?
 N1 C14 H14A 108.9 . . ?
 N1 C14 H14B 108.9 . . ?
 N1 C14 C15 113.33(11) . . ?
 H14A C14 H14B 107.7 . . ?
 C15 C14 H14A 108.9 . . ?
 C15 C14 H14B 108.9 . . ?
 C16 C15 C14 120.85(12) . . ?
 C20 C15 C14 119.90(12) . . ?
 C20 C15 C16 119.19(12) . . ?
 C15 C16 H16 119.9 . . ?
 C17 C16 C15 120.16(12) . . ?
 C17 C16 H16 119.9 . . ?
 C16 C17 H17 119.9 . . ?
 C16 C17 C18 120.28(13) . . ?
 C18 C17 H17 119.9 . . ?
 C17 C18 H18 120.0 . . ?
 C19 C18 C17 119.91(12) . . ?
 C19 C18 H18 120.0 . . ?
 C18 C19 H19 120.1 . . ?
 C18 C19 C20 119.75(12) . . ?
 C20 C19 H19 120.1 . . ?
 C15 C20 H20 119.7 . . ?
 C19 C20 C15 120.68(12) . . ?
 C19 C20 H20 119.7 . . ?

loop_
  _geom_torsion_atom_site_label_1
  _geom_torsion_atom_site_label_2
  _geom_torsion_atom_site_label_3
  _geom_torsion_atom_site_label_4
  _geom_torsion
  _geom_torsion_site_symmetry_1
  _geom_torsion_site_symmetry_2
  _geom_torsion_site_symmetry_3
  _geom_torsion_site_symmetry_4
  _geom_torsion_publ_flag
 N1 C2 C3 C4 -5.46(19) . . . . ?
 N1 C2 C3 N7 173.20(11) . . . . ?
 N1 C14 C15 C16 -56.33(17) . . . . ?
 N1 C14 C15 C20 126.62(13) . . . . ?
 C2 N1 C6 C5 7.25(18) . . . . ?
 C2 N1 C14 C15 130.83(13) . . . . ?
 C2 C3 C4 C5 16.52(16) . . . . ?
 C2 C3 C4 C10 -104.77(14) . . . . ?
 C2 C3 N7 O8 0.38(18) . . . . ?
 C2 C3 N7 O9 179.39(11) . . . . ?
 C3 C4 C5 C6 -16.80(17) . . . . ?
 C3 C4 C10 C11 -167.13(10) . . . . ?
 C4 C3 N7 O8 179.11(11) . . . . ?
 C4 C3 N7 O9 -1.87(17) . . . . ?
 C4 C5 C6 N1 6.5(2) . . . . ?
 C4 C10 C11 C12 82.76(14) . . . . ?
 C4 C10 C11 C13 -96.27(15) . . . . ?
 C5 C4 C10 C11 72.94(13) . . . . ?
 C6 N1 C2 C3 -7.67(18) . . . . ?
 C6 N1 C14 C15 -51.77(17) . . . . ?
 N7 C3 C4 C5 -162.13(11) . . . . ?
 N7 C3 C4 C10 76.59(14) . . . . ?
 C10 C4 C5 C6 106.14(14) . . . . ?
 C14 N1 C2 C3 169.75(12) . . . . ?
 C14 N1 C6 C5 -170.22(12) . . . . ?
 C14 C15 C16 C17 -176.15(12) . . . . ?
 C14 C15 C20 C19 175.51(12) . . . . ?
 C15 C16 C17 C18 0.7(2) . . . . ?
 C16 C15 C20 C19 -1.58(18) . . . . ?
 C16 C17 C18 C19 -1.7(2) . . . . ?
 C17 C18 C19 C20 1.02(19) . . . . ?
 C18 C19 C20 C15 0.62(19) . . . . ?
 C20 C15 C16 C17 0.92(19) . . . . ?

_shelx_res_file
;
TITL lobhle2_a.res in P-1
    lobhle2.res
    created by SHELXL-2018/3 at 17:04:35 on 30-Jun-2021
REM Old TITL LOBHLE2 in P-1
REM SHELXT solution in P-1: R1 0.144, Rweak 0.006, Alpha 0.036
REM <I/s> 0.000 for 0 systematic absences, Orientation as input
REM Formula found by SHELXT: C16 N O3
CELL 1.54184 6.032 11.1758 11.839 62.309 84.362 78.207
ZERR 2 0.0002 0.0004 0.0003 0.004 0.002 0.003
LATT 1
SFAC C H N O
UNIT 32 36 4 4

L.S. 8
PLAN  5
SIZE 0.062 0.084 0.121
TEMP -153(2)
CONF
BOND
list 4
MORE -1
BOND $H
fmap 2 53
acta
OMIT 4 1 0
REM <olex2.extras>
REM <HklSrc "%.\\LOBHLE2.hkl">
REM </olex2.extras>

WGHT    0.054000    0.288100
FVAR       1.23577
N1    3    0.724269    0.844793    0.387325    11.00000    0.02808    0.02643 =
         0.01881   -0.00962    0.00604   -0.00726
C2    1    0.740149    0.885497    0.476294    11.00000    0.02102    0.02146 =
         0.02524   -0.01142    0.00483   -0.00506
AFIX  43
H2    2    0.795816    0.967670    0.452504    11.00000   -1.20000
AFIX   0
C3    1    0.678365    0.811735    0.599428    11.00000    0.01961    0.02433 =
         0.02175   -0.01262    0.00167   -0.00525
C4    1    0.569275    0.686656    0.646386    11.00000    0.02176    0.02306 =
         0.01965   -0.00924    0.00254   -0.00637
AFIX  13
H4    2    0.645475    0.613040    0.726943    11.00000   -1.20000
AFIX   0
C5    1    0.607127    0.637328    0.545840    11.00000    0.02439    0.02530 =
         0.02600   -0.01357    0.00268   -0.00804
AFIX  43
H5    2    0.586469    0.546757    0.568935    11.00000   -1.20000
AFIX   0
C6    1    0.667927    0.714334    0.426596    11.00000    0.02518    0.02790 =
         0.02464   -0.01532    0.00184   -0.00659
AFIX  43
H6    2    0.673713    0.680644    0.365805    11.00000   -1.20000
AFIX   0
N7    3    0.723898    0.853762    0.689062    11.00000    0.02208    0.03018 =
         0.02750   -0.01727    0.00321   -0.00714
O8    4    0.816727    0.955873    0.654660    11.00000    0.03879    0.03979 =
         0.04267   -0.02755    0.00925   -0.02080
O9    4    0.665806    0.787181    0.801864    11.00000    0.03753    0.04098 =
         0.02168   -0.01657    0.00341   -0.01231
C10   1    0.311267    0.716970    0.672763    11.00000    0.02111    0.02381 =
         0.02857   -0.01265    0.00299   -0.00465
AFIX  23
H10A  2    0.285230    0.770234    0.721750    11.00000   -1.20000
H10B  2    0.229941    0.773385    0.590693    11.00000   -1.20000
AFIX   0
C11   1    0.218314    0.585899    0.746718    11.00000    0.02030    0.02508 =
         0.03083   -0.01345    0.00628   -0.00543
C12   1    0.251478    0.518319    0.888092    11.00000    0.04354    0.03408 =
         0.03077   -0.01643    0.01508   -0.01733
AFIX 137
H12A  2    0.410377    0.509863    0.906567    11.00000   -1.50000
H12B  2    0.211155    0.426786    0.926159    11.00000   -1.50000
H12C  2    0.154615    0.574067    0.924101    11.00000   -1.50000
AFIX   0
C13   1    0.117395    0.533331    0.690081    11.00000    0.02434    0.02986 =
         0.04121   -0.01761    0.00207   -0.00732
AFIX  93
H13A  2    0.063004    0.449727    0.739518    11.00000   -1.20000
H13B  2    0.099474    0.579267    0.600061    11.00000   -1.20000
AFIX   0
C14   1    0.754649    0.934728    0.250964    11.00000    0.03851    0.02726 =
         0.01963   -0.00612    0.00627   -0.00046
AFIX  23
H14A  2    0.811347    1.016050    0.241464    11.00000   -1.20000
H14B  2    0.605658    0.967516    0.208255    11.00000   -1.20000
AFIX   0
C15   1    0.916729    0.865085    0.185181    11.00000    0.02932    0.02089 =
         0.01763   -0.00567    0.00675   -0.00827
C16   1    1.137307    0.804894    0.229175    11.00000    0.03068    0.02838 =
         0.01988   -0.01138    0.00156   -0.00919
AFIX  43
H16   2    1.184336    0.802512    0.304571    11.00000   -1.20000
AFIX   0
C17   1    1.288527    0.748412    0.163201    11.00000    0.02537    0.03015 =
         0.02737   -0.01298    0.00189   -0.00725
AFIX  43
H17   2    1.438343    0.706541    0.194110    11.00000   -1.20000
AFIX   0
C18   1    1.221834    0.752806    0.052090    11.00000    0.03418    0.02724 =
         0.02553   -0.01490    0.00808   -0.00903
AFIX  43
H18   2    1.327041    0.716202    0.005914    11.00000   -1.20000
AFIX   0
C19   1    1.001771    0.810622    0.008753    11.00000    0.03843    0.02547 =
         0.01990   -0.00971    0.00150   -0.01322
AFIX  43
H19   2    0.954922    0.812464   -0.066427    11.00000   -1.20000
AFIX   0
C20   1    0.849663    0.865961    0.075694    11.00000    0.02626    0.02309 =
         0.02095   -0.00411    0.00082   -0.00893
AFIX  43
H20   2    0.698345    0.904774    0.046328    11.00000   -1.20000
AFIX   0
HKLF 4


REM  lobhle2_a.res in P-1
REM wR2 = 0.1064, GooF = S = 1.046, Restrained GooF = 1.046 for all data
REM R1 = 0.0401 for 2513 Fo > 4sig(Fo) and 0.0421 for all 2690 data
REM 182 parameters refined using 0 restraints

END

WGHT      0.0540      0.2881

REM Highest difference peak  0.344,  deepest hole -0.224,  1-sigma level  0.041
Q1    1   0.9223  0.8770  0.7010  11.00000  0.05    0.34
Q2    1   0.4962  0.8589  0.3830  11.00000  0.05    0.32
Q3    1   0.3811  0.7984  0.4920  11.00000  0.05    0.30
Q4    1   0.4577  0.7627  0.6237  11.00000  0.05    0.30
Q5    1   0.2968  0.5228  0.7327  11.00000  0.05    0.24
;
_shelx_res_checksum                1408
_shelx_hkl_file
;
   0   0  -1  739.53   11.13
   0   0   1  736.94   10.58
   0   0   2 1259.56   19.35
   0   0  -2 1266.13   19.50
   0   0   2 1271.73   18.49
   0   0   3  782.87   14.35
   0   0  -3  809.71   12.74
   0   0  -3  797.98   14.49
   0   0   3  793.23   13.17
   0   0   3  781.95   14.15
   0   0   4    6.28    1.25
   0   0  -4    5.59    0.80
   0   0   4    4.19    0.89
   0   0   5  246.18    8.33
   0   0  -5  226.09    7.78
   0   0   5  222.44    7.50
   0   0   6    3.58    1.67
   0   0  -6    5.16    1.55
   0   0   6    5.94    1.64
   0   0   7  159.23    7.77
   0   0  -7  169.49    8.12
   0   0   7  157.57    4.27
   0   0   7  160.65    4.35
   0   0  -7  157.78    4.14
   0   0   7  156.72    4.32
   0   0  -7  161.14    4.39
   0   0  -7  160.52    4.31
   0   0   7  164.23    4.19
   0   0  -8   90.53    3.09
   0   0   8   91.80    6.33
   0   0  -8   99.62    6.69
   0   0   8   91.52    3.30
   0   0  -8   85.67    3.20
   0   0  -8   89.32    3.19
   0   0   8   95.05    3.31
   0   0   8   94.35    3.31
   0   0  -8   89.20    3.35
   0   0   8   95.20    3.20
   0   0  -8   90.34    3.30
   0   0   9   23.99    3.52
   0   0  -9   21.86    1.57
   0   0  -9   26.64    3.80
   0   0  -9   21.92    1.66
   0   0   9   24.20    1.77
   0   0   9   24.52    1.74
   0   0   9   23.25    1.63
   0   0  -9   25.33    1.84
   0   0  -9   22.67    1.72
   0   0 -10    2.08    0.67
   0   0 -10    1.79    0.65
   0   0  10    1.25    0.54
   0   0  10    1.74    0.76
   0   0  10    1.42    0.64
   0   0  10    1.94    0.76
   0   0 -10    1.83    0.80
   0   0 -10    2.29    0.67
   0   0  11    1.80    0.50
   0   0  11    1.96    0.60
   0   0 -11    2.28    0.63
   0   0 -11    2.32    0.69
   0   0  12   41.03    1.78
   0   0 -12   39.63    1.79
   0   1 -12   55.69    1.86
   0  -1  11    8.29    0.95
   0   1 -11    9.05    0.94
   0   1 -11    8.22    0.92
   0   1 -11    8.95    0.90
   0  -1  11    8.13    0.79
   0  -1  11    8.40    0.79
   0   1 -10   68.13    2.71
   0  -1  10   62.29    2.57
   0  -1  10   68.27    2.83
   0   1 -10   69.26    2.87
   0   1 -10   64.72    2.85
   0   1 -10   64.30    2.77
   0   1  -9  103.82    3.58
   0  -1   9  107.92    3.79
   0   1  -9  108.77    3.84
   0  -1   9  104.21    3.29
   0   1  -9  105.72    3.88
   0   1  -9   99.00    3.65
   0   1  -8   97.18    3.41
   0  -1   8   93.23    6.49
   0   1  -8  107.33    7.33
   0  -1   8  101.96    3.58
   0   1  -8   98.47    3.61
   0   1  -8   98.33    3.33
   0  -1   8  100.74    3.36
   0  -1   8   98.29    3.24
   0   1  -8  102.92    3.69
   0   1  -8   95.55    3.47
   0  -1   7   77.27    5.37
   0   1  -7   74.02    5.71
   0  -1   7   77.12    2.92
   0   1  -7   75.21    2.70
   0  -1   7   73.08    2.68
   0   1  -7   74.58    3.00
   0  -1   7   76.30    2.79
   0   1  -7   75.05    2.86
   0  -1   7   82.18    2.85
   0  -1   6    9.25    1.65
   0   1  -6   11.94    2.17
   0  -1   5   11.86    1.78
   0   1  -5   14.67    2.43
   0   1  -5   12.20    1.60
   0  -1   4  371.75    9.42
   0   1  -4  383.00   10.39
   0   1  -4  373.77    8.66
   0  -1   3  213.97    5.82
   0   1  -3  214.22    6.52
   0  -1   2 2866.42   40.60
   0   1  -2 2818.54   41.71
   0  -1   1   12.79    0.79
   0   1  -1   11.79    1.02
   0  -1   0 1214.72   17.04
   0   1   0 1188.77   16.78
   0  -1   0 1199.41   17.15
   0  -1   0 1212.51   16.87
   0  -1  -1  346.26    5.55
   0  -1  -1  328.14    5.83
   0   1   1  341.52    5.75
   0   1   1  338.47    5.06
   0   1   2 2522.52   35.98
   0  -1  -2 2522.19   35.32
   0  -1  -3  845.99   14.24
   0   1   3  831.46   14.65
   0   1   4  151.42    5.10
   0   1   4  140.74    4.49
   0  -1  -4  144.76    4.83
   0   1   5 2277.90   36.81
   0   1   5 2266.76   35.36
   0   1   5 2286.97   37.27
   0  -1  -5 2271.76   36.37
   0   1   6  534.88   13.81
   0   1   6  544.26   14.53
   0  -1  -6  546.99   13.57
   0   1   7  490.57   14.51
   0  -1  -7  518.04   14.28
   0   1   8  154.84    8.28
   0  -1  -8  154.68    4.11
   0   1   8  137.94    8.48
   0  -1  -8  176.37    8.41
   0  -1  -8  164.48    4.37
   0   1   8  163.18    4.46
   0   1   8  162.50    4.50
   0  -1  -8  156.45    4.36
   0   1   8  157.79    4.56
   0   1   8  143.48    4.50
   0  -1  -8  164.10    4.50
   0   1   8  162.90    4.24
   0  -1  -8  160.88    4.49
   0  -1  -9    0.96    0.42
   0   1   9    0.76    1.38
   0  -1  -9   -0.36    1.13
   0  -1  -9    0.73    0.52
   0   1   9    0.07    0.77
   0   1   9    0.61    0.60
   0   1   9    0.74    0.85
   0   1   9    1.85    0.85
   0  -1  -9    0.63    0.68
   0   1   9    0.08    0.49
   0  -1  -9    0.38    0.59
   0  -1 -10   11.09    1.15
   0   1  10   12.75    1.31
   0   1  10   12.01    1.25
   0   1  10   12.13    1.27
   0   1  10   12.64    1.30
   0  -1 -10   13.25    1.31
   0  -1 -10   11.84    1.30
   0   1  11   19.32    1.49
   0   1  11   17.93    1.38
   0  -1 -11   18.82    1.53
   0   1  11   17.83    1.48
   0   1  12    1.59    0.50
   0   1  12    0.35    0.49
   0  -1 -12    0.66    0.53
   0   1  13   30.26    1.29
   0  -1 -13   31.61    1.37
   0   2 -11   17.76    1.05
   0  -2  11   18.34    1.16
   0   2 -11   15.98    1.05
   0  -2  11   15.45    0.96
   0   2 -10   36.45    1.88
   0  -2  10   38.91    2.01
   0   2 -10   37.74    2.01
   0   2 -10   40.78    2.18
   0   2 -10   35.46    1.88
   0  -2  10   34.22    1.79
   0  -2  10   37.62    1.74
   0   2  -9   53.73    2.51
   0  -2   9   49.07    2.39
   0   2  -9   51.53    2.61
   0  -2   9   52.96    2.53
   0   2  -9   53.19    2.68
   0   2  -9   49.22    2.44
   0  -2   8  333.37    7.51
   0   2  -8  332.49    7.76
   0   2  -8  350.92   14.45
   0   2  -8  343.85    7.89
   0   2  -8  324.55    7.45
   0  -2   7   25.73    3.16
   0  -2   7   27.68    1.76
   0   2  -7   24.32    1.53
   0   2  -7   22.82    3.44
   0   2  -7   24.41    1.79
   0   2  -7   25.46    1.71
   0  -2   6  106.65    3.25
   0   2  -6  101.68    6.54
   0   2  -6   99.65    5.26
   0   2  -6  103.52    3.19
   0  -2   6   95.21    5.52
   0  -2   6  105.26    2.96
   0   2  -5 2712.99   43.47
   0   2  -5 2702.68   46.69
   0  -2   5 2706.70   43.94
   0   2  -4   87.73    4.24
   0   2  -4   88.55    5.08
   0  -2   4   87.39    4.17
   0   2  -3   16.12    2.11
   0  -2   3   18.28    1.68
   0   2  -2  303.81    8.11
   0  -2   2  320.19    6.83
   0   2  -1 1798.76   27.39
   0  -2   1 1876.55   25.36
   0  -2   0 2910.46   40.97
   0   2   0 2874.54   40.16
   0  -2   0 2931.28   40.66
   0  -2  -1 1473.34   21.79
   0  -2  -1 1495.66   21.53
   0   2   1 1467.85   20.28
   0   2   2   43.95    1.31
   0   2   2   39.65    1.98
   0  -2  -2   40.38    1.75
   0   2   3  104.33    3.85
   0  -2  -3  105.96    3.34
   0  -2  -4   34.92    2.07
   0   2   4   36.99    2.51
   0   2   4   37.50    2.43
   0  -2  -5  368.76    9.03
   0   2   5  374.71    9.29
   0   2   5  377.17    9.84
   0  -2  -6   85.81    4.40
   0   2   6   96.50    4.65
   0   2   6   91.13    4.99
   0   2   7    7.17    1.98
   0   2   7    9.77    1.79
   0  -2  -7    9.02    1.54
   0   2   7    9.79    1.86
   0   2   8   47.49    4.40
   0   2   8   47.56    2.20
   0   2   8   50.01    2.24
   0  -2  -8   47.88    3.97
   0   2   8   54.16    5.17
   0   2   8   49.15    2.30
   0  -2  -8   45.77    2.05
   0   2   8   46.45    1.96
   0  -2  -8   44.95    2.10
   0   2   9  458.51   15.86
   0   2   9  455.48   16.89
   0   2   9  470.65    9.24
   0  -2  -9  455.15    8.91
   0   2   9  466.56    9.41
   0   2   9  458.31    9.41
   0  -2  -9  462.60    9.07
   0   2   9  459.20    8.75
   0  -2  -9  462.35    9.23
   0  -2 -10  302.83   12.15
   0   2  10  312.20   13.37
   0   2  10  292.59    6.92
   0   2  10  301.14    7.23
   0   2  10  305.62    7.20
   0   2  10  288.37    7.11
   0  -2 -10  297.88    6.80
   0  -2 -10  291.29    6.99
   0   2  10  299.80    6.56
   0   2  11    5.87    0.96
   0   2  11    5.04    1.03
   0  -2 -11    5.66    0.99
   0   2  11    4.83    0.87
   0   2  12    0.90    0.62
   0   2  12   -0.26    0.42
   0   2  12   -0.56    0.53
   0  -2 -12    0.57    0.58
   0   2  12    0.67    0.52
   0   2  13    4.71    0.57
   0   2  13    5.03    0.61
   0  -2 -13    5.75    0.72
   0   3 -10  150.56    3.82
   0   3 -10  148.53    4.01
   0   3 -10  146.88    4.06
   0   3 -10  143.54    3.70
   0  -3  10  139.03    3.71
   0   3  -9   80.59    3.07
   0  -3   9   80.23    2.74
   0  -3   9   78.05    2.99
   0   3  -9   80.27    3.26
   0   3  -9   76.69    2.93
   0   3  -9   82.45    3.23
   0  -3   9   83.44    3.03
   0  -3   8   59.74    2.52
   0  -3   8   61.76    2.76
   0   3  -8   56.76    2.87
   0  -3   8   62.89    2.75
   0   3  -8   58.36    2.93
   0   3  -8   57.64    2.65
   0   3  -7    9.13    2.46
   0  -3   7    7.84    2.10
   0  -3   7   11.27    1.26
   0   3  -7    9.95    1.30
   0   3  -7    9.63    1.14
   0   3  -6   20.05    3.19
   0   3  -6   17.16    2.65
   0   3  -6   18.57    1.44
   0  -3   6   18.39    1.47
   0   3  -5   22.48    2.77
   0   3  -5   23.49    3.18
   0  -3   5   19.27    2.30
   0   3  -5   23.70    1.49
   0  -3   5   23.44    1.50
   0  -3   4   61.17    3.54
   0   3  -4   59.86    4.02
   0   3  -4   63.16    4.75
   0  -3   3   97.70    3.95
   0   3  -3   94.38    5.29
   0  -3   2    0.87    0.60
   0  -3   2    0.61    0.45
   0   3  -2    1.72    1.26
   0  -3   1  335.49    7.64
   0  -3   1  345.94    6.16
   0  -3   1  354.38    7.90
   0   3  -1  332.01    8.69
   0  -3   0 3323.07   48.04
   0   3   0 3328.76   47.18
   0   3   0 3253.46   48.97
   0  -3  -1 1805.31   27.33
   0  -3  -1 1811.93   27.50
   0   3   1 1851.60   25.96
   0  -3  -2   79.84    3.19
   0  -3  -2   80.37    2.90
   0   3   2   80.16    2.32
   0   3   3    4.66    0.76
   0  -3  -3    2.70    0.66
   0   3   3    3.75    0.89
   0   3   3    4.65    0.50
   0   3   3    4.02    1.00
   0  -3  -3    4.92    0.75
   0  -3  -4  267.83    6.62
   0   3   4  256.54    6.87
   0   3   4  255.55    7.52
   0   3   5  135.61    5.34
   0  -3  -5  132.60    4.89
   0   3   5  135.35    5.76
   0  -3  -6  426.78   10.57
   0   3   6  409.67   11.38
   0   3   6  403.48   11.07
   0   3   7   21.86    2.74
   0  -3  -7   21.85    2.39
   0   3   7   23.10    2.61
   0   3   8   54.49    5.23
   0   3   8   58.31    2.45
   0   3   8   52.60    2.28
   0  -3  -8   52.32    4.04
   0   3   8   57.09    4.44
   0   3   8   49.39    4.43
   0  -3  -8   52.46    2.25
   0   3   9   19.68    3.61
   0   3   9   20.26    1.55
   0   3   9   18.65    1.48
   0   3   9   20.44    1.63
   0  -3  -9   18.28    2.61
   0   3   9   18.65    3.09
   0  -3  -9   18.88    1.47
   0   3  10 1621.01   38.28
   0   3  10 1626.32   25.09
   0   3  10 1643.72   25.50
   0   3  10 1580.15   25.55
   0  -3 -10 1603.86   33.43
   0   3  10 1618.85   36.16
   0  -3 -10 1620.84   25.20
   0   3  11  222.18    5.96
   0   3  11  208.99    5.92
   0   3  11  214.87    5.55
   0  -3 -11  219.49    5.75
   0   3  12   10.33    1.12
   0   3  12   11.46    1.24
   0   3  12   10.74    1.26
   0   3  12    9.53    1.03
   0  -3 -12   10.66    1.13
   0   3  13   43.08    1.84
   0   3  13   42.36    1.75
   0  -3 -13   43.49    1.92
   0  -3 -14    0.11    0.27
   0   4 -10    1.91    0.47
   0  -4  10    2.16    0.42
   0   4  -9  114.32    3.46
   0   4  -9  113.86    3.64
   0   4  -9  113.73    3.63
   0   4  -9  107.95    3.16
   0  -4   9  112.65    2.95
   0  -4   9  105.92    3.33
   0   4  -8   81.06    3.23
   0  -4   8   81.89    3.18
   0  -4   8   83.24    2.82
   0   4  -8   86.18    3.45
   0   4  -8   77.78    2.98
   0   4  -8   80.33    3.38
   0  -4   8   83.18    3.06
   0  -4   7   73.70    2.82
   0  -4   7   75.32    3.19
   0  -4   7   77.20    3.02
   0   4  -7   71.19    3.30
   0   4  -7   70.81    2.96
   0  -4   6  169.12    9.24
   0   4  -6  179.42   10.31
   0  -4   6  184.31    4.93
   0   4  -6  176.23    4.95
   0  -4   6  179.56    4.76
   0  -4   5  108.02    3.38
   0  -4   5  107.69    3.46
   0  -4   5  100.54    3.19
   0  -4   5  103.73    6.52
   0   4  -5  109.23    6.60
   0   4  -5  106.19    7.44
   0   4  -5  109.75    3.59
   0  -4   4   16.19    1.19
   0  -4   4   18.86    2.14
   0   4  -4   14.03    2.37
   0   4  -4   16.78    2.83
   0  -4   4   14.09    2.27
   0  -4   3  103.91    4.66
   0   4  -3  107.77    5.89
   0   4  -3  104.05    6.28
   0  -4   3  103.17    5.27
   0  -4   2  364.65    9.17
   0   4  -2  374.23   11.39
   0  -4   2  370.96    9.87
   0  -4   1   68.09    3.35
   0   4  -1   59.90    3.95
   0  -4   0   24.23    1.89
   0   4   0   23.16    1.68
   0  -4   0   26.26    1.75
   0   4   0   25.37    2.30
   0   4   1 1178.74   19.33
   0  -4  -1 1199.16   20.17
   0  -4  -1 1230.66   20.34
   0  -4  -2   -0.05    0.51
   0   4   2    0.64    0.18
   0  -4  -2   -0.14    0.64
   0  -4  -3   11.12    1.55
   0   4   3   10.99    1.05
   0  -4  -3   11.30    1.25
   0   4   3   10.90    0.99
   0  -4  -3   11.18    1.08
   0   4   3   11.26    1.40
   0   4   4 1487.56   23.73
   0  -4  -4 1439.12   23.77
   0  -4  -4 1472.87   23.58
   0   4   4 1414.38   25.45
   0  -4  -5 1253.97   21.84
   0   4   5 1254.22   22.40
   0   4   5 1281.37   24.04
   0  -4  -5 1259.62   22.42
   0  -4  -6   90.54    4.35
   0   4   6   94.95    4.90
   0   4   6   98.11    5.26
   0   4   6   95.67    5.48
   0  -4  -7   50.44    3.56
   0   4   7   47.21    3.84
   0   4   7   49.56    3.95
   0   4   8  116.30    7.38
   0   4   8  109.33    3.39
   0  -4  -8  117.10    3.37
   0  -4  -8  119.06    6.05
   0   4   8  112.44    6.69
   0   4   8  120.87    6.77
   0  -4  -8  117.00    3.50
   0   4   9   54.84    5.54
   0   4   9   52.53    2.48
   0   4   9   48.03    2.40
   0  -4  -9   48.77    2.18
   0   4   9   49.50    4.77
   0  -4  -9   51.33    4.30
   0   4   9   55.03    4.85
   0  -4  -9   52.83    2.36
   0  -4 -10   14.23    1.38
   0   4  10   13.45    1.40
   0   4  10   13.94    1.29
   0   4  10   15.69    1.64
   0  -4 -10   11.92    2.30
   0   4  10   12.37    2.76
   0   4  10   14.05    3.52
   0   4  11   14.99    1.86
   0   4  11   16.78    1.69
   0  -4 -11   16.86    1.46
   0   4  11   15.77    1.38
   0   4  11   17.29    1.57
   0   4  12    0.54    0.83
   0   4  12    0.17    0.83
   0  -4 -12   -0.41    0.58
   0   4  12   -0.52    0.54
   0   4  13   46.63    2.07
   0   4  13   45.35    1.97
   0   4  13   46.16    2.12
   0  -4 -13   45.43    2.04
   0   4  13   44.45    1.81
   0   4  14    1.32    0.37
   0  -4 -14    1.62    0.39
   0   5  -9   30.78    1.56
   0   5  -9   29.09    1.47
   0  -5   9   28.16    1.38
   0   5  -8    0.65    0.71
   0   5  -8   -0.02    0.54
   0   5  -8    0.24    0.57
   0  -5   8    1.08    0.65
   0  -5   8    0.13    0.33
   0   5  -7   -0.37    0.70
   0  -5   7    0.69    0.50
   0   5  -7    0.59    0.48
   0  -5   6    0.97    0.63
   0  -5   6    0.95    0.55
   0  -5   6    0.95    0.56
   0   5  -6    1.35    0.63
   0   5  -6    1.17    0.53
   0  -5   5   65.71    2.70
   0  -5   5   73.36    2.92
   0   5  -5   73.74    6.72
   0   5  -5   67.36    5.78
   0  -5   5   64.47    2.53
   0   5  -5   68.63    2.86
   0  -5   4  234.61    5.54
   0  -5   4  244.16    5.60
   0   5  -4  218.23   11.01
   0   5  -4  255.43   10.98
   0  -5   4  235.90    5.46
   0   5  -4  237.12    5.78
   0  -5   3   -0.20    0.47
   0  -5   3   -0.08    0.49
   0   5  -3   -0.90    1.30
   0   5  -3    1.62    1.30
   0  -5   3    0.29    0.66
   0  -5   3    0.51    0.37
   0   5  -2  110.98    6.61
   0  -5   2  117.11    5.42
   0  -5   2  111.25    5.08
   0   5  -1  361.49   11.52
   0  -5   1  361.02    9.62
   0  -5   1  384.22    9.92
   0  -5   0    0.94    0.61
   0   5   0    1.04    1.00
   0  -5   0    0.31    0.62
   0   5   0    0.58    0.51
   0   5   1   15.03    1.98
   0   5   1   14.45    1.47
   0   5   2   20.95    1.39
   0  -5  -2   21.56    1.96
   0  -5  -2   23.38    2.18
   0   5   3   56.34    3.12
   0   5   3   52.24    2.58
   0  -5  -3   56.83    3.54
   0  -5  -3   54.63    3.04
   0   5   4  281.40    8.85
   0   5   4  287.57    8.21
   0  -5  -4  303.77    7.98
   0   5   4  297.48    7.04
   0   5   5 3040.73   48.85
   0  -5  -5 3059.75   45.51
   0  -5  -5 3058.40   46.23
   0   5   5 2936.13   45.89
   0  -5  -6  842.19   17.39
   0   5   6  852.32   19.63
   0  -5  -6  831.78   17.14
   0   5   6  853.27   17.87
   0   5   7   59.70    4.63
   0   5   7   64.93    5.08
   0  -5  -7   61.70    4.20
   0   5   7   63.99    4.44
   0  -5  -7   60.34    3.92
   0  -5  -8  468.71    8.74
   0  -5  -8  430.03   13.63
   0   5   8  485.15   14.94
   0  -5  -8  465.31    8.69
   0  -5  -8  453.94    8.57
   0   5   8  449.71   14.12
   0  -5  -8  458.10   12.88
   0   5   9    3.75    0.78
   0   5   9    3.31    0.82
   0  -5  -9    2.67    0.70
   0   5   9    1.06    1.26
   0  -5  -9    6.35    1.88
   0   5   9    2.43    1.64
   0  -5  -9    1.97    0.53
   0  -5  -9    3.05    1.08
   0   5   9    1.98    1.11
   0   5  10  108.97    8.36
   0   5  10   96.23    3.28
   0   5  10  100.44    3.66
   0   5  10  105.20    7.36
   0  -5 -10   88.77    5.99
   0  -5 -10   98.55    3.49
   0   5  11   85.02    3.39
   0   5  11   90.83    3.74
   0   5  11   94.93    3.25
   0  -5 -11   89.39    3.35
   0   5  12   45.98    2.29
   0   5  12   45.90    2.49
   0   5  12   42.71    2.05
   0  -5 -12   47.05    2.27
   0   5  12   40.05    2.53
   0   5  13    5.14    0.95
   0   5  13    6.21    0.97
   0  -5 -13    4.79    0.74
   0   5  13    4.50    0.79
   0   5  14   13.81    0.89
   0   5  14   15.43    1.02
   0   5  14   15.63    0.99
   0  -5 -14   17.54    1.02
   0   6  -8    3.02    0.65
   0   6  -8    2.88    0.55
   0   6  -8    3.04    0.59
   0  -6   8    3.15    0.57
   0   6  -7    5.61    0.95
   0   6  -7    4.47    0.79
   0  -6   7    6.70    0.75
   0  -6   7    7.36    0.98
   0   6  -7    6.89    1.07
   0   6  -6   41.31    2.31
   0  -6   6   43.78    2.30
   0  -6   6   43.36    1.99
   0  -6   5   62.18    2.47
   0   6  -5   63.67    3.04
   0  -6   5   67.06    2.66
   0  -6   5   65.92    2.90
   0  -6   4  921.37   15.19
   0  -6   4  902.56   15.32
   0  -6   4  920.44   15.74
   0   6  -4  954.60   26.59
   0   6  -4  947.12   25.33
   0  -6   3  602.56   10.87
   0  -6   3  611.78   10.98
   0   6  -3  614.52   19.74
   0   6  -3  611.74   19.07
   0  -6   2   34.39    1.90
   0  -6   2   32.14    1.72
   0   6  -2   28.97    3.74
   0   6  -2   31.37    3.88
   0  -6   2   32.39    2.94
   0  -6   1   21.11    1.35
   0  -6   1   19.18    2.24
   0   6  -1   20.19    2.89
   0  -6   1   19.34    1.28
   0  -6   0   66.47    4.08
   0   6   0   47.91    4.12
   0  -6  -1  259.84    8.39
   0   6   1  239.29    8.65
   0  -6  -2   45.61    3.35
   0   6   2   39.65    2.68
   0   6   2   45.40    3.35
   0  -6  -3  116.70    5.08
   0  -6  -3  117.26    5.59
   0   6   3  121.63    4.67
   0   6   3  115.41    5.03
   0  -6  -4  236.78    7.54
   0   6   4  234.80    8.40
   0   6   4  240.82    7.87
   0  -6  -5    8.69    1.37
   0   6   5    6.47    1.59
   0  -6  -6   90.91    4.71
   0   6   6   86.32    4.41
   0   6   6   93.35    5.83
   0   6   7   26.04    3.29
   0   6   7   26.23    3.36
   0  -6  -7   26.98    1.56
   0  -6  -7   26.39    1.53
   0   6   7   27.62    2.85
   0  -6  -7   27.00    2.74
   0  -6  -7   24.76    1.49
   0  -6  -7   25.77    1.45
   0   6   8   36.76    4.22
   0  -6  -8   35.86    1.85
   0  -6  -8   35.16    3.26
   0   6   8   37.02    3.67
   0  -6  -8   36.21    1.87
   0  -6  -9  264.17    6.08
   0  -6  -9  262.20    6.04
   0   6   9  280.76   12.06
   0   6   9  273.02   11.22
   0  -6  -9  272.53   10.07
   0   6  10 1388.35   33.59
   0  -6 -10 1292.49   20.39
   0   6  10 1277.34   20.52
   0  -6 -10 1232.15   20.00
   0   6  10 1391.49   31.70
   0   6  10 1277.49   30.01
   0   6  11    1.76    1.03
   0  -6 -11    0.56    0.52
   0   6  11    1.34    0.69
   0   6  12  154.91    5.07
   0   6  12  153.78    4.72
   0  -6 -12  158.89    4.41
   0   6  12  164.40    4.51
   0   6  13   86.35    2.96
   0  -6 -13   81.39    2.72
   0   6  13   80.22    3.14
   0  -6 -14  110.48    2.95
   0   6  14  115.33    3.08
   0   6  14  112.45    3.00
   0   6  14  114.07    2.95
   0  -6 -14  114.32    2.85
   0  -7   7   33.67    1.51
   0   7  -7   32.75    1.64
   0   7  -7   31.92    1.61
   0   7  -6    5.07    0.89
   0   7  -6    3.08    0.66
   0  -7   6    4.55    0.63
   0  -7   6    4.17    0.73
   0   7  -5  119.57    3.89
   0  -7   5  121.37    3.37
   0  -7   5  122.62    3.87
   0  -7   5  118.56    3.53
   0   7  -4    7.79    1.10
   0  -7   4   10.14    1.04
   0  -7   4    9.62    1.10
   0  -7   4    9.22    1.12
   0  -7   3  401.25    8.21
   0   7  -3  410.95   16.44
   0  -7   3  401.95    8.32
   0  -7   3  418.64    8.51
   0  -7   2    1.32    0.60
   0   7  -2    1.51    2.05
   0   7  -2    2.01    1.25
   0  -7   2    0.47    0.51
   0  -7   2    1.33    0.65
   0  -7   1   29.21    3.05
   0  -7   1   27.34    1.67
   0   7  -1   25.60    3.84
   0   7  -1   22.94    3.53
   0  -7   1   25.54    1.62
   0  -7   1   30.03    1.65
   0  -7   0   62.68    4.41
   0  -7   0   66.05    2.62
   0  -7   0   60.33    2.49
   0   7   0   55.79    5.06
   0   7   0   58.05    4.92
   0  -7   0   64.20    2.50
   0  -7  -1  499.46   13.67
   0  -7  -1  485.43    9.09
   0  -7  -1  508.99    9.19
   0  -7  -1  501.02    9.12
   0  -7  -2    1.17    1.07
   0  -7  -2    2.98    0.68
   0  -7  -2    2.60    0.55
   0   7   2    2.61    1.11
   0  -7  -3   51.61    2.16
   0  -7  -3   50.75    2.11
   0  -7  -3   51.76    2.15
   0  -7  -4  536.12   13.41
   0  -7  -4  534.15    9.65
   0   7   4  547.98   14.58
   0  -7  -4  538.26    9.70
   0   7   5   81.19    5.43
   0  -7  -5   79.26    2.84
   0  -7  -5   81.08    2.72
   0  -7  -5   82.44    2.82
   0  -7  -5   80.60    2.78
   0  -7  -5   79.47    4.52
   0   7   6   11.29    2.31
   0  -7  -6    9.40    1.01
   0  -7  -6    9.10    0.91
   0  -7  -6    8.19    0.90
   0  -7  -6    8.89    0.96
   0  -7  -6    8.45    1.00
   0  -7  -6    9.07    1.68
   0   7   7  236.98   10.54
   0   7   7  235.91   10.46
   0  -7  -7  244.04    5.52
   0  -7  -7  229.17    5.57
   0  -7  -7  230.14    8.50
   0  -7  -7  236.58    5.53
   0  -7  -7  234.97    5.23
   0  -7  -8   25.05    1.54
   0   7   8   24.89    3.46
   0  -7  -8   24.69    1.64
   0  -7  -9   36.10    1.91
   0  -7  -9   36.58    1.98
   0   7   9   40.49    4.74
   0   7  10   41.47    2.19
   0  -7 -10   40.66    2.08
   0  -7 -10   39.60    2.08
   0   7  11   -0.15    0.55
   0  -7 -11    1.59    0.61
   0  -7 -11   -0.11    0.55
   0   7  11    0.17    0.70
   0   7  12   91.11    3.41
   0   7  12   93.29    3.13
   0  -7 -12   89.85    3.06
   0   7  13    2.96    0.87
   0  -7 -13    3.80    0.68
   0  -7 -13    3.06    0.58
   0   7  13    2.59    0.74
   0   7  14   77.06    2.45
   0   7  14   74.57    2.41
   0  -7 -14   74.86    2.25
   0   7  14   71.46    2.18
   0  -7 -14   75.15    2.10
   0   8  -6    0.62    0.43
   0   8  -6    0.47    0.39
   0  -8   5   83.89    2.51
   0  -8   5   82.17    2.71
   0   8  -5   75.23    2.93
   0  -8   4   49.46    2.05
   0  -8   4   53.04    2.20
   0  -8   4   50.83    2.28
   0  -8   3  469.29    9.14
   0  -8   3  500.06    9.44
   0  -8   3  497.21    9.38
   0  -8   2   16.15    1.37
   0  -8   2   17.63    1.42
   0  -8   2   16.78    1.37
   0  -8   1   22.66    1.64
   0   8  -1   20.33    3.53
   0  -8   1   25.67    1.56
   0  -8   1   22.32    1.61
   0  -8   0    1.28    1.20
   0  -8   0    2.91    0.76
   0   8   0    4.12    1.91
   0  -8   0    3.12    0.78
   0  -8  -1   78.55    5.38
   0  -8  -1   80.54    3.05
   0  -8  -1   81.68    3.03
   0   8   1   70.06    5.92
   0  -8  -1   77.39    2.95
   0   8   2  315.50   12.24
   0  -8  -2  322.80    6.71
   0  -8  -2  337.78    7.19
   0  -8  -2  352.47    7.21
   0  -8  -2  347.56   11.95
   0  -8  -2  332.00    7.16
   0   8   3   15.54    2.57
   0  -8  -3   16.79    1.38
   0  -8  -3   16.97    1.30
   0  -8  -3   18.00    1.42
   0  -8  -3   17.98    1.37
   0  -8  -3   16.20    2.54
   0  -8  -4  543.73   10.27
   0  -8  -4  573.74   10.03
   0  -8  -4  542.29    9.68
   0  -8  -4  539.44   10.16
   0  -8  -4  555.20   10.22
   0   8   4  526.87   14.61
   0   8   5  207.05    9.14
   0  -8  -5  203.27    5.31
   0  -8  -5  207.51    5.11
   0  -8  -5  212.59    4.87
   0  -8  -5  189.38    5.06
   0  -8  -5  213.03    5.26
   0  -8  -5  196.95    7.92
   0  -8  -6   78.03    2.89
   0  -8  -6   74.40    2.69
   0  -8  -6   74.32    3.01
   0  -8  -6   74.26    2.90
   0  -8  -6   72.75    2.87
   0   8   6   64.05    5.24
   0   8   6   73.59    5.89
   0   8   7    5.62    1.86
   0   8   7    3.68    1.69
   0  -8  -7    2.49    0.75
   0  -8  -7    4.51    0.79
   0  -8  -7    3.29    0.83
   0  -8  -7    2.67    0.53
   0  -8  -7    2.39    0.56
   0   8   8  156.01    9.22
   0  -8  -8  148.15    4.40
   0  -8  -8  154.02    4.06
   0  -8  -8  150.31    4.27
   0   8   9  726.86   22.12
   0  -8  -9  710.40   12.40
   0  -8  -9  699.16   12.04
   0  -8  -9  666.65   12.36
   0  -8 -10   18.19    1.47
   0  -8 -10   18.55    1.42
   0  -8 -10   18.19    1.34
   0  -8 -11  169.47    4.61
   0  -8 -11  161.91    4.30
   0  -8 -11  155.87    4.26
   0   8  11  154.44    4.65
   0  -8 -12    6.36    0.76
   0  -8 -12    7.02    0.95
   0   8  12    6.96    1.06
   0  -8 -13   10.75    0.86
   0   8  13    8.76    0.91
   0  -8 -13    9.91    0.93
   0   8  13   10.17    1.20
   0   8  14   22.90    1.28
   0   8  14   20.12    1.00
   0   8  14   22.49    1.23
   0   8  14   22.12    1.22
   0  -8 -14   23.24    1.11
   0   9  -5    2.82    0.47
   0  -9   4   39.17    1.58
   0   9  -4   35.40    1.77
   0  -9   3  165.27    4.12
   0  -9   3  171.49    4.11
   0  -9   3  170.09    4.21
   0  -9   2    7.25    0.95
   0  -9   2    7.12    0.86
   0  -9   2    6.83    0.92
   0  -9   1    0.57    0.50
   0  -9   1    0.57    0.62
   0  -9   0   52.14    2.51
   0  -9   0   53.58    2.53
   0  -9  -1   71.19    3.03
   0  -9  -1   63.05    2.79
   0   9   1   60.63    6.05
   0  -9  -1   66.41    2.85
   0  -9  -2  106.20    6.84
   0  -9  -2  118.43    3.88
   0  -9  -2  114.54    3.89
   0   9   2  106.07    7.35
   0  -9  -2  115.88    3.87
   0  -9  -3   39.77    1.96
   0  -9  -3   37.45    2.11
   0  -9  -3   36.94    2.17
   0   9   3   40.48    4.33
   0  -9  -3   38.29    2.19
   0  -9  -4    4.33    0.93
   0  -9  -4    3.81    0.85
   0  -9  -4    2.75    0.68
   0  -9  -4    3.55    0.88
   0  -9  -5   20.30    1.53
   0  -9  -5   18.33    1.61
   0  -9  -5   17.29    1.46
   0  -9  -5   21.27    1.66
   0   9   5   17.46    2.90
   0  -9  -6  565.86   10.52
   0  -9  -6  552.03   10.83
   0  -9  -6  539.95    9.95
   0   9   6  540.24   17.63
   0  -9  -6  548.67   10.60
   0  -9  -6  556.93   10.60
   0  -9  -7  115.06    3.58
   0   9   7  112.64    7.84
   0  -9  -7  118.59    3.89
   0  -9  -7  113.74    3.86
   0  -9  -8   17.03    1.52
   0  -9  -8   15.98    1.28
   0  -9  -9   69.11    2.89
   0  -9  -9   71.58    2.77
   0  -9 -10  196.08    5.19
   0  -9 -10  215.52    5.23
   0   9  11    3.25    0.83
   0  -9 -11    1.81    0.57
   0  -9 -11    2.54    0.55
   0  -9 -11    2.02    0.69
   0  -9 -12   73.74    2.55
   0   9  12   66.16    2.49
   0  -9 -12   69.92    2.31
   0   9  13    2.19    0.50
   0  -9 -13    1.31    0.43
   0   9  13    1.65    0.65
   0   9  14   42.22    1.55
   0  10  -3   50.16    1.90
   0 -10   3   57.81    1.79
   0 -10   2    3.68    0.60
   0 -10   2    4.55    0.65
   0 -10   1    0.47    0.51
   0 -10   1    0.35    0.47
   0 -10   0    5.81    0.87
   0 -10   0    6.07    0.97
   0 -10  -1    6.21    0.95
   0 -10  -1    6.28    0.99
   0 -10  -2   26.04    2.04
   0 -10  -2   25.26    1.80
   0 -10  -2   25.28    1.78
   0 -10  -3   29.09    1.94
   0 -10  -3   31.96    2.16
   0 -10  -3   30.06    2.00
   0 -10  -4  128.77    4.21
   0 -10  -4  136.06    4.31
   0 -10  -4  130.73    4.28
   0 -10  -5   36.22    2.13
   0 -10  -5   34.48    2.10
   0 -10  -5   33.95    2.14
   0 -10  -6  228.63    5.94
   0 -10  -6  228.35    5.94
   0 -10  -6  244.83    6.26
   0 -10  -7   86.30    3.34
   0 -10  -7   87.70    3.32
   0 -10  -7   84.70    2.91
   0 -10  -8   52.59    2.51
   0 -10  -8   51.79    2.22
   0 -10  -9   10.66    1.18
   0 -10  -9   10.72    1.01
   0 -10 -10    8.19    0.99
   0 -10 -10    8.62    0.91
   0 -10 -11   29.65    1.60
   0 -10 -11   32.18    1.61
   0 -10 -12   18.06    1.06
   0 -10 -12   18.45    1.10
   0 -10 -13    5.96    0.56
   0  10  13    5.65    0.67
   0  10  13    4.85    0.62
   0 -11   1    8.07    0.72
   0 -11   1    7.91    0.74
   0 -11   0   14.40    1.09
   0 -11   0   13.40    1.07
   0 -11  -1  132.71    3.80
   0 -11  -1  136.70    3.85
   0 -11  -2   43.13    2.15
   0 -11  -2   44.46    2.21
   0 -11  -3   11.93    1.57
   0 -11  -3   10.71    1.21
   0 -11  -3   10.58    1.17
   0 -11  -4    1.54    0.75
   0 -11  -4    1.92    1.21
   0 -11  -4    0.97    0.72
   0 -11  -5  147.09    4.45
   0 -11  -5  151.39    4.48
   0 -11  -5  146.22    4.48
   0 -11  -6   95.70    3.44
   0 -11  -6   95.63    3.46
   0 -11  -6  101.05    3.62
   0 -11  -7  252.41    6.06
   0 -11  -7  248.68    5.98
   0 -11  -8   19.61    1.54
   0 -11  -9   37.33    1.97
   0 -11 -10   43.66    1.97
   0 -11 -10   42.85    1.69
   0 -11 -11   41.54    1.74
   0 -11 -12    3.28    0.57
   0 -12  -1   39.53    1.55
   0 -12  -1   37.13    1.51
   0 -12  -2    0.68    0.45
   0 -12  -2   -0.53    0.45
   0 -12  -3    8.61    0.94
   0 -12  -3    9.23    0.98
   0 -12  -4   21.11    1.43
   0 -12  -4   19.93    1.38
   0 -12  -5    2.35    0.65
   0 -12  -5    2.31    1.07
   0 -12  -5    2.67    0.75
   0 -12  -6  136.73    3.91
   0 -12  -6  137.71    3.88
   0 -12  -7   75.09    2.80
   0 -12  -8   24.14    1.56
   0 -12  -9   94.86    2.90
   0 -12 -10    7.48    0.82
   0 -12 -11    1.67    0.49
   0 -13  -7  146.57    3.48
   0 -13  -8   28.18    1.37
   0 -13  -9   13.14    0.95
   1 -12  -9    6.04    0.76
   1 -12  -8   28.24    1.51
   1 -12  -7  240.74    5.18
   1 -12  -6  138.08    3.47
   1 -12  -5   12.14    0.98
   1 -12  -4    5.76    0.72
   1 -12  -3    1.44    0.48
   1 -12  -2  121.59    2.99
   1 -12  -1   24.35    1.05
   1 -11 -11    8.49    0.72
   1 -11 -10   87.43    2.55
   1 -11 -10   94.21    2.64
   1 -11  -9    0.07    0.61
   1 -11  -9    0.49    0.36
   1 -11  -8    2.72    0.84
   1 -11  -8    3.52    0.61
   1 -11  -7  182.59    4.73
   1 -11  -7  185.19    4.37
   1 -11  -6  139.62    3.92
   1 -11  -6  133.27    4.08
   1 -11  -6  136.15    3.61
   1 -11  -5  177.68    4.81
   1 -11  -5  170.41    4.57
   1 -11  -5  170.48    4.12
   1 -11  -4   27.58    1.71
   1 -11  -4   27.48    1.69
   1 -11  -3    1.84    0.63
   1 -11  -3    3.42    0.76
   1 -11  -2  163.83    4.11
   1 -11  -2  165.86    4.33
   1 -11  -1   20.44    1.19
   1 -11  -1   22.08    1.35
   1 -11   0    2.27    0.53
   1 -11   1   -0.15    0.25
  -1  10  13   12.36    0.96
  -1  10  12    2.88    0.51
   1 -10 -12    2.13    0.45
   1 -10 -11   54.42    2.10
   1 -10 -10   -0.36    0.57
   1 -10 -10    0.45    0.50
   1 -10  -9    1.76    0.65
   1 -10  -9    1.51    0.52
   1 -10  -8   -0.14    0.74
   1 -10  -8   -0.02    0.49
   1 -10  -7  188.43    5.12
   1 -10  -7  192.67    4.98
   1 -10  -7  200.39    5.01
   1 -10  -6  646.17   12.02
   1 -10  -6  672.74   11.94
   1 -10  -6  662.96   11.70
   1 -10  -5  111.09    3.93
   1 -10  -5  112.66    3.72
   1 -10  -5  117.16    4.00
   1 -10  -5  111.41    3.53
   1 -10  -4   11.74    1.60
   1 -10  -4   10.83    1.16
   1 -10  -4   10.67    1.26
   1 -10  -4   11.21    1.11
   1 -10  -3   23.95    1.70
   1 -10  -3   26.66    2.23
   1 -10  -3   22.55    1.66
   1 -10  -3   23.72    1.52
   1 -10  -2   12.40    1.31
   1 -10  -2   11.59    1.20
   1 -10  -2   11.43    1.13
   1 -10  -1   57.43    2.53
   1 -10  -1   55.58    2.39
   1 -10   0    5.79    0.94
   1 -10   0    4.29    0.74
   1 -10   1    5.52    0.78
   1 -10   1    4.79    0.64
   1 -10   2    0.54    0.33
  -1   9  13   46.26    2.09
  -1   9  13   44.75    1.69
  -1   9  13   42.46    1.52
   1  -9 -13   49.25    1.72
  -1   9  12   70.25    2.52
   1  -9 -12   73.21    2.48
  -1   9  12   67.88    2.36
  -1   9  11   10.45    1.09
   1  -9 -11   13.93    1.16
   1  -9 -10    2.53    0.63
   1  -9 -10    2.95    0.75
   1  -9  -9    6.53    0.91
   1  -9  -9    6.00    0.90
   1  -9  -8    1.05    0.62
   1  -9  -8    1.17    0.62
   1  -9  -7   41.52    2.14
   1  -9  -7   37.48    2.14
   1  -9  -7   37.91    2.08
   1  -9  -6    8.96    1.05
   1  -9  -6    7.88    1.19
   1  -9  -6    7.89    1.04
   1  -9  -5    5.87    1.14
   1  -9  -5    4.63    0.82
   1  -9  -5    5.38    0.89
   1  -9  -5    5.47    0.98
   1  -9  -4    9.87    1.47
   1  -9  -4    8.44    1.06
   1  -9  -4    8.01    1.02
   1  -9  -4    9.77    1.22
   1  -9  -3   36.04    2.06
   1  -9  -3   37.14    2.38
   1  -9  -3   35.48    1.98
   1  -9  -3   32.10    2.04
   1  -9  -2    4.67    1.57
   1  -9  -2    6.06    1.03
   1  -9  -2    5.01    0.87
   1  -9  -2    5.67    0.96
   1  -9  -1   25.55    1.77
   1  -9  -1   25.39    1.66
   1  -9  -1   24.24    1.70
   1  -9   0    9.93    1.18
   1  -9   0    8.69    1.04
   1  -9   0    8.23    1.02
   1  -9   1   55.72    2.51
   1  -9   1   55.22    2.30
   1  -9   2   45.11    2.10
   1  -9   2   45.98    1.91
   1  -9   3    0.82    0.43
   1  -9   4   38.37    1.46
  -1   8  13   16.40    1.50
  -1   8  13   16.99    1.13
  -1   8  13   18.44    1.33
   1  -8 -13   18.69    1.16
   1  -8 -12   35.04    1.71
  -1   8  12   35.50    1.93
   1  -8 -12   35.11    1.80
  -1   8  12   30.40    1.86
   1  -8 -11  130.57    3.78
   1  -8 -11  130.54    3.92
   1  -8 -10   33.06    1.87
   1  -8 -10   34.61    2.00
   1  -8  -9   57.97    2.62
   1  -8  -9   54.65    2.41
   1  -8  -9   53.77    2.47
   1  -8  -8   32.31    1.87
  -1   8   8   29.25    4.25
   1  -8  -8   28.13    1.77
   1  -8  -8   26.03    3.42
   1  -8  -8   33.22    1.96
   1  -8  -7   24.51    1.68
   1  -8  -7   20.88    2.93
   1  -8  -7   22.81    1.56
   1  -8  -7   21.45    1.63
   1  -8  -6  168.86    4.66
   1  -8  -6  170.58    4.71
   1  -8  -6  169.45    4.60
   1  -8  -6  162.17    8.09
  -1   8   6  181.98    9.63
   1  -8  -5    1.55    0.63
  -1   8   5   -0.69    1.53
   1  -8  -5   -0.20    0.47
   1  -8  -5    0.32    0.64
  -1   8   5    2.02    1.20
   1  -8  -5   -0.27    0.79
   1  -8  -5    1.92    0.70
   1  -8  -4  142.96    4.30
   1  -8  -4  143.10    4.22
   1  -8  -4  144.11    4.17
   1  -8  -4  135.39    7.35
  -1   8   4  136.56    7.63
   1  -8  -4  144.60    4.14
   1  -8  -3    0.21    0.55
   1  -8  -3    0.93    0.58
   1  -8  -3    2.36    1.16
   1  -8  -3    0.13    0.84
   1  -8  -2   15.69    1.33
   1  -8  -2   16.30    1.65
   1  -8  -2   15.51    1.35
   1  -8  -2   14.36    1.30
   1  -8  -1   41.36    2.10
  -1   8   1   34.55    4.38
   1  -8  -1   43.32    2.23
   1  -8  -1   43.02    2.57
   1  -8  -1   41.52    2.15
   1  -8   0   49.45    2.36
  -1   8   0   48.47    5.44
   1  -8   0   48.28    2.29
   1  -8   0   51.41    2.48
   1  -8   1    3.15    0.77
   1  -8   1    5.04    0.75
   1  -8   1    2.59    0.74
   1  -8   2   12.54    1.18
   1  -8   2   11.70    1.20
   1  -8   2   11.27    1.06
   1  -8   2   11.95    1.09
   1  -8   3  137.72    4.05
   1  -8   3  141.70    3.84
   1  -8   3  140.24    3.73
   1  -8   4  449.86    8.14
   1  -8   4  440.34    7.98
   1  -8   5    1.03    0.43
  -1   8  -5    0.26    0.39
   1  -8   5    0.13    0.32
  -1   8  -6    0.68    0.33
  -1   8  -6    1.16    0.37
   1  -7 -14    0.75    0.26
  -1   7  14    1.11    0.39
  -1   7  14    0.66    0.35
   1  -7 -14    0.89    0.31
  -1   7  13    4.37    0.61
  -1   7  13    3.44    1.00
  -1   7  13    4.38    0.80
  -1   7  13    4.65    0.82
   1  -7 -13    4.64    0.73
   1  -7 -13    4.48    0.62
   1  -7 -12    8.72    1.03
   1  -7 -12    7.02    0.88
  -1   7  12    7.00    0.89
  -1   7  11   51.78    2.73
   1  -7 -11   58.80    2.61
   1  -7 -11   57.22    2.50
  -1   7  11   50.12    2.41
   1  -7 -10    3.64    0.80
   1  -7 -10    3.95    0.85
  -1   7  10    3.49    0.91
   1  -7  -9   25.02    1.71
   1  -7  -9   28.46    1.82
  -1   7   9   26.27    4.28
  -1   7   9   26.08    4.11
   1  -7  -9   24.88    1.58
   1  -7  -9   20.71    3.07
   1  -7  -8    1.68    0.60
   1  -7  -8    1.83    0.75
  -1   7   8   -1.12    1.48
  -1   7   8    1.27    1.75
   1  -7  -8    1.01    0.59
   1  -7  -8    0.43    1.09
   1  -7  -7  208.48    5.08
   1  -7  -7  208.16    5.34
  -1   7   7  205.03    9.92
   1  -7  -7  195.60    5.10
  -1   7   7  206.92   10.43
   1  -7  -7  193.14    8.67
   1  -7  -6  176.05    4.53
   1  -7  -6  177.54    4.64
   1  -7  -6  173.67    4.46
   1  -7  -6  170.85    4.60
  -1   7   6  180.10    9.24
   1  -7  -6  178.71    8.07
   1  -7  -5   97.51    3.32
  -1   7   5   94.77    6.34
   1  -7  -5  102.06    3.24
   1  -7  -5   94.28    3.16
   1  -7  -5   94.16    3.09
   1  -7  -5   94.91    5.70
   1  -7  -4    3.41    0.73
  -1   7   4    1.22    0.90
   1  -7  -4    3.33    0.60
   1  -7  -4    2.55    0.61
   1  -7  -4    2.80    0.68
   1  -7  -4    1.92    0.97
  -1   7   4    1.44    0.84
   1  -7  -3   95.08    3.13
  -1   7   3   93.24    5.49
   1  -7  -3  100.37    3.15
   1  -7  -3   87.16    3.07
   1  -7  -3   95.63    3.09
  -1   7   3   86.18    5.18
   1  -7  -3   89.28    5.56
   1  -7  -2   -0.53    0.51
  -1   7   2   -0.88    1.50
   1  -7  -2    1.10    0.62
   1  -7  -2    0.75    0.41
   1  -7  -2   -0.03    0.76
   1  -7  -1  144.82    4.01
   1  -7  -1  143.03    4.09
   1  -7  -1  154.44    4.25
   1  -7  -1  142.16    3.97
   1  -7   0  139.18    4.00
   1  -7   0  139.36    4.09
   1  -7   0  142.37    4.29
   1  -7   0  134.95    3.88
   1  -7   1  137.43    4.05
   1  -7   1  136.33    4.14
   1  -7   1  134.65    3.91
   1  -7   2   36.96    2.02
  -1   7  -2   29.31    4.35
  -1   7  -2   34.58    4.59
   1  -7   2   37.54    1.92
   1  -7   2   37.78    2.08
   1  -7   3   33.83    1.90
   1  -7   3   33.63    1.96
   1  -7   3   35.08    1.93
   1  -7   3   32.17    1.76
   1  -7   4  130.90    3.95
   1  -7   4  136.50    3.65
   1  -7   4  137.53    4.02
   1  -7   5  122.88    3.49
  -1   7  -5  115.76    3.81
   1  -7   5  124.24    3.65
  -1   7  -6    1.29    0.54
   1  -7   6    1.07    0.37
   1  -7   6    1.29    0.46
   1  -7   7    5.55    0.59
  -1   7  -7    5.23    0.63
  -1   7  -7    5.15    0.65
   1  -6 -14    0.02    0.28
  -1   6  14    0.13    0.33
  -1   6  14   -0.19    0.31
   1  -6 -14    0.47    0.33
  -1   6  13    0.04    0.39
  -1   6  13   -0.25    0.76
  -1   6  13    0.19    0.55
   1  -6 -13    0.03    0.48
  -1   6  13    0.40    0.55
   1  -6 -13   -0.01    0.39
  -1   6  12    8.48    1.33
  -1   6  12    6.51    1.12
   1  -6 -12    7.15    0.96
  -1   6  12    7.36    1.01
  -1   6  11   23.54    2.03
   1  -6 -11   27.38    1.79
  -1   6  11   25.54    1.81
   1  -6 -10  242.91    6.05
  -1   6  10  243.39    6.12
   1  -6  -9  169.05    4.73
  -1   6   9  167.23    8.79
   1  -6  -9  151.88    8.12
  -1   6   9  169.95    4.78
   1  -6  -8    4.50    0.79
  -1   6   8    3.44    1.51
   1  -6  -8    4.68    1.35
  -1   6   8    5.98    2.27
  -1   6   8    2.82    1.81
   1  -6  -7    3.86    0.77
  -1   6   7    4.18    1.75
  -1   6   7    2.24    1.62
   1  -6  -7    3.02    0.64
   1  -6  -7    1.69    0.84
   1  -6  -6   -0.03    0.37
  -1   6   6    1.79    1.54
   1  -6  -6    1.78    0.62
   1  -6  -6    0.36    0.79
   1  -6  -6    0.45    0.47
  -1   6   5 1062.15   23.63
   1  -6  -5 1060.95   22.14
  -1   6   4   93.34    4.89
  -1   6   4   89.05    4.68
  -1   6   4   89.57    5.42
   1  -6  -4   94.25    5.20
  -1   6   3  243.37    8.68
  -1   6   3  233.03    7.65
   1  -6  -3  244.20    8.67
  -1   6   2 1090.02   21.16
   1  -6  -2 1061.94   22.12
  -1   6   1  247.67   10.17
  -1   6   1  254.58    8.71
  -1   6   0   10.64    2.21
   1  -6   0   15.41    1.16
   1  -6   0   14.65    1.18
   1  -6   0   14.09    1.27
  -1   6   0   12.28    1.92
   1  -6   1   17.17    1.30
  -1   6  -1   13.07    2.67
   1  -6   1   16.66    1.28
   1  -6   1   17.36    1.21
   1  -6   2   28.04    1.74
  -1   6  -2   23.05    3.79
   1  -6   2   27.28    1.72
   1  -6   2   26.15    1.55
   1  -6   3  193.97    5.03
  -1   6  -3  181.60   10.66
   1  -6   3  185.41    4.98
   1  -6   3  195.28    4.77
   1  -6   4   56.95    2.55
   1  -6   4   55.68    2.53
  -1   6  -4   54.23    2.72
   1  -6   4   55.92    2.31
   1  -6   5  149.26    4.24
  -1   6  -5  146.29    4.58
   1  -6   6  153.91    4.01
  -1   6  -6  146.83    4.57
  -1   6  -6  144.50    4.27
   1  -6   6  156.82    4.40
  -1   6  -7   42.09    2.06
   1  -6   7   43.58    1.64
  -1   6  -7   44.64    1.88
   1  -6   7   45.81    2.00
   1  -6   8    0.54    0.33
  -1   6  -8    0.20    0.34
  -1   6  -8    0.01    0.33
  -1   6  -8    0.05    0.31
   1  -5 -14   39.51    1.45
  -1   5  14   39.98    1.50
   1  -5 -14   40.34    1.46
  -1   5  14   39.06    1.45
  -1   5  13   59.23    2.21
  -1   5  13   62.94    2.28
   1  -5 -13   63.70    2.32
  -1   5  13   58.22    2.36
  -1   5  13   61.56    2.43
  -1   5  12   15.68    1.34
  -1   5  12   16.29    1.87
  -1   5  12   16.74    1.59
  -1   5  12   17.56    1.62
   1  -5 -12   17.25    1.37
  -1   5  11  146.84    4.93
   1  -5 -11  160.86    4.68
  -1   5  11  155.65    4.68
  -1   5  10   38.58    2.29
  -1   5  10   41.25    2.10
  -1   5  10   36.06    4.34
   1  -5 -10   36.76    4.16
   1  -5 -10   38.15    2.18
  -1   5   9  240.50    5.96
  -1   5   9  249.58   12.63
  -1   5   9  236.00   10.81
   1  -5  -9  229.36   10.10
   1  -5  -9  228.88    5.77
  -1   5   8  205.05   10.41
   1  -5  -8  183.62    8.49
  -1   5   8  189.33    8.88
  -1   5   8  211.36   10.41
   1  -5  -8  187.40    4.89
  -1   5   7   34.81    4.00
   1  -5  -7   33.78    3.34
  -1   5   7   42.10    4.34
  -1   5   7   39.24    3.61
   1  -5  -7   38.91    1.90
  -1   5   6    4.10    1.72
   1  -5  -6    3.29    1.21
  -1   5   6    6.44    1.42
  -1   5   5  436.60   12.89
   1  -5  -5  428.83   11.81
  -1   5   5  438.90   10.79
  -1   5   4   19.34    2.43
  -1   5   4   18.52    2.10
   1  -5  -4   18.33    2.19
  -1   5   4   18.63    1.66
  -1   5   3  329.99    8.72
  -1   5   3  332.76    9.03
  -1   5   3  341.04    9.89
   1  -5  -3  336.57    9.66
  -1   5   2    1.54    0.66
  -1   5   2    1.41    0.69
  -1   5   2    1.21    0.84
  -1   5   2    0.22    0.76
   1  -5  -2    1.97    1.01
  -1   5   1   60.13    3.36
   1  -5  -1   63.82    4.02
   1  -5  -1   65.30    3.50
  -1   5   1   58.33    3.59
  -1   5   0  598.68   16.27
  -1   5   0  607.81   14.28
  -1   5  -1   54.86    4.69
   1  -5   1   55.82    3.98
  -1   5  -1   62.24    4.09
   1  -5   2   17.06    1.29
   1  -5   2   15.76    1.22
   1  -5   2   16.19    2.39
  -1   5  -2   15.20    2.67
   1  -5   3    8.54    0.98
   1  -5   3   10.05    2.21
  -1   5  -3    8.71    2.42
   1  -5   3    8.76    0.95
   1  -5   3   10.13    0.96
   1  -5   4  212.80    4.98
  -1   5  -4  219.04   10.48
   1  -5   4  208.28    9.85
  -1   5  -4  212.62   11.33
   1  -5   4  213.89    5.39
   1  -5   4  214.97    5.34
   1  -5   4  212.13    5.02
   1  -5   5    7.69    0.88
   1  -5   5    8.09    0.96
   1  -5   5    6.79    0.89
  -1   5  -5    7.61    1.11
  -1   5  -5    9.81    2.89
   1  -5   6    0.57    0.45
   1  -5   6    1.28    0.62
  -1   5  -6    0.42    0.59
   1  -5   7    2.47    0.51
  -1   5  -7    2.39    0.76
  -1   5  -7    1.95    0.65
   1  -5   7    3.04    0.80
  -1   5  -8  199.05    4.89
  -1   5  -8  202.39    5.10
  -1   5  -8  201.42    5.03
  -1   5  -8  192.31    4.66
   1  -5   8  207.09    4.86
  -1   5  -9  171.44    3.85
  -1   5  -9  168.08    3.82
   1  -5   9  174.15    3.74
  -1   5  -9  165.09    3.60
  -1   4  14   12.71    0.79
   1  -4 -14   10.93    0.73
   1  -4 -13    1.29    0.51
  -1   4  13    1.62    0.60
  -1   4  13    0.99    0.47
  -1   4  12   10.59    1.29
  -1   4  12    9.31    1.23
  -1   4  12   11.65    1.39
  -1   4  12    9.81    1.08
   1  -4 -12   10.57    1.10
  -1   4  11   37.91    2.51
  -1   4  11   37.16    2.24
   1  -4 -11   38.63    2.20
   1  -4 -10 2243.98   32.43
  -1   4  10 2116.34   32.46
  -1   4  10 2033.00   32.87
  -1   4  10 1984.92   46.39
  -1   4  10 2286.92   44.80
   1  -4 -10 2211.28   42.22
   1  -4  -9  725.85   13.06
  -1   4   9  741.01   13.35
  -1   4   9  731.07   12.92
  -1   4   9  783.51   21.48
   1  -4  -9  738.19   19.74
   1  -4  -8  302.63    6.59
  -1   4   8  295.99    6.65
  -1   4   8  306.72   11.69
   1  -4  -8  293.67   10.83
  -1   4   8  291.84    6.33
  -1   4   8  311.76   13.25
  -1   4   7   40.99    4.36
   1  -4  -7   38.73    3.49
  -1   4   7   46.03    4.44
  -1   4   7   41.41    3.90
   1  -4  -7   40.63    1.92
  -1   4   6  161.61    7.64
  -1   4   6  165.21    6.97
   1  -4  -6  152.81    6.63
  -1   4   6  163.07    7.62
  -1   4   5  861.95   18.88
  -1   4   5  848.91   17.27
   1  -4  -5  802.37   17.31
  -1   4   4  476.97   12.21
  -1   4   4  475.53   10.71
   1  -4  -4  480.80   11.58
  -1   4   3  678.53   14.84
  -1   4   3  689.28   13.93
  -1   4   3  707.19   12.76
  -1   4   2   77.52    3.19
  -1   4   2   73.75    3.65
  -1   4   2   80.77    3.86
   1  -4  -2   81.05    4.01
  -1   4   1  302.40    7.52
  -1   4   1  275.01    7.56
  -1   4   1  284.01    5.96
   1  -4  -1  307.03    7.58
  -1   4   1  289.69    8.13
   1  -4  -1  296.99    8.36
   1  -4   0   97.55    4.55
  -1   4   0   94.59    4.34
   1  -4   0  101.27    4.79
  -1   4   0   93.07    3.52
   1  -4   0  102.15    3.83
  -1   4  -1  312.15   10.52
   1  -4   1  307.03    9.36
  -1   4  -1  306.36    9.03
   1  -4   1  337.49    7.66
  -1   4  -2  102.24    6.20
   1  -4   2  106.43    5.61
  -1   4  -3    1.78    1.25
   1  -4   3    4.30    1.54
  -1   4  -4  203.87    4.94
   1  -4   4  199.45    4.62
  -1   4  -4  191.47    9.92
   1  -4   4  181.16    8.85
   1  -4   4  188.00    4.85
   1  -4   4  182.68    4.74
   1  -4   4  194.52    4.61
   1  -4   5  100.20    3.10
   1  -4   5  101.24    3.24
   1  -4   5  102.89    3.40
  -1   4  -5   98.12    3.64
  -1   4  -5  105.10    7.64
  -1   4  -5   98.42    6.45
   1  -4   5  100.37    6.97
   1  -4   6  280.46    6.34
   1  -4   6  275.41    6.36
  -1   4  -6  300.48    7.10
  -1   4  -6  275.88   13.29
   1  -4   7    1.00    0.49
  -1   4  -7    0.55    0.60
   1  -4   7    1.81    0.63
   1  -4   8  117.08    3.50
  -1   4  -8  126.07    4.22
   1  -4   8  115.19    3.26
  -1   4  -8  114.74    3.79
  -1   4  -9    3.35    0.64
  -1   4  -9    2.73    0.65
  -1   4  -9    4.38    0.78
  -1   4  -9    3.79    0.63
   1  -4   9    3.56    0.70
   1  -4  10    0.22    0.31
  -1   4 -10    0.99    0.42
  -1   4 -10    0.63    0.35
   1  -3 -13    7.44    0.76
  -1   3  13    7.77    0.75
  -1   3  13    7.45    0.84
  -1   3  12   43.97    2.16
  -1   3  12   42.97    2.25
  -1   3  12   44.86    2.15
  -1   3  12   41.33    1.90
   1  -3 -12   43.78    2.15
  -1   3  11   66.90    3.02
  -1   3  11   68.81    3.16
  -1   3  11   62.95    2.89
  -1   3  11   64.71    2.96
  -1   3  11   61.20    2.46
   1  -3 -11   62.81    2.79
  -1   3  10  713.04   12.39
  -1   3  10  733.28   13.28
  -1   3  10  727.97   13.61
   1  -3 -10  704.60   20.21
   1  -3 -10  693.61   12.96
   1  -3  -9   25.92    1.76
  -1   3   9   28.57    1.81
   1  -3  -9   27.79    1.65
  -1   3   9   26.93    1.89
  -1   3   9   25.84    2.06
  -1   3   9   29.25    3.90
   1  -3  -9   25.67    3.43
  -1   3   9   25.05    4.48
   1  -3  -8   12.76    1.17
  -1   3   8   14.59    1.21
  -1   3   8   13.07    1.31
   1  -3  -8   13.58    2.25
  -1   3   8   14.92    2.63
   1  -3  -8    9.25    1.01
  -1   3   8   17.95    3.56
  -1   3   7  176.19    8.13
   1  -3  -7  186.02    7.82
  -1   3   7  196.72    9.37
  -1   3   6   31.14    3.05
   1  -3  -6   30.07    2.84
  -1   3   6   29.48    3.33
  -1   3   6   29.75    3.11
  -1   3   5  470.70   12.51
   1  -3  -5  455.57   11.48
  -1   3   5  473.16   11.85
  -1   3   5  451.74   12.36
   1  -3  -4  114.17    4.75
  -1   3   4  111.39    4.64
  -1   3   4  115.44    5.19
  -1   3   3 1958.28   30.54
   1  -3  -3 2054.51   31.66
  -1   3   3 1966.66   32.11
   1  -3  -2  401.75    9.13
  -1   3   2  377.27    7.74
  -1   3   2  393.98    8.17
  -1   3   2  392.14    9.04
   1  -3  -1  459.80   10.01
  -1   3   1  455.02    8.00
  -1   3   1  439.15    9.31
  -1   3   1  447.84    9.73
  -1   3   0   45.84    2.14
   1  -3   0   43.23    2.15
   1  -3   0   47.73    2.89
  -1   3   0   45.08    2.70
  -1   3  -1   58.61    3.26
   1  -3   1   56.07    2.38
   1  -3   1   57.81    3.48
  -1   3  -2   99.34    4.67
   1  -3   2   96.60    3.20
  -1   3  -2   90.34    5.19
   1  -3   2   90.10    4.76
   1  -3   3  694.79   13.47
   1  -3   3  700.83   16.69
  -1   3  -3  659.88   17.11
   1  -3   4    4.53    1.70
  -1   3  -4    3.89    1.60
   1  -3   5   71.84    2.76
  -1   3  -5   67.78    5.64
   1  -3   5   63.50    5.30
   1  -3   5   74.04    2.66
  -1   3  -5   68.96    2.61
  -1   3  -6  114.10    3.66
   1  -3   6  118.73    3.67
  -1   3  -6  128.49    8.28
   1  -3   6  112.45    7.58
   1  -3   6  113.57    3.58
  -1   3  -6  117.61    4.00
  -1   3  -7   29.20    1.80
   1  -3   7   31.52    1.87
  -1   3  -7   29.96    4.22
   1  -3   7   30.02    1.76
  -1   3  -7   30.00    2.22
   1  -3   8    5.52    0.96
   1  -3   8    4.92    0.76
  -1   3  -8    5.06    1.01
  -1   3  -8    4.68    0.96
  -1   3  -8    4.20    0.76
  -1   3  -9  104.63    3.47
   1  -3   9  109.77    3.39
  -1   3  -9  107.68    3.67
  -1   3  -9  117.41    3.93
  -1   3  -9  109.76    3.62
   1  -3   9  109.22    3.55
  -1   3 -10   40.66    1.65
   1  -3  10   42.81    1.76
  -1   3 -10   44.00    1.89
   1  -3  10   40.38    1.77
  -1   3 -10   43.79    1.99
  -1   3 -10   42.43    1.84
  -1   2  13    3.92    0.56
   1  -2 -13    2.98    0.52
  -1   2  12   40.75    1.90
  -1   2  12   42.78    2.05
  -1   2  12   40.64    1.79
   1  -2 -12   44.39    2.06
  -1   2  11   14.08    1.30
  -1   2  11   13.53    1.38
  -1   2  11   13.75    1.37
  -1   2  11   11.64    1.14
  -1   2  11   12.93    1.14
   1  -2 -11   14.04    1.32
  -1   2  10  122.00    4.27
  -1   2  10  118.53    4.09
   1  -2 -10  111.32    3.58
  -1   2  10  116.78    4.03
  -1   2  10  116.21    3.69
  -1   2  10  120.46    4.06
   1  -2 -10  112.08    3.88
  -1   2   9  412.87    8.16
   1  -2  -9  388.08    8.02
  -1   2   9  421.75    8.67
  -1   2   9  397.95    8.86
  -1   2   9  404.87   15.02
   1  -2  -9  409.56   14.25
   1  -2  -9  398.84    8.41
   1  -2  -8   11.20    1.10
  -1   2   8   11.82    1.05
  -1   2   8   12.61    1.14
  -1   2   8   12.37    1.30
  -1   2   8   10.25    1.27
   1  -2  -8   11.57    2.18
   1  -2  -8   11.63    1.05
  -1   2   8   12.52    2.49
  -1   2   8   12.95    3.31
  -1   2   7   98.71    6.09
   1  -2  -7  101.74    5.74
  -1   2   7  109.77    7.06
   1  -2  -6  194.47    7.38
  -1   2   6  186.26    7.66
  -1   2   6  196.44    8.75
  -1   2   5  403.12   11.11
   1  -2  -5  423.49   10.79
  -1   2   5  444.26   11.69
  -1   2   5  433.37   12.08
  -1   2   4  471.03   11.00
  -1   2   4  482.62   11.52
   1  -2  -4  462.64   10.74
  -1   2   4  484.40   11.64
  -1   2   3  712.25   13.40
   1  -2  -3  701.97   13.39
  -1   2   3  682.74   13.97
  -1   2   3  712.02   13.78
  -1   2   2 4067.84   58.86
  -1   2   2 4091.09   57.88
   1  -2  -2 4178.86   58.47
  -1   2   1 4613.80   64.25
  -1   2   1 4680.98   65.22
   1  -2  -1 4713.98   65.42
  -1   2   1 4652.16   65.61
  -1   2   0 9783.27  135.09
  -1   2   0 9999.00  133.64
   1  -2   0 9975.27  133.18
   1  -2   0 9959.23  134.92
  -1   2   0 9682.72  132.38
  -1   2   0 9881.27  134.97
   1  -2   1   73.93    2.17
  -1   2  -1   68.23    3.18
   1  -2   1   72.32    3.54
   1  -2   2  125.30    3.15
  -1   2  -2  131.32    4.97
   1  -2   2  127.25    5.23
  -1   2  -2  130.16    5.42
   1  -2   3  138.43    3.75
  -1   2  -3  133.91    6.08
   1  -2   3  141.50    6.09
   1  -2   4  316.26    8.77
   1  -2   4  309.51   10.41
  -1   2  -4  302.14   10.40
   1  -2   5    9.80    1.68
   1  -2   5   11.25    2.11
  -1   2  -5   10.35    1.98
   1  -2   6    5.96    1.90
  -1   2  -6    5.09    1.80
  -1   2  -6    5.33    0.84
   1  -2   6    4.66    0.73
   1  -2   6    4.50    1.45
   1  -2   6    4.20    0.80
  -1   2  -6    4.86    0.84
  -1   2  -7   92.78    7.03
   1  -2   7   93.59    7.14
   1  -2   7   94.23    3.36
  -1   2  -7   93.25    3.53
   1  -2   7   95.34    3.37
  -1   2  -7   92.64    3.30
   1  -2   8   43.52    2.29
   1  -2   8   42.05    2.07
  -1   2  -8   43.12    2.43
  -1   2  -8   43.98    2.21
  -1   2  -9    2.99    0.72
   1  -2   9    3.98    0.82
  -1   2  -9    3.78    0.82
   1  -2   9    3.90    0.64
  -1   2  -9    5.31    1.07
  -1   2  -9    4.25    0.90
  -1   2  -9    5.06    0.78
  -1   2 -10    3.85    0.67
   1  -2  10    4.51    0.74
  -1   2 -10    4.87    0.81
  -1   2 -10    5.19    0.94
  -1   2 -10    3.88    0.76
   1  -2  10    3.72    0.71
   1  -2  11   -0.06    0.35
  -1   2 -11   -0.57    0.34
  -1   2 -11   -0.36    0.39
   1  -2  11   -0.28    0.31
  -1   2 -11   -0.11    0.38
   1  -1 -13    1.67    0.35
  -1   1  12   15.76    1.13
  -1   1  12   14.88    1.05
   1  -1 -12   16.00    1.17
   1  -1 -11  221.63    5.18
  -1   1  11  219.09    5.31
   1  -1 -11  215.86    5.45
  -1   1  11  221.34    5.46
  -1   1  11  212.28    5.15
   1  -1 -10  405.19    8.23
  -1   1  10  411.82    8.58
  -1   1  10  397.09    8.36
  -1   1  10  408.91    8.63
  -1   1  10  392.56    8.26
   1  -1 -10  394.34    8.46
   1  -1  -9    8.21    1.06
  -1   1   9    7.78    1.22
  -1   1   9    7.76    1.01
  -1   1   9    8.66    1.12
   1  -1  -9    8.36    1.12
   1  -1  -9    7.58    0.98
  -1   1   9    7.59    1.07
  -1   1   8  258.55   11.10
   1  -1  -8  254.39    5.84
   1  -1  -8  247.48    6.00
  -1   1   8  249.62    5.82
  -1   1   8  265.17    6.09
  -1   1   8  259.70    6.33
   1  -1  -8  250.42    6.07
   1  -1  -8  250.35    5.95
   1  -1  -7   -0.28    0.99
  -1   1   7    2.07    2.33
   1  -1  -7    0.21    0.46
  -1   1   7    0.77    0.51
  -1   1   7   -0.05    0.65
  -1   1   7    0.37    0.85
   1  -1  -7    0.31    0.56
  -1   1   7    0.45    1.14
  -1   1   6   13.59    2.07
  -1   1   6   17.17    3.20
   1  -1  -6   15.17    2.11
  -1   1   5    6.54    1.52
   1  -1  -5    5.09    1.48
  -1   1   5    5.48    2.17
  -1   1   4   67.88    3.68
  -1   1   4   72.83    4.23
   1  -1  -4   69.63    3.71
  -1   1   3  223.39    6.21
  -1   1   3  235.97    6.84
  -1   1   2  291.95    6.70
  -1   1   2  295.37    7.27
   1  -1  -2  289.76    6.56
   1  -1  -2  296.36    5.18
  -1   1   2  316.30    7.16
   1  -1  -1  274.13    5.99
  -1   1   1  272.64    5.97
   1  -1   0 3849.42   53.48
  -1   1   0 3861.18   53.94
   1  -1   0 3930.45   54.48
  -1   1   0 3939.54   54.09
  -1   1   0 3736.39   52.26
  -1   1  -1 9170.67  126.05
   1  -1   1 9449.72  125.77
   1  -1   1 9099.96  126.69
   1  -1   2  819.82   11.78
  -1   1  -2  831.42   15.02
   1  -1   2  804.02   12.45
   1  -1   2  803.65   15.39
   1  -1   3    8.87    1.13
  -1   1  -3    9.20    1.53
  -1   1  -4 1108.27   21.17
   1  -1   4  997.83   18.14
   1  -1   5  972.15   19.80
  -1   1  -5  943.69   20.95
   1  -1   6   71.17    2.61
  -1   1  -6   70.73    5.15
   1  -1   6   63.24    4.46
   1  -1   6   69.35    2.52
  -1   1  -6   69.86    2.68
   1  -1   7  227.47    5.61
  -1   1  -7  218.32    5.51
  -1   1  -7  250.18   10.82
   1  -1   7  227.85    5.21
  -1   1  -7  229.75    5.76
   1  -1   7  231.20    5.52
   1  -1   7  230.38    9.61
   1  -1   8   11.61    1.25
  -1   1  -8   11.85    1.22
  -1   1  -8   14.05    2.89
   1  -1   8   11.64    2.78
   1  -1   8   12.72    1.13
  -1   1  -8   13.59    1.38
   1  -1   8   12.29    1.26
   1  -1   8    9.49    2.29
  -1   1  -9   66.56    2.76
  -1   1  -9   70.58    2.96
   1  -1   9   69.25    2.97
  -1   1  -9   69.47    3.11
  -1   1  -9   67.54    3.03
  -1   1  -9   65.93    2.80
  -1   1 -10   10.00    1.00
  -1   1 -10    9.72    1.15
  -1   1 -10   10.04    1.24
   1  -1  10    8.86    1.11
  -1   1 -10   10.43    1.10
   1  -1  11   56.46    2.16
  -1   1 -11   62.65    2.45
  -1   1 -11   61.52    2.43
   1  -1  11   61.18    2.33
  -1   1 -11   62.35    2.24
  -1   1 -12   20.63    1.08
   1  -1  12   19.85    1.05
  -1   0  12   12.45    0.82
   1   0 -12   12.44    0.91
  -1   0  11    0.59    0.57
  -1   0  11   -0.11    0.47
   1   0 -11   -0.20    0.49
   1   0 -11    0.58    0.54
  -1   0  10   53.39    2.34
  -1   0  10   56.04    2.56
   1   0 -10   52.65    2.49
   1   0 -10   57.47    2.55
  -1   0   9   12.37    2.57
   1   0  -9   14.59    1.32
   1   0  -9   15.20    1.40
  -1   0   9   15.83    1.38
  -1   0   9   14.92    1.42
  -1   0   9   14.14    1.42
  -1   0   9   14.84    1.32
   1   0  -9   15.00    1.47
   1   0  -9   15.11    1.36
   1   0  -8    9.50    1.03
  -1   0   8    5.76    1.87
   1   0  -8    9.10    2.12
   1   0  -8    6.99    1.01
  -1   0   8    7.83    1.01
  -1   0   8    8.97    1.10
  -1   0   8    8.71    1.14
  -1   0   8    7.70    1.02
   1   0  -8    7.21    1.02
   1   0  -8    8.47    1.03
   1   0  -7  576.71   10.33
  -1   0   7  571.74   16.48
   1   0  -7  577.19   10.56
  -1   0   7  543.40   10.43
  -1   0   7  559.98   10.27
  -1   0   7  581.44   10.46
  -1   0   7  573.57   10.48
  -1   0   7  604.41   10.73
   1   0  -7  580.78   10.60
   1   0  -7  565.07   10.29
   1   0  -7  577.43   16.77
  -1   0   6  367.10   11.66
   1   0  -6  359.15   11.72
  -1   0   5  738.26   16.49
   1   0  -5  742.47   16.71
  -1   0   4  160.73    5.90
   1   0  -4  148.41    5.82
  -1   0   3    3.24    0.93
   1   0  -3    1.50    0.86
  -1   0   3    2.10    1.25
  -1   0   2   12.87    1.30
   1   0  -2   13.15    1.31
  -1   0   2   11.19    1.65
   1   0  -1 1564.57   22.80
  -1   0   1 1569.20   23.44
   1   0  -1 1538.48   22.59
   1   0   0   11.59    0.80
   1   0   0    9.89    0.89
  -1   0   0   10.84    0.97
   1   0   1 2659.86   36.44
  -1   0  -1 2614.68   37.17
   1   0   1 2567.29   37.70
  -1   0  -1 2518.87   37.26
   1   0   1 2630.60   36.63
  -1   0  -2   60.69    2.76
   1   0   2   60.73    2.09
   1   0   3  625.94   11.13
  -1   0  -3  615.42   12.27
   1   0   4  584.08    9.45
  -1   0  -4  600.67   12.98
  -1   0  -5  254.75    8.52
   1   0   5  279.65    8.10
   1   0   6  230.08    8.65
   1   0   6  241.44    8.47
  -1   0  -6  236.91    8.94
   1   0   7  535.62    9.88
   1   0   7  538.24    9.81
  -1   0  -7  523.52    9.73
  -1   0  -7  553.85   15.80
   1   0   7  507.37    9.58
  -1   0  -7  538.64    9.97
   1   0   7  529.73    9.62
   1   0   7  549.09   15.52
   1   0   8    4.91    0.94
   1   0   8    4.59    0.95
  -1   0  -8    4.01    0.80
  -1   0  -8    4.18    1.73
   1   0   8    4.74    0.91
  -1   0  -8    3.79    0.79
   1   0   8    4.80    0.85
   1   0   8    6.17    2.00
   1   0   9   14.04    2.84
  -1   0  -9   16.11    3.19
  -1   0  -9   12.74    1.28
   1   0   9   13.23    1.24
   1   0   9   14.17    1.42
  -1   0  -9   14.18    1.35
  -1   0  -9   13.17    1.42
   1   0   9   14.68    1.37
  -1   0  -9   12.82    1.38
  -1   0 -10    0.32    0.49
   1   0  10    1.61    0.75
  -1   0 -10    0.19    0.67
   1   0  10    0.86    0.77
  -1   0 -10    0.84    0.65
  -1   0 -10   -0.10    0.67
   1   0  11    0.45    0.58
   1   0  11    0.47    0.39
  -1   0 -11    0.97    0.52
  -1   0 -11    0.48    0.57
  -1   0 -11    0.68    0.51
  -1   0 -12   27.01    1.46
   1   0  12   25.17    1.38
  -1  -1  12   13.27    0.78
  -1  -1  11    1.98    0.59
   1   1 -11    1.85    0.54
   1   1 -11    1.73    0.53
  -1  -1  11    1.98    0.50
  -1  -1  10    9.11    1.01
  -1  -1  10    9.47    0.97
   1   1 -10    9.34    1.02
   1   1 -10    9.49    1.07
   1   1  -9    0.21    0.60
  -1  -1   9   -0.40    0.57
   1   1  -9    0.54    0.74
  -1  -1   9    0.04    0.50
  -1  -1   9    0.57    0.51
   1   1  -9   -0.44    0.66
   1   1  -9    0.22    0.47
  -1  -1   8   58.11    5.15
   1   1  -8   55.49    2.56
   1   1  -8   60.92    5.59
   1   1  -8   57.39    2.77
  -1  -1   8   54.55    2.51
  -1  -1   8   52.01    2.36
  -1  -1   8   53.93    2.50
  -1  -1   8   52.83    2.31
   1   1  -8   54.55    2.69
   1   1  -8   54.35    2.47
  -1  -1   7   42.91    4.12
   1   1  -7   41.01    2.10
   1   1  -7   39.45    4.32
  -1  -1   7   40.42    2.06
   1   1  -7   37.07    2.08
  -1  -1   7   35.58    1.87
  -1  -1   7   44.88    2.09
  -1  -1   7   40.58    2.00
  -1  -1   7   38.96    2.06
   1   1  -7   39.51    2.14
   1   1  -7   36.83    1.94
   1   1  -6   51.66    2.27
   1   1  -6   53.34    4.49
   1   1  -6   48.94    2.21
  -1  -1   6   50.65    2.12
  -1  -1   6   48.82    4.08
  -1  -1   5  875.71   18.96
   1   1  -5  868.58   19.72
  -1  -1   4 1426.48   25.45
   1   1  -4 1425.45   26.16
  -1  -1   3    4.45    1.04
   1   1  -3    4.52    1.25
  -1  -1   2  162.92    4.91
   1   1  -2  166.81    5.16
  -1  -1   1 2219.41   32.83
   1   1  -1 2273.34   32.90
  -1  -1   0  414.27    6.71
  -1  -1   0  409.09    7.73
  -1  -1   0  420.48    7.26
   1   1   0  420.13    7.83
  -1  -1  -1 3257.69   44.77
  -1  -1  -1 3334.07   45.24
  -1  -1  -1 3310.81   46.33
   1   1   1 3235.71   45.56
   1   1   1 3210.03   46.12
  -1  -1  -2   64.53    1.96
  -1  -1  -2   61.83    2.87
   1   1   2   64.74    2.76
  -1  -1  -3   19.96    1.47
   1   1   3   21.15    1.58
  -1  -1  -4  236.31    6.47
   1   1   4  240.66    6.65
  -1  -1  -5  176.95    6.21
   1   1   5  184.17    5.12
   1   1   6  783.65   17.04
  -1  -1  -6  758.04   16.88
   1   1   7   52.94    4.20
  -1  -1  -7   53.95    4.14
  -1  -1  -7   51.71    2.21
   1   1   7   52.08    2.23
   1   1   7   46.88    2.16
   1   1   7   51.22    2.11
  -1  -1  -7   49.64    2.19
   1   1   7   53.96    4.39
  -1  -1  -8    7.16    0.92
   1   1   8    6.49    0.87
   1   1   8    9.14    1.20
   1   1   8    9.99    1.32
  -1  -1  -8    7.47    0.98
   1   1   8    7.59    1.04
   1   1   8    5.13    1.66
  -1  -1  -8    9.61    2.16
   1   1   8    9.64    2.43
   1   1   9  149.55    8.61
  -1  -1  -9  137.58    7.90
   1   1   9  139.05    4.34
  -1  -1  -9  135.87    4.05
  -1  -1  -9  138.32    4.27
   1   1   9  143.64    4.40
   1   1   9  134.29    4.21
   1   1   9  120.30    4.00
  -1  -1  -9  137.96    4.26
   1   1   9  141.69    4.21
  -1  -1  -9  143.23    4.46
   1   1  10  792.12   14.26
  -1  -1 -10  775.74   14.06
   1   1  10  816.00   13.96
   1   1  10  810.20   13.64
  -1  -1 -10  802.20   14.07
  -1  -1 -10  797.01   14.33
   1   1  10  779.22   13.86
   1   1  11    4.87    0.83
  -1  -1 -11    5.25    0.81
  -1  -1 -11    5.26    0.96
   1   1  11    5.93    1.05
   1   1  12   32.77    1.74
  -1  -1 -12   32.58    1.76
   1   1  13   -0.48    0.32
  -1  -1 -13    0.56    0.33
  -1  -2  11   13.81    0.94
   1   2 -11   13.33    0.89
   1   2 -11   15.12    1.02
   1   2 -10   25.49    1.60
   1   2 -10   23.57    1.64
  -1  -2  10   24.62    1.52
   1   2 -10   24.72    1.45
  -1  -2  10   20.79    1.33
   1   2  -9  152.67    4.55
  -1  -2   9  149.11    4.44
   1   2  -9  157.01    4.78
   1   2  -9  152.73    4.75
   1   2  -9  144.82    4.25
  -1  -2   9  148.90    4.09
  -1  -2   9  146.89    4.28
   1   2  -8  140.54    4.38
  -1  -2   8  139.34    4.30
   1   2  -8  140.26    4.54
  -1  -2   8  131.49    4.12
  -1  -2   8  136.21    4.00
   1   2  -8  141.15    4.56
   1   2  -8  133.18    4.11
  -1  -2   7   34.92    3.78
   1   2  -7   34.98    1.99
  -1  -2   7   36.19    2.01
   1   2  -7   35.92    2.17
  -1  -2   7   33.30    1.93
   1   2  -7   33.41    4.17
  -1  -2   7   32.94    1.84
   1   2  -7   35.02    2.10
   1   2  -7   32.80    1.85
  -1  -2   6   39.09    3.70
  -1  -2   6   35.98    1.92
   1   2  -6   37.69    2.08
  -1  -2   6   36.15    1.87
  -1  -2   6   36.97    1.83
   1   2  -6   38.13    2.00
   1   2  -6   38.24    1.87
   1   2  -6   37.00    4.04
  -1  -2   5  234.17    8.59
   1   2  -5  245.40    9.71
  -1  -2   4    1.23    0.82
   1   2  -4    2.16    1.11
  -1  -2   3  179.27    6.03
   1   2  -3  180.20    6.11
   1   2  -3  172.81    6.63
  -1  -2   2 4393.23   62.49
   1   2  -2 4351.87   63.11
   1   2  -2 4384.21   63.62
  -1  -2   1 5818.89   80.56
   1   2  -1 5838.74   81.35
   1   2  -1 5845.06   81.55
  -1  -2   0 2598.80   37.05
   1   2   0 2600.98   37.75
  -1  -2   0 2711.38   35.66
   1   2   0 2570.68   36.88
  -1  -2  -1 1640.26   24.27
   1   2   1 1637.15   24.94
  -1  -2  -2 6139.96   80.84
  -1  -2  -2 5967.74   83.00
  -1  -2  -2 5892.95   84.36
   1   2   2 5906.98   83.81
  -1  -2  -3 1059.58   17.49
  -1  -2  -3 1097.11   16.05
  -1  -2  -3 1063.46   19.08
   1   2   3 1097.45   19.12
   1   2   4  897.42   16.83
  -1  -2  -4  892.99   14.81
  -1  -2  -5  832.61   15.34
   1   2   5  832.59   16.86
   1   2   6  407.69   11.30
   1   2   6  395.70    9.81
  -1  -2  -6  421.74   10.38
   1   2   7   26.92    3.17
  -1  -2  -7   26.73    2.68
  -1  -2  -8    2.37    1.23
   1   2   8    3.70    1.73
   1   2   8    0.82    0.58
  -1  -2  -8    1.66    0.61
   1   2   8    0.78    0.61
  -1  -2  -8    1.96    0.61
   1   2   8    1.83    0.62
  -1  -2  -8    0.50    0.51
   1   2   8    0.88    1.13
   1   2   9    4.15    1.82
   1   2   9    3.99    0.81
  -1  -2  -9    2.91    0.75
   1   2   9    4.16    0.99
  -1  -2  -9    4.36    0.84
   1   2   9    6.03    1.08
   1   2   9    3.91    0.90
  -1  -2  -9    5.02    0.81
   1   2   9    3.70    1.38
   1   2  10  139.52    4.42
   1   2  10  139.27    4.50
  -1  -2 -10  141.54    4.41
   1   2  10  121.97    4.18
   1   2  10  131.19    4.33
  -1  -2 -10  135.33    4.08
   1   2  10  136.73    4.13
  -1  -2 -10  140.10    4.39
   1   2  11   79.85    3.22
   1   2  11   82.12    3.07
  -1  -2 -11   79.62    2.93
   1   2  11   85.74    3.25
   1   2  11   80.97    3.01
  -1  -2 -11   82.72    3.27
   1   2  12   72.96    2.64
   1   2  12   71.90    2.77
  -1  -2 -12   71.78    2.79
   1   2  13    5.04    0.66
  -1  -2 -13    5.11    0.66
  -1  -3  10   15.60    1.06
  -1  -3  10   14.42    1.03
  -1  -3   9   26.03    1.64
  -1  -3   9   25.49    1.60
   1   3  -9   27.67    1.89
  -1  -3   9   26.61    1.73
   1   3  -9   26.96    1.65
   1   3  -9   26.85    1.52
   1   3  -9   27.44    1.74
   1   3  -8    4.18    0.99
  -1  -3   8    2.53    0.80
   1   3  -8    2.73    0.83
  -1  -3   8    2.29    0.68
  -1  -3   8    4.97    0.72
   1   3  -8    3.57    0.89
   1   3  -8    2.49    0.61
   1   3  -7   24.53    1.80
  -1  -3   7   21.95    1.65
  -1  -3   7   22.42    1.46
  -1  -3   7   25.19    1.77
   1   3  -7   24.02    1.85
   1   3  -7   26.83    3.84
   1   3  -7   22.62    1.80
   1   3  -7   25.38    1.61
  -1  -3   6   95.00    5.89
  -1  -3   6   98.22    3.13
  -1  -3   6   98.02    3.41
  -1  -3   6   99.87    3.38
   1   3  -6  105.07    7.26
   1   3  -6  101.07    3.62
   1   3  -6  102.11    3.28
  -1  -3   5   18.08    1.34
  -1  -3   5   19.35    1.36
  -1  -3   5   17.06    1.19
   1   3  -5   17.92    2.83
  -1  -3   5   17.71    2.37
   1   3  -5   19.12    1.40
  -1  -3   4   30.02    2.67
   1   3  -4   26.41    2.76
   1   3  -4   30.37    3.31
  -1  -3   3   24.47    2.14
   1   3  -3   21.23    2.49
   1   3  -3   23.72    2.55
  -1  -3   2  184.31    5.55
   1   3  -2  185.11    6.64
   1   3  -2  188.26    6.57
  -1  -3   1    0.31    0.44
   1   3  -1    1.68    0.84
   1   3  -1    0.68    0.77
  -1  -3   0 6933.83   96.28
   1   3   0 6909.28   96.77
   1   3   0 6999.07   95.71
  -1  -3  -1  442.79    9.06
   1   3   1  449.93    9.51
   1   3   1  447.80    7.79
   1   3   1  442.01    9.22
  -1  -3  -2    8.62    1.08
  -1  -3  -2    9.90    0.62
   1   3   2    9.86    0.53
   1   3   2    8.58    0.94
   1   3   2    8.62    1.15
  -1  -3  -2    8.94    1.20
  -1  -3  -3 2162.78   32.64
  -1  -3  -3 2160.58   30.10
  -1  -3  -3 2183.79   33.55
   1   3   3 2050.96   33.74
   1   3   3 2123.19   32.46
  -1  -3  -4 1771.69   26.43
  -1  -3  -4 1774.74   29.79
   1   3   4 1835.29   30.05
   1   3   5 1171.37   22.04
  -1  -3  -5 1142.00   18.21
   1   3   6 1076.15   21.78
  -1  -3  -6 1050.84   18.43
  -1  -3  -7  178.13    6.25
   1   3   7  165.06    6.58
   1   3   7  178.26    7.80
  -1  -3  -8  374.57    7.56
   1   3   8  358.98    7.59
  -1  -3  -8  358.54    7.05
   1   3   8  368.80   12.89
  -1  -3  -8  377.60    7.49
   1   3   8  375.02    7.35
   1   3   9  314.38   12.84
  -1  -3  -9  313.17    6.92
   1   3   9  301.81    6.96
   1   3   9  300.92    6.93
  -1  -3  -9  294.26    6.28
   1   3   9  299.96   12.28
  -1  -3  -9  303.04    6.76
   1   3   9  301.68    6.59
  -1  -3 -10  504.17   18.87
   1   3  10  515.61   10.35
   1   3  10  522.77   10.56
   1   3  10  536.04   10.56
   1   3  10  545.86   18.16
   1   3  10  517.27    9.90
  -1  -3 -10  516.00   10.18
   1   3  11   72.63    3.16
   1   3  11   68.32    3.07
   1   3  11   70.62    3.04
   1   3  11   68.99    2.76
  -1  -3 -11   70.58    2.96
   1   3  11   66.34    3.03
   1   3  12   79.23    3.00
   1   3  12   78.87    2.98
  -1  -3 -12   77.52    2.96
   1   3  12   77.43    2.88
   1   3  13   77.21    2.51
   1   3  13   77.15    2.58
  -1  -3 -13   80.91    2.68
  -1  -3 -14    3.07    0.45
   1   4 -10    0.93    0.40
  -1  -4  10    1.12    0.33
   1   4  -9    9.23    1.06
   1   4  -9    8.70    0.91
   1   4  -9    9.94    1.04
  -1  -4   9    8.86    0.89
  -1  -4   9    8.42    0.92
   1   4  -8   -0.24    0.78
   1   4  -8   -0.50    0.63
   1   4  -8    0.22    0.64
  -1  -4   8    1.31    0.89
  -1  -4   8   -0.62    0.66
   1   4  -7   23.21    1.89
  -1  -4   7   25.54    1.82
  -1  -4   7   23.56    1.80
  -1  -4   7   23.80    1.67
   1   4  -7   23.38    1.86
   1   4  -7   25.72    1.87
  -1  -4   6  844.94   14.45
   1   4  -6  858.76   24.13
  -1  -4   6  809.39   14.47
   1   4  -6  830.63   14.86
  -1  -4   6  803.85   20.09
  -1  -4   5  146.39    4.23
   1   4  -5  149.99    8.67
  -1  -4   5  150.06    4.34
  -1  -4   5  143.33    3.84
   1   4  -5  150.71    4.51
  -1  -4   5  146.19    7.10
  -1  -4   4  689.39   11.80
  -1  -4   4  691.59   11.94
   1   4  -4  695.98   18.88
   1   4  -4  677.22   17.73
  -1  -4   4  648.35   16.25
   1   4  -4  675.29   11.97
  -1  -4   3  129.79    5.93
  -1  -4   3  142.44    5.33
   1   4  -3  139.87    6.71
   1   4  -3  135.38    6.86
  -1  -4   2 1549.53   27.20
  -1  -4   2 1559.83   24.96
   1   4  -2 1534.20   28.35
   1   4  -2 1514.49   28.32
  -1  -4   1   87.22    4.18
  -1  -4   1   84.95    3.10
   1   4  -1   86.58    4.31
   1   4  -1   82.60    4.51
  -1  -4   0  605.32   12.54
   1   4   0  577.40   12.98
  -1  -4   0  601.45    9.40
   1   4   0  588.47   12.17
  -1  -4  -1 1024.86   18.25
   1   4   1 1023.45   16.78
   1   4   1 1035.49   18.53
  -1  -4  -2  298.62    7.60
   1   4   2  291.00    5.26
   1   4   2  303.94    7.72
   1   4   2  300.32    7.41
  -1  -4  -3   56.46    3.10
  -1  -4  -3   56.32    2.10
  -1  -4  -3   58.88    3.23
   1   4   3   58.93    3.00
   1   4   3   61.09    2.57
  -1  -4  -4  420.87    7.98
  -1  -4  -4  423.83   10.14
  -1  -4  -4  397.92   10.21
   1   4   4  415.26   10.87
  -1  -4  -5  120.72    3.95
   1   4   5  119.14    5.66
  -1  -4  -5  120.72    5.61
   1   4   5  119.36    5.75
  -1  -4  -6 1384.63   22.89
   1   4   6 1375.58   26.85
  -1  -4  -6 1314.83   26.45
  -1  -4  -7   18.07    1.92
   1   4   7   17.16    2.58
  -1  -4  -7   20.31    2.78
  -1  -4  -8  141.51    3.96
  -1  -4  -8  134.63    3.73
  -1  -4  -8  128.07    7.70
   1   4   8  143.78    6.82
   1   4   8  134.60    7.31
  -1  -4  -8  144.00    6.11
  -1  -4  -8  141.73    3.86
   1   4   8  136.56    3.77
   1   4   9  129.57    4.03
  -1  -4  -9  121.69    8.13
   1   4   9  129.88    8.10
  -1  -4  -9  123.30    3.63
   1   4   9  117.48    7.44
  -1  -4  -9  126.24    3.83
   1   4   9  129.32    3.76
   1   4  10  807.28   14.26
   1   4  10  804.71   14.45
  -1  -4 -10  786.40   23.72
  -1  -4 -10  810.36   13.58
  -1  -4 -10  807.62   14.02
   1   4  10  785.34   13.64
   1   4  10  830.33   23.12
   1   4  11   42.00    2.35
   1   4  11   41.76    2.48
   1   4  11   44.16    2.56
  -1  -4 -11   39.27    2.06
  -1  -4 -11   42.73    2.25
   1   4  11   39.52    2.02
   1   4  12   65.05    2.88
   1   4  12   61.50    2.82
   1   4  12   61.54    2.63
   1   4  12   64.63    2.41
  -1  -4 -12   63.89    2.65
   1   4  12   56.94    2.75
   1   4  13   26.46    1.57
   1   4  13   26.39    1.51
   1   4  13   26.41    1.51
  -1  -4 -13   27.66    1.54
   1   4  14    0.23    0.31
  -1  -4 -14   -0.17    0.30
   1   5  -9   49.17    1.93
   1   5  -9   45.81    1.95
   1   5  -9   47.51    1.75
  -1  -5   9   46.94    1.64
   1   5  -8   44.97    2.32
   1   5  -8   48.08    2.30
  -1  -5   8   42.98    2.08
  -1  -5   8   44.09    1.95
   1   5  -7   89.67    3.62
   1   5  -7   89.99    3.44
   1   5  -7   94.85    3.61
  -1  -5   7   88.69    3.16
  -1  -5   7   91.98    3.40
  -1  -5   6   10.65    1.16
  -1  -5   6   11.33    1.29
   1   5  -6   11.52    1.33
   1   5  -6   11.92    1.34
   1   5  -5    1.38    1.35
  -1  -5   5   -0.63    0.73
  -1  -5   5    0.57    0.56
   1   5  -5    0.92    0.69
  -1  -5   5   -0.42    1.15
  -1  -5   4  157.02    4.37
  -1  -5   4  153.47    4.47
  -1  -5   4  162.27    4.40
   1   5  -4  149.06    4.50
  -1  -5   4  156.56    7.40
   1   5  -4  162.88    9.09
  -1  -5   3  641.73   11.39
  -1  -5   3  649.12   11.25
  -1  -5   3  638.50   15.94
   1   5  -3  660.43   17.96
   1   5  -3  633.46   18.00
   1   5  -3  638.53   11.37
  -1  -5   2   60.94    4.04
   1   5  -2   62.36    4.65
   1   5  -2   58.66    4.47
  -1  -5   1 1693.69   29.62
   1   5  -1 1688.14   30.51
   1   5  -1 1704.08   31.53
  -1  -5   0 2519.19   40.40
   1   5   0 2518.45   40.14
   1   5   0 2583.72   41.99
  -1  -5  -1 1698.32   28.64
   1   5   1 1668.15   27.14
   1   5   1 1712.74   29.31
  -1  -5  -2  447.70   10.88
   1   5   2  439.13    8.53
   1   5   2  437.61   10.58
   1   5   2  450.00   11.02
  -1  -5  -3   18.01    1.38
  -1  -5  -3   17.37    2.05
   1   5   3   19.82    1.95
   1   5   3   22.84    1.92
  -1  -5  -4   22.10    1.56
  -1  -5  -4   23.11    2.38
   1   5   4   23.92    2.66
   1   5   4   24.52    2.08
  -1  -5  -5  100.16    3.64
   1   5   5  100.83    5.53
  -1  -5  -5   94.57    4.87
  -1  -5  -6   61.15    3.13
   1   5   6   58.68    4.56
  -1  -5  -6   56.80    4.10
   1   5   7  172.52    7.54
   1   5   7  171.06    8.27
  -1  -5  -7  166.37    7.80
  -1  -5  -8  233.23    5.41
   1   5   8  228.30   10.24
  -1  -5  -8  211.83    9.75
   1   5   8  233.79    9.82
  -1  -5  -8  241.29    5.36
   1   5   8  259.48    5.57
   1   5   9   49.56    2.39
  -1  -5  -9   42.51    4.59
   1   5   9   50.87    4.56
  -1  -5  -9   49.23    2.27
  -1  -5  -9   49.45    2.21
   1   5   9   51.07    2.19
   1   5   9   47.59    4.68
   1   5  10   15.15    1.23
  -1  -5 -10   18.51    1.46
   1   5  10   17.82    1.50
   1   5  10   17.61    1.62
  -1  -5 -10   14.82    2.88
   1   5  10   19.49    3.60
  -1  -5 -10   17.18    1.37
  -1  -5 -10   16.20    1.39
   1   5  10   16.74    3.08
   1   5  11   47.16    2.46
   1   5  11   45.03    2.54
  -1  -5 -11   44.68    2.21
  -1  -5 -11   50.42    2.39
   1   5  11   46.45    2.13
  -1  -5 -11   50.56    2.27
   1   5  12    5.44    0.93
   1   5  12    4.90    0.99
   1   5  12    3.31    1.05
  -1  -5 -12    4.67    0.77
  -1  -5 -12    3.83    0.73
   1   5  13   51.06    2.31
   1   5  13   46.55    2.05
  -1  -5 -13   54.54    2.14
   1   5  13   47.00    2.27
   1   5  14    0.65    0.41
   1   5  14    0.52    0.38
   1   5  14   -0.47    0.34
  -1  -5 -14    0.22    0.31
   1   6  -8   67.07    2.42
   1   6  -8   70.99    2.45
   1   6  -8   68.16    2.35
  -1  -6   8   66.71    2.08
   1   6  -7    0.49    0.56
   1   6  -7    0.45    0.69
  -1  -6   7    0.24    0.50
  -1  -6   7    0.57    0.44
   1   6  -6   11.69    1.35
  -1  -6   6    9.76    1.18
  -1  -6   6   11.12    1.11
   1   6  -6   10.86    1.37
   1   6  -6   10.24    1.16
   1   6  -5    1.57    0.69
  -1  -6   5    1.59    0.65
  -1  -6   5    1.47    0.66
  -1  -6   4  255.47    6.38
  -1  -6   4  264.53    6.22
   1   6  -4  255.43    6.36
  -1  -6   4  248.75   10.03
   1   6  -4  257.62   12.39
  -1  -6   3  331.28    7.26
  -1  -6   3  328.10    7.11
   1   6  -3  321.28    7.14
  -1  -6   3  327.48   11.26
   1   6  -3  311.37   12.93
   1   6  -3  342.96   13.51
  -1  -6   2    3.73    0.69
  -1  -6   2    2.88    0.64
  -1  -6   2    2.71    0.62
  -1  -6   2    1.64    0.77
   1   6  -2    0.74    1.15
   1   6  -2    1.49    1.28
   1   6  -1  164.71    8.21
   1   6  -1  161.30    7.56
  -1  -6   1  153.12    6.91
  -1  -6   1  168.55    4.30
  -1  -6   1  166.29    4.22
  -1  -6   0   16.59    2.18
   1   6   0   16.86    2.13
   1   6   0   15.44    2.41
  -1  -6  -1   33.31    2.98
   1   6   1   36.27    2.75
   1   6   1   42.11    3.57
  -1  -6  -2  882.85   18.50
   1   6   2  881.08   18.53
   1   6   2  847.47   18.37
  -1  -6  -3   40.55    3.31
   1   6   3   42.30    3.02
   1   6   3   42.07    3.03
  -1  -6  -4    6.66    0.92
  -1  -6  -4    4.80    1.43
   1   6   4    5.82    1.23
   1   6   4    6.47    1.09
   1   6   4    7.22    1.68
  -1  -6  -5   11.38    1.91
   1   6   5    0.92    1.14
   1   6   6    1.56    0.91
  -1  -6  -6    0.81    0.82
   1   6   6    0.14    1.16
   1   6   7  100.13    6.67
  -1  -6  -7   99.31    5.85
  -1  -6  -7  107.26    3.18
  -1  -6  -7  108.13    3.23
  -1  -6  -7  106.61    3.31
   1   6   7  108.60    5.85
   1   6   8   76.02    5.98
  -1  -6  -8   66.45    5.17
  -1  -6  -8   65.02    2.40
  -1  -6  -8   69.02    2.49
  -1  -6  -8   68.17    2.61
  -1  -6  -8   63.93    2.60
   1   6   8   63.43    4.86
   1   6   9  155.16    8.44
  -1  -6  -9  143.42    8.18
  -1  -6  -9  154.73    4.17
  -1  -6  -9  160.68    4.46
  -1  -6  -9  151.75    4.40
   1   6   9  156.61    8.48
   1   6  10   33.25    4.23
   1   6  10   27.07    3.52
   1   6  10   31.18    1.92
  -1  -6 -10   34.10    1.95
  -1  -6 -10   33.03    1.94
  -1  -6 -10   33.53    1.87
   1   6  11   94.76    3.47
   1   6  11   90.54    3.62
  -1  -6 -11   92.14    3.29
  -1  -6 -11   98.41    3.32
   1   6  12    4.29    0.79
   1   6  12    4.68    0.97
   1   6  12    4.15    1.11
  -1  -6 -12    5.65    0.79
  -1  -6 -12    4.70    0.74
   1   6  13    7.96    1.24
   1   6  13    7.80    1.10
  -1  -6 -13    9.46    0.90
   1   6  13    8.90    1.07
   1   6  13    9.03    0.92
   1   6  14  133.48    3.32
   1   6  14  125.11    3.10
   1   6  14  132.22    3.30
  -1  -6 -14  130.17    2.97
  -1  -7   7    2.85    0.51
   1   7  -7    2.06    0.55
   1   7  -7    3.06    0.59
  -1  -7   6  120.90    3.40
  -1  -7   6  116.29    3.62
   1   7  -6  119.27    3.84
   1   7  -6  116.62    3.77
   1   7  -5  118.36    4.10
   1   7  -5  113.30    3.69
  -1  -7   5  122.81    3.74
  -1  -7   5  120.79    3.94
  -1  -7   4  345.16    7.74
  -1  -7   4  343.82    7.48
   1   7  -3  668.98   21.03
  -1  -7   3  706.62   12.78
  -1  -7   3  704.05   12.60
   1   7  -2   76.69    6.14
   1   7  -2   70.02    6.21
  -1  -7   2   75.23    2.97
  -1  -7   2   74.52    2.94
  -1  -7   2   73.28    2.69
  -1  -7   2   67.38    5.03
   1   7  -1   54.93    4.80
   1   7  -1   52.67    5.22
  -1  -7   1   56.14    2.45
  -1  -7   1   58.48    2.46
  -1  -7   1   54.90    2.30
  -1  -7   1   53.63    4.41
   1   7   0  100.75    6.68
  -1  -7   0  100.14    3.11
  -1  -7   0   91.82    3.11
  -1  -7   0   99.66    3.01
  -1  -7   0   92.49    3.04
  -1  -7   0   86.62    5.42
   1   7   1  600.10   16.31
   1   7   1  571.23   16.23
  -1  -7  -1  578.23   10.18
  -1  -7  -1  573.21   10.14
  -1  -7  -1  579.30   15.23
   1   7   2   19.61    2.51
   1   7   2   15.98    2.32
  -1  -7  -2   17.24    1.23
  -1  -7  -2   18.47    2.49
  -1  -7  -3  354.04   11.45
   1   7   3  380.67   11.08
   1   7   3  377.89   11.12
  -1  -7  -4   35.52    3.53
   1   7   4   39.96    3.12
   1   7   4   39.44    3.75
   1   7   4   39.02    3.09
  -1  -7  -5   30.38    1.61
   1   7   5   36.00    3.61
  -1  -7  -5   34.46    1.76
  -1  -7  -5   32.63    1.72
  -1  -7  -5   33.28    3.44
  -1  -7  -6  243.11    5.66
  -1  -7  -6  268.04    5.58
  -1  -7  -6  245.73    5.57
  -1  -7  -6  251.28    5.70
  -1  -7  -6  248.21    5.77
   1   7   6  245.12   10.60
   1   7   6  252.07   10.29
  -1  -7  -7   14.53    1.17
  -1  -7  -7   13.08    1.12
  -1  -7  -7   16.74    1.31
   1   7   7   17.08    3.11
  -1  -7  -8  175.27    4.55
  -1  -7  -8  163.70    4.41
  -1  -7  -8  162.83    4.58
  -1  -7  -9   28.30    1.78
  -1  -7  -9   27.89    1.57
  -1  -7  -9   27.63    1.78
   1   7   9   27.29    3.86
   1   7   9   24.69    3.71
   1   7  10  113.41    7.73
   1   7  10  118.21    3.85
  -1  -7 -10  124.88    3.98
  -1  -7 -10  111.94    3.78
  -1  -7 -10  121.74    3.60
   1   7  11   26.96    1.75
   1   7  11   26.38    1.93
  -1  -7 -11   26.47    1.72
  -1  -7 -11   28.87    1.63
   1   7  12   45.78    2.18
   1   7  12   46.26    2.58
   1   7  12   43.79    2.32
  -1  -7 -12   44.01    2.06
  -1  -7 -12   47.42    2.05
   1   7  13   15.06    1.08
   1   7  13   17.34    1.36
   1   7  13   18.58    1.53
  -1  -7 -13   17.27    1.08
  -1  -7 -13   18.45    1.14
   1   7  14   25.62    1.39
   1   7  14   26.93    1.50
  -1  -7 -14   27.02    1.27
   1   7  14   28.93    1.44
  -1  -8   6    0.03    0.30
   1   8  -6   -0.24    0.39
  -1  -8   5   42.88    1.97
  -1  -8   5   41.73    1.85
   1   8  -5   40.47    2.06
   1   8  -5   39.38    1.99
  -1  -8   4    1.92    0.69
  -1  -8   4    1.78    0.61
   1   8  -4    1.63    0.67
  -1  -8   3  131.08    4.05
  -1  -8   3  128.71    4.07
  -1  -8   2   15.26    1.22
  -1  -8   2   15.81    1.40
  -1  -8   2   15.86    1.43
  -1  -8   1    0.58    0.91
  -1  -8   1    0.51    0.45
   1   8  -1   -0.48    1.30
   1   8  -1   -0.33    1.59
  -1  -8   1    1.52    0.68
  -1  -8   1    1.28    0.68
  -1  -8   0   79.19    5.64
  -1  -8   0   92.79    3.02
  -1  -8   0   81.99    3.01
   1   8   0   78.53    6.39
   1   8   0   85.68    6.61
  -1  -8   0   82.01    3.12
  -1  -8   0   79.66    2.94
  -1  -8  -1    5.42    1.59
  -1  -8  -1    4.74    0.86
  -1  -8  -1    6.70    0.98
   1   8   1    5.80    1.71
   1   8   1    4.56    1.75
  -1  -8  -1    4.49    0.82
   1   8   2   69.46    5.24
   1   8   2   64.99    5.24
  -1  -8  -2   66.18    2.44
  -1  -8  -2   66.74    2.59
  -1  -8  -2   62.32    2.58
  -1  -8  -2   69.97    5.18
  -1  -8  -2   62.12    2.58
   1   8   3  116.98    6.37
   1   8   3  116.37    6.43
  -1  -8  -3  121.46    3.49
  -1  -8  -3  122.02    3.64
  -1  -8  -3  116.92    3.67
  -1  -8  -3  114.07    6.67
  -1  -8  -3  112.91    3.70
   1   8   4  150.58    6.91
   1   8   4  160.68    7.84
  -1  -8  -4  157.03    4.16
  -1  -8  -4  148.35    4.25
  -1  -8  -4  154.70    4.29
  -1  -8  -4  157.12    7.97
  -1  -8  -4  150.18    4.29
   1   8   5   42.69    4.14
  -1  -8  -5   40.80    2.18
  -1  -8  -5   45.80    2.10
  -1  -8  -5   44.31    2.14
  -1  -8  -5   42.24    2.16
  -1  -8  -5   46.84    4.37
  -1  -8  -6    4.89    0.82
  -1  -8  -6    4.97    0.79
  -1  -8  -6    4.25    0.86
  -1  -8  -6    5.02    0.81
  -1  -8  -6    4.72    0.81
   1   8   6    3.63    1.42
   1   8   6    4.08    1.93
  -1  -8  -7  204.21    5.15
  -1  -8  -7  200.36    5.28
   1   8   7  185.02    9.83
  -1  -8  -7  197.47    5.18
  -1  -8  -7  206.37    5.06
  -1  -8  -8  211.81    5.30
  -1  -8  -8  201.95    5.23
  -1  -8  -8  208.12    4.94
  -1  -8  -8  198.65    5.34
   1   8   8  212.29   10.86
  -1  -8  -9  230.17    5.77
  -1  -8  -9  220.11    5.72
   1   8   9  235.91   11.91
   1   8   9  225.78   11.33
  -1  -8  -9  218.40    5.55
  -1  -8 -10   20.00    1.57
   1   8  10   21.51    1.53
   1   8  11  180.12    5.09
  -1  -8 -11  184.11    4.93
   1   8  12    5.33    0.90
  -1  -8 -12    6.08    0.80
  -1  -8 -12    6.45    0.71
  -1  -8 -13   38.57    1.69
   1   8  13   34.34    1.90
  -1  -8 -13   31.78    1.47
   1   8  13   34.57    1.73
  -1  -8 -14   30.00    1.25
   1   8  14   30.97    1.57
   1   8  14   31.66    1.44
  -1  -9   5    7.68    0.63
   1   9  -5    6.34    0.66
  -1  -9   4   11.69    0.97
   1   9  -4    9.44    0.98
   1   9  -4    9.51    0.91
  -1  -9   3   27.92    1.65
   1   9  -3   22.95    1.48
  -1  -9   2    3.58    0.60
  -1  -9   2    4.81    0.92
  -1  -9   1  136.85    4.02
  -1  -9   1  148.43    4.41
  -1  -9   0    1.90    0.65
  -1  -9   0    0.98    0.74
  -1  -9  -1   13.08    2.53
  -1  -9  -1   11.19    1.20
  -1  -9  -1   12.83    1.41
   1   9   1   10.80    2.81
   1   9   1   11.41    2.67
  -1  -9  -1   12.52    1.31
   1   9   2   99.94    6.94
  -1  -9  -2   95.28    3.12
  -1  -9  -2   99.75    3.51
  -1  -9  -2  104.49    3.43
  -1  -9  -2   98.67    6.52
  -1  -9  -2   95.82    3.49
   1   9   3    0.21    1.01
  -1  -9  -3    0.12    0.49
  -1  -9  -3    0.84    0.60
  -1  -9  -3    0.83    0.72
  -1  -9  -3    0.21    1.22
  -1  -9  -3    0.95    0.71
  -1  -9  -4   52.50    2.35
  -1  -9  -4   51.64    2.42
  -1  -9  -4   54.16    2.53
  -1  -9  -4   44.99    4.49
  -1  -9  -4   50.45    2.48
  -1  -9  -5   80.84    3.02
  -1  -9  -5   70.45    2.95
  -1  -9  -5   77.70    3.10
   1   9   5   78.44    6.18
  -1  -9  -5   75.99    3.07
  -1  -9  -6  306.22    6.82
  -1  -9  -6  296.95    6.90
  -1  -9  -6  301.30    7.04
   1   9   6  295.65   12.56
  -1  -9  -6  301.46    7.01
  -1  -9  -7  410.09    8.53
  -1  -9  -7  412.62    8.64
   1   9   7  404.40   15.32
  -1  -9  -7  418.67    8.75
  -1  -9  -8   43.48    2.31
   1   9   8   44.09    4.96
  -1  -9  -8   45.16    2.37
  -1  -9  -9   76.46    3.14
  -1  -9  -9   78.29    3.10
  -1  -9 -10   81.89    2.80
  -1  -9 -10   80.54    3.17
  -1  -9 -11   68.81    2.53
   1   9  11   66.78    2.66
  -1  -9 -11   69.06    2.78
  -1  -9 -12   11.05    0.93
  -1  -9 -12    9.99    0.97
   1   9  12   10.07    1.00
   1   9  13   40.19    1.88
  -1  -9 -13   35.76    1.55
   1   9  13   35.91    1.55
   1   9  14    4.80    0.57
   1   9  14    3.07    0.59
   1  10  -3    5.49    0.63
  -1 -10   3    6.26    0.68
   1  10  -2    1.92    0.52
  -1 -10   2    2.51    0.59
  -1 -10   1   36.39    1.96
  -1 -10   1   35.56    1.74
  -1 -10   0   78.72    3.02
  -1 -10   0   68.08    2.72
  -1 -10  -1   14.82    1.42
  -1 -10  -1   13.36    1.31
  -1 -10  -2   36.55    2.16
  -1 -10  -2   40.77    2.19
  -1 -10  -2   35.66    2.10
  -1 -10  -3    5.03    0.99
  -1 -10  -3    5.91    0.80
  -1 -10  -3    5.37    1.03
  -1 -10  -3    5.91    1.01
  -1 -10  -4  425.33    9.02
  -1 -10  -4  437.84    8.58
  -1 -10  -4  426.74    9.04
  -1 -10  -4  441.01    8.86
  -1 -10  -5   35.28    2.18
  -1 -10  -5   36.32    2.03
  -1 -10  -5   34.95    2.05
  -1 -10  -5   33.75    2.09
  -1 -10  -6  708.81   13.03
  -1 -10  -6  691.68   12.66
  -1 -10  -6  729.03   12.93
  -1 -10  -6  710.85   13.02
  -1 -10  -7 1167.30   19.21
  -1 -10  -7 1202.98   19.02
  -1 -10  -8  114.09    3.88
  -1 -10  -8  113.66    3.86
  -1 -10  -9   27.53    1.88
  -1 -10 -10   34.12    1.99
  -1 -10 -11  103.76    3.36
  -1 -10 -12   22.05    1.36
   1  10  12   23.79    1.45
  -1 -10 -13   52.74    1.72
   1  10  13   48.61    1.80
  -1 -11   2    9.57    0.72
  -1 -11   1    0.81    0.45
  -1 -11   0    6.94    0.89
  -1 -11   0    5.26    0.69
  -1 -11  -1   19.39    1.44
  -1 -11  -1   18.21    1.32
  -1 -11  -2  221.49    5.48
  -1 -11  -2  206.77    5.25
  -1 -11  -3  128.20    4.11
  -1 -11  -3  125.23    3.80
  -1 -11  -3  122.23    3.93
  -1 -11  -4   48.32    2.43
  -1 -11  -4   48.82    2.17
  -1 -11  -4   47.78    2.43
  -1 -11  -4   49.85    2.40
  -1 -11  -5  311.21    7.17
  -1 -11  -5  301.83    6.76
  -1 -11  -5  321.01    7.02
  -1 -11  -5  314.97    7.22
  -1 -11  -6   34.59    2.18
  -1 -11  -6   39.20    2.09
  -1 -11  -6   40.25    2.18
  -1 -11  -6   39.90    2.29
  -1 -11  -7  152.26    4.63
  -1 -11  -7  155.85    4.53
  -1 -11  -7  150.65    4.45
  -1 -11  -8   65.64    2.79
  -1 -11  -9   84.41    3.12
  -1 -11 -10  230.38    5.48
  -1 -11 -11   26.47    1.50
   1  11  12    3.22    0.55
  -1 -11 -12    3.61    0.57
  -1 -12   0    2.31    0.45
  -1 -12  -1   -1.11    0.41
  -1 -12  -1   -0.28    0.40
  -1 -12  -2  132.46    3.49
  -1 -12  -2  137.76    3.71
  -1 -12  -3    4.93    0.72
  -1 -12  -3    4.87    0.83
  -1 -12  -4    1.38    0.91
  -1 -12  -4    1.78    0.64
  -1 -12  -4    1.26    0.62
  -1 -12  -5   33.39    1.88
  -1 -12  -5   30.16    1.81
  -1 -12  -5   29.84    1.82
  -1 -12  -6    7.79    1.08
  -1 -12  -6    9.05    1.11
  -1 -12  -7  211.78    5.12
  -1 -12  -8   26.91    1.64
  -1 -12  -9   94.91    3.02
  -1 -12 -10    4.97    0.79
  -1 -12 -11   26.51    1.33
  -1 -12 -12    4.01    0.50
  -1 -13  -3   15.58    1.00
  -1 -13  -4    0.32    0.42
  -1 -13  -5   53.96    2.08
  -1 -13  -6    1.40    0.73
  -1 -13  -7   59.14    2.08
  -1 -13  -8   32.25    1.53
  -1 -13  -9    3.66    0.68
  -1 -13 -10    8.92    0.75
   2 -11 -10    8.14    0.68
   2 -11  -9    4.29    0.60
   2 -11  -8   37.15    1.61
   2 -11  -7   16.43    1.13
   2 -11  -6  113.88    3.17
   2 -11  -6  116.88    2.97
   2 -11  -5   65.93    2.29
   2 -11  -5   71.53    2.29
   2 -11  -4   26.89    1.41
   2 -11  -4   32.04    1.51
   2 -11  -3   20.11    1.13
   2 -11  -3   21.84    1.26
   2 -11  -2   90.30    2.62
   2 -11  -1  166.64    3.65
  -2  10  11   47.75    1.85
   2 -10 -11   49.94    1.79
  -2  10  10    0.65    0.60
   2 -10 -10   -0.08    0.41
   2 -10  -9   84.45    2.80
   2 -10  -8    3.94    0.73
   2 -10  -8    4.12    0.92
   2 -10  -7   23.27    1.58
   2 -10  -7   23.72    1.74
   2 -10  -6   20.48    1.48
   2 -10  -6   18.64    1.61
   2 -10  -6   20.03    1.29
   2 -10  -5   94.62    3.23
   2 -10  -5   98.25    3.10
   2 -10  -4  106.26    3.42
   2 -10  -4  110.85    3.39
   2 -10  -3    3.21    0.81
   2 -10  -3    2.24    0.65
   2 -10  -2   34.81    1.83
   2 -10  -2   33.15    1.79
   2 -10  -1   47.67    1.96
   2 -10  -1   54.21    2.21
   2 -10   0   82.78    2.43
   2 -10   0   89.12    2.76
   2 -10   1    6.90    0.71
   2 -10   2   -0.05    0.25
  -2   9  12  186.27    4.20
   2  -9 -12  168.77    3.82
  -2   9  11   10.57    1.25
   2  -9 -11   13.81    1.09
   2  -9 -10    0.73    0.65
   2  -9  -9    4.24    0.85
   2  -9  -8    5.60    0.98
   2  -9  -8    5.55    0.93
   2  -9  -7   88.53    3.16
   2  -9  -7   91.20    3.34
   2  -9  -6  241.97    5.54
   2  -9  -6  234.40    5.80
   2  -9  -6  249.33    6.06
   2  -9  -5   56.94    2.77
   2  -9  -5   58.57    2.45
   2  -9  -5   59.11    2.66
   2  -9  -4   57.83    2.48
   2  -9  -4   61.97    2.90
   2  -9  -4   59.34    2.66
   2  -9  -3    0.44    0.50
   2  -9  -3    1.65    0.55
   2  -9  -2  117.88    3.79
   2  -9  -2  117.74    3.56
   2  -9  -2  118.61    3.83
   2  -9  -1   45.68    2.31
   2  -9  -1   46.75    2.26
   2  -9   0  229.54    5.44
   2  -9   0  230.74    5.61
   2  -9   1   32.20    1.66
   2  -9   1   31.95    1.77
   2  -9   2   99.83    2.96
  -2   9  -2   83.81    2.66
   2  -9   3   50.39    1.81
   2  -8 -13    3.78    0.48
  -2   8  13    3.33    0.59
  -2   8  13    3.43    0.58
  -2   8  12    7.49    1.13
   2  -8 -12    7.46    0.82
  -2   8  12    5.12    0.66
   2  -8 -11    0.55    0.55
  -2   8  11    0.69    0.49
  -2   8  10    3.19    0.69
   2  -8 -10    3.48    0.79
   2  -8  -9  123.38    4.00
   2  -8  -8   42.25    2.29
   2  -8  -7   13.52    1.37
   2  -8  -7   12.64    1.25
   2  -8  -6    3.20    0.80
  -2   8   6    2.34    1.59
   2  -8  -6    3.30    0.91
   2  -8  -5    2.96    0.81
   2  -8  -5    1.58    1.17
   2  -8  -5    1.49    0.89
   2  -8  -5    2.20    0.58
   2  -8  -4  167.79    4.73
   2  -8  -4  157.19    4.37
   2  -8  -4  158.80    4.68
  -2   8   4  135.14    7.89
   2  -8  -4  138.80    8.32
   2  -8  -3   70.19    2.92
   2  -8  -3   71.04    2.78
   2  -8  -3   62.88    3.00
   2  -8  -3   67.23    2.74
   2  -8  -2  638.44   11.76
   2  -8  -2  630.34   11.30
   2  -8  -2  631.44   11.48
   2  -8  -1   18.22    1.59
   2  -8  -1   18.76    1.50
   2  -8   0    9.82    1.29
   2  -8   0    9.94    1.20
   2  -8   1   20.25    1.55
   2  -8   1   19.51    1.49
   2  -8   2   14.73    1.28
   2  -8   2   14.94    1.27
   2  -8   3   15.09    1.25
  -2   8  -3   12.51    1.18
   2  -8   4   29.79    1.46
  -2   8  -4   24.69    1.36
   2  -8   5    9.61    0.70
  -2   7  13  176.30    3.88
  -2   7  13  167.96    3.62
  -2   7  13  153.92    3.36
  -2   7  13  159.74    3.61
   2  -7 -13  166.02    3.62
  -2   7  12   25.15    1.36
   2  -7 -12   28.43    1.53
  -2   7  12   24.72    1.49
   2  -7 -12   26.35    1.45
  -2   7  12   27.14    1.87
  -2   7  11  202.06    4.91
  -2   7  11  201.72    5.18
   2  -7 -11  207.46    5.14
   2  -7 -11  197.17    4.97
   2  -7 -10   14.53    1.35
  -2   7  10   15.17    1.43
  -2   7  10   13.61    1.26
   2  -7 -10   12.84    1.22
   2  -7  -9    0.45    0.71
  -2   7   9   -0.09    0.63
   2  -7  -9    0.28    0.64
   2  -7  -8   40.80    2.24
   2  -7  -8   37.84    2.15
   2  -7  -7   62.33    2.75
   2  -7  -7   58.08    2.36
   2  -7  -7   56.81    5.10
  -2   7   7   58.92    5.30
   2  -7  -6   76.00    5.77
   2  -7  -6   84.11    3.20
   2  -7  -6   80.05    2.82
   2  -7  -6   79.81    2.91
  -2   7   6   81.98    5.97
   2  -7  -5    5.47    0.89
   2  -7  -5    5.71    0.96
  -2   7   5    3.30    1.33
   2  -7  -5    4.56    1.82
   2  -7  -4   44.80    2.25
  -2   7   4   43.01    4.23
   2  -7  -4   42.60    4.33
   2  -7  -4   41.31    1.97
   2  -7  -4   44.24    2.28
   2  -7  -4   40.82    2.10
   2  -7  -3   22.03    1.58
  -2   7   3   19.56    2.83
   2  -7  -3   22.42    3.21
   2  -7  -3   20.08    1.71
   2  -7  -3   22.55    1.51
   2  -7  -3   21.54    1.47
   2  -7  -2    4.36    0.87
  -2   7   2    3.05    1.26
   2  -7  -2    2.95    1.25
   2  -7  -2    5.43    0.85
   2  -7  -2    4.28    0.75
  -2   7   1   77.13    5.72
   2  -7  -1   81.00    3.14
   2  -7  -1   82.05    3.02
   2  -7   0  220.77    5.64
   2  -7   0  219.15    5.56
   2  -7   1   41.61    2.25
   2  -7   1   43.83    2.39
   2  -7   2   14.14    1.35
   2  -7   2   14.86    1.43
   2  -7   3  343.55    7.46
   2  -7   3  347.48    7.49
   2  -7   4   72.66    2.56
  -2   7  -4   67.70    2.89
   2  -7   4   77.64    2.82
   2  -7   5    4.33    0.62
  -2   7  -5    3.69    0.67
   2  -7   5    3.73    0.65
   2  -7   6    7.06    0.63
   2  -7   6    6.32    0.62
  -2   7  -6    5.66    0.65
  -2   7  -6    6.41    0.63
  -2   6  13   51.16    1.71
  -2   6  13   52.01    1.92
  -2   6  13   48.43    1.78
   2  -6 -13   52.72    1.83
   2  -6 -13   51.90    1.84
  -2   6  13   55.20    1.99
   2  -6 -12  105.01    3.23
  -2   6  12  106.09    3.39
  -2   6  12  102.63    3.21
   2  -6 -12  111.32    3.28
  -2   6  12  115.51    3.73
  -2   6  11   12.11    1.35
   2  -6 -11   14.02    1.27
  -2   6  11   14.25    1.28
   2  -6 -11   13.28    1.25
  -2   6  11   10.60    1.78
   2  -6 -10  660.39   12.20
  -2   6  10  676.85   12.32
  -2   6  10  669.27   12.56
   2  -6 -10  662.79   12.19
   2  -6  -9   38.99    2.21
  -2   6   9   41.05    2.29
   2  -6  -9   36.78    2.16
   2  -6  -8   22.71    1.44
   2  -6  -8   20.86    1.58
   2  -6  -8   24.16    3.38
  -2   6   8   21.31    1.68
   2  -6  -8   23.03    1.70
   2  -6  -7    2.86    0.65
   2  -6  -7    4.81    0.86
  -2   6   7    2.21    1.69
   2  -6  -7    4.65    1.49
   2  -6  -7    3.84    0.73
   2  -6  -6  400.53    7.89
   2  -6  -6  414.97    8.24
   2  -6  -6  412.27    8.33
   2  -6  -6  395.19   13.50
  -2   6   6  397.65   13.78
   2  -6  -5   43.82    4.11
   2  -6  -5   41.10    2.09
   2  -6  -5   39.51    1.94
   2  -6  -5   42.52    1.97
  -2   6   5   41.44    4.00
   2  -6  -4   31.76    3.42
   2  -6  -4   31.08    1.70
   2  -6  -4   32.89    1.84
   2  -6  -4   32.41    1.75
  -2   6   4   34.26    3.46
   2  -6  -3  279.35    5.82
   2  -6  -3  293.68    6.15
  -2   6   3  265.36    9.87
   2  -6  -3  284.20    6.31
   2  -6  -3  292.61    6.00
   2  -6  -3  278.18    6.14
  -2   6   3  270.94   10.51
   2  -6  -3  285.04   10.69
   2  -6  -2    3.66    0.58
   2  -6  -2    3.56    0.73
   2  -6  -2    4.94    0.78
   2  -6  -2    2.69    0.94
   2  -6  -2    3.33    0.69
  -2   6   2    2.49    1.39
   2  -6  -2    3.68    1.52
   2  -6  -1   11.22    1.08
   2  -6  -1   12.55    1.22
   2  -6  -1   12.95    1.50
   2  -6  -1   11.72    1.07
  -2   6   1   10.56    2.20
   2  -6   0    3.86    0.82
  -2   6   0    4.10    1.81
   2  -6   0    3.68    0.76
  -2   6   0    4.47    1.61
   2  -6   0    3.39    0.86
   2  -6   1   -1.28    0.91
  -2   6  -1    0.96    1.61
   2  -6   1    1.83    0.73
   2  -6   2    4.32    1.08
   2  -6   2    4.41    0.83
  -2   6  -2    3.93    2.41
   2  -6   3   35.23    2.06
   2  -6   3   36.17    2.14
  -2   6  -3   33.12    2.01
   2  -6   4  167.84    4.79
   2  -6   4  166.87    4.73
  -2   6  -5   17.31    1.56
   2  -6   5   20.66    1.46
   2  -6   6    1.16    0.49
  -2   6  -6    0.14    0.47
   2  -6   6    0.95    0.50
   2  -6   7   48.72    1.80
   2  -6   7   48.16    1.68
  -2   6  -7   44.76    1.89
  -2   6  -7   45.30    1.78
  -2   5  13    6.70    0.71
   2  -5 -13    7.13    0.69
  -2   5  13    6.24    0.70
   2  -5 -13    6.62    0.67
  -2   5  13    7.05    0.74
   2  -5 -12    6.97    0.86
  -2   5  12    6.57    0.90
  -2   5  12    5.63    0.96
  -2   5  12    8.19    1.14
   2  -5 -12    7.26    0.91
  -2   5  11   13.95    1.40
   2  -5 -11   12.76    1.20
  -2   5  11   13.20    1.38
  -2   5  11   11.49    1.04
  -2   5  11   12.41    1.75
   2  -5 -11   12.54    1.25
   2  -5 -10   80.33    3.18
  -2   5  10   76.77    2.86
   2  -5 -10   80.49    3.17
  -2   5  10   82.67    3.41
  -2   5  10   78.47    3.26
   2  -5  -9  602.32   11.00
   2  -5  -9  609.42   11.46
  -2   5   9  623.31   11.83
   2  -5  -9  604.97   11.43
   2  -5  -9  612.85   18.64
  -2   5   9  599.21   18.65
   2  -5  -8   42.72    2.09
  -2   5   8   38.09    4.74
   2  -5  -8   44.06    2.27
  -2   5   8   49.83    4.67
   2  -5  -8   41.96    4.41
  -2   5   8   39.86    2.31
   2  -5  -8   48.91    2.38
  -2   5   7    3.88    2.50
  -2   5   7    2.47    0.76
   2  -5  -7    2.68    0.78
   2  -5  -7    2.26    0.66
  -2   5   7    2.28    1.29
   2  -5  -7    1.69    1.28
   2  -5  -7    2.00    0.56
   2  -5  -6  407.99    8.00
   2  -5  -6  417.91    8.29
   2  -5  -6  426.64    8.28
  -2   5   6  415.82   12.45
   2  -5  -6  425.57   13.53
   2  -5  -5  680.03   11.44
   2  -5  -5  659.23   11.55
   2  -5  -5  657.83   11.47
   2  -5  -5  664.62   17.25
   2  -5  -4  100.37    3.12
  -2   5   4   95.12    5.67
   2  -5  -4   96.56    5.69
  -2   5   3   77.65    4.89
   2  -5  -3   72.96    4.82
  -2   5   2  137.59    6.51
  -2   5   2  136.31    6.80
   2  -5  -2  137.90    6.71
  -2   5   1  193.34    8.16
   2  -5  -1  199.11    8.35
   2  -5   0   34.34    1.75
   2  -5   0   30.80    1.71
   2  -5   0   33.16    1.67
  -2   5   0   30.10    3.28
   2  -5   1   60.72    2.47
   2  -5   1   58.12    2.48
  -2   5  -1   56.00    5.48
   2  -5   1   61.11    2.44
  -2   5  -1   61.14    4.88
  -2   5  -2  274.68   12.58
   2  -5   2  294.63    6.52
   2  -5   2  295.76    6.58
   2  -5   2  282.94    6.57
   2  -5   3   13.78    1.41
   2  -5   3   11.84    1.23
  -2   5  -3   11.69    2.94
   2  -5   3   13.40    2.85
   2  -5   4   32.98    2.03
   2  -5   4   32.37    1.94
  -2   5  -4   27.16    4.35
   2  -5   4   27.92    4.34
  -2   5  -4   30.60    1.90
   2  -5   5    0.88    0.65
  -2   5  -5    0.82    0.79
  -2   5  -5    0.22    0.53
   2  -5   6   10.52    1.11
  -2   5  -6   13.45    1.38
   2  -5   7  104.32    3.11
  -2   5  -7  101.17    3.40
  -2   5  -8  200.85    4.47
   2  -5   8  208.58    4.51
  -2   5  -8  202.59    4.68
   2  -5   8  201.41    4.10
  -2   5  -8  202.93    4.39
   2  -4 -13   61.10    1.98
   2  -4 -13   59.04    1.87
  -2   4  13   60.52    2.06
  -2   4  13   58.73    2.03
  -2   4  12    7.80    0.95
   2  -4 -12    6.82    0.84
  -2   4  12    6.07    0.88
  -2   4  12    6.69    0.77
   2  -4 -12    8.61    0.91
  -2   4  12    7.42    1.01
  -2   4  11  267.94    6.50
  -2   4  11  260.68    6.56
  -2   4  11  283.29    6.88
   2  -4 -11  259.47    6.22
  -2   4  10  108.29    3.94
  -2   4  10  111.16    4.04
   2  -4 -10  103.86    3.41
  -2   4  10  103.36    3.45
  -2   4  10   96.79    4.26
   2  -4 -10  102.99    3.67
   2  -4  -9   30.71    1.83
  -2   4   9   31.70    1.84
  -2   4   9   33.38    2.19
  -2   4   9   31.54    2.20
   2  -4  -9   30.57    1.96
  -2   4   9   32.57    4.13
   2  -4  -9   25.10    3.63
  -2   4   8    4.80    0.94
  -2   4   8    7.14    1.28
   2  -4  -8    3.75    0.80
  -2   4   8    4.21    2.76
  -2   4   8    2.77    1.41
   2  -4  -8    3.51    0.81
   2  -4  -8    3.20    1.53
  -2   4   7    8.98    1.22
   2  -4  -7   11.06    1.14
   2  -4  -7    9.34    1.01
  -2   4   7    8.75    1.91
   2  -4  -7   11.61    2.25
  -2   4   7    5.56    2.49
   2  -4  -6    0.18    0.40
  -2   4   6    1.48    1.49
   2  -4  -6    0.37    1.05
  -2   4   6    1.07    0.91
   2  -4  -6    1.08    0.53
  -2   4   5   52.75    4.36
   2  -4  -5   45.59    3.79
  -2   4   5   44.61    3.54
   2  -4  -4  620.13   15.50
  -2   4   4  621.36   14.24
  -2   4   3 1211.15   23.88
   2  -4  -3 1238.01   23.78
  -2   4   2  518.01   13.57
   2  -4  -2  552.60   13.71
  -2   4   2  534.12   14.02
  -2   4   1  561.52   14.10
  -2   4   1  583.84   14.63
   2  -4  -1  583.73   14.32
   2  -4   0  181.59    7.41
  -2   4   0  186.05    7.59
   2  -4   1  144.29    7.23
  -2   4  -1  136.42    6.74
   2  -4   2  113.68    3.41
   2  -4   2  110.05    3.46
  -2   4  -2  101.91    6.98
   2  -4   2  113.96    6.79
   2  -4   2  115.57    3.41
  -2   4  -2  112.99    6.53
  -2   4  -3    4.21    0.75
   2  -4   3    4.86    0.80
   2  -4   3    5.77    1.03
   2  -4   3    5.38    0.86
  -2   4  -3    4.05    2.12
   2  -4   3    5.12    1.81
  -2   4  -4    2.58    0.74
  -2   4  -4    2.68    0.66
   2  -4   4    4.23    0.95
   2  -4   4    5.04    1.06
   2  -4   4    1.81    1.26
  -2   4  -4    2.83    1.55
  -2   4  -5    1.06    0.67
  -2   4  -5   -0.07    0.53
   2  -4   5    0.54    0.62
   2  -4   5    0.73    0.69
  -2   4  -5   -0.52    1.70
   2  -4   6    4.78    0.86
  -2   4  -6    4.79    1.10
  -2   4  -6    5.51    0.90
   2  -4   7   68.14    2.41
   2  -4   7   66.05    2.67
  -2   4  -7   63.89    2.98
  -2   4  -7   62.76    2.61
   2  -4   8  115.43    3.30
  -2   4  -8  120.46    3.89
  -2   4  -8  117.63    3.73
  -2   4  -9   16.24    1.08
   2  -4   9   15.35    1.04
   2  -4   9   14.91    0.84
  -2   4  -9   15.85    1.13
  -2   4  -9   16.09    1.08
  -2   3  13    6.31    0.66
  -2   3  13    7.04    0.65
   2  -3 -13    7.56    0.64
   2  -3 -12   22.24    1.32
  -2   3  12   22.52    1.47
  -2   3  12   25.04    1.56
  -2   3  12   25.01    1.41
   2  -3 -12   23.68    1.41
  -2   3  11  113.79    3.88
  -2   3  11  110.75    3.79
  -2   3  11  112.77    3.82
  -2   3  11  113.85    3.41
   2  -3 -11  106.69    3.30
   2  -3 -11  106.03    3.55
  -2   3  10  138.14    4.60
  -2   3  10  139.49    4.54
  -2   3  10  145.68    4.84
   2  -3 -10  133.18    4.24
   2  -3 -10  137.12    4.09
  -2   3  10  134.75    4.13
  -2   3   9  463.40    9.22
   2  -3  -9  462.18    9.27
  -2   3   9  421.67   10.01
  -2   3   9  501.51    9.96
  -2   3   9  503.93   10.08
   2  -3  -9  456.34   15.75
  -2   3   9  491.54   17.00
   2  -3  -9  462.23    9.44
  -2   3   8   41.53    2.31
   2  -3  -8   40.36    2.12
  -2   3   8   42.23    4.53
   2  -3  -8   40.32    4.20
   2  -3  -8   41.42    2.13
  -2   3   8   42.34    2.12
   2  -3  -7   45.14    2.14
  -2   3   7   50.48    2.16
  -2   3   7   41.62    2.28
  -2   3   7   42.78    5.08
   2  -3  -7   43.84    2.12
  -2   3   7   48.78    4.52
   2  -3  -7   43.46    4.15
  -2   3   6   29.83    3.93
   2  -3  -6   36.37    1.79
  -2   3   6   38.17    3.61
   2  -3  -6   34.51    3.46
   2  -3  -5   93.86    5.26
  -2   3   5   96.27    5.33
  -2   3   5   93.07    5.92
   2  -3  -4   73.07    4.37
  -2   3   4   75.13    4.27
  -2   3   4   76.48    4.79
  -2   3   3   12.72    1.70
   2  -3  -3   12.73    1.87
  -2   3   3   10.86    1.74
   2  -3  -2   33.02    2.82
  -2   3   2   30.03    2.92
  -2   3   1  249.45    8.23
   2  -3  -1  244.22    7.77
  -2   3   1  222.01    7.84
  -2   3   0  735.85   16.34
   2  -3   0  741.00   15.91
  -2   3  -1  783.01   17.59
   2  -3   1  814.53   18.59
  -2   3  -2   69.73    4.71
   2  -3   2   68.28    4.92
   2  -3   3   98.90    6.38
  -2   3  -3  102.08    6.61
   2  -3   3  101.37    3.20
  -2   3  -4  530.07   17.03
   2  -3   4  523.70   16.78
   2  -3   4  543.47   10.11
  -2   3  -4  522.51    9.89
   2  -3   4  542.62    9.84
   2  -3   4  537.24    9.53
  -2   3  -5  244.62    6.27
  -2   3  -5  272.90   12.29
   2  -3   5  264.51   12.01
   2  -3   5  267.53    6.40
  -2   3  -5  255.84    6.17
   2  -3   5  264.79    5.76
   2  -3   5  274.62    6.01
  -2   3  -6  150.24    4.57
   2  -3   6  155.90    4.21
  -2   3  -6  152.10    9.51
   2  -3   6  143.14    9.19
   2  -3   6  149.41    4.43
  -2   3  -6  147.47    4.84
   2  -3   7  352.00    7.16
   2  -3   7  332.77    7.40
  -2   3  -7  343.08    8.07
  -2   3  -7  332.43    7.55
   2  -3   8   81.97    2.80
   2  -3   8   79.35    2.91
  -2   3  -8   79.50    3.33
  -2   3  -8   81.45    3.02
  -2   3  -9   71.42    2.43
  -2   3  -9   71.85    2.67
   2  -3   9   72.88    2.34
   2  -3   9   70.00    2.38
  -2   3  -9   74.36    2.87
  -2   3  -9   71.25    2.75
  -2   3  -9   68.09    2.41
  -2   3 -10   19.57    1.06
   2  -3  10   21.65    1.18
  -2   3 -10   23.21    1.23
  -2   3 -10   23.58    1.28
  -2   2  13   17.79    0.95
   2  -2 -12  135.43    3.35
  -2   2  12  141.55    3.66
   2  -2 -12  140.65    3.57
  -2   2  12  137.70    3.76
  -2   2  11   30.94    1.95
  -2   2  11   28.22    1.84
  -2   2  11   28.39    1.69
   2  -2 -11   29.60    1.66
   2  -2 -11   29.90    1.75
  -2   2  10   36.28    2.23
  -2   2  10   36.86    2.25
  -2   2  10   37.97    2.25
   2  -2 -10   35.78    2.04
   2  -2 -10   37.46    2.05
  -2   2  10   37.70    1.97
   2  -2  -9  446.15    9.03
  -2   2   9  433.82    8.95
  -2   2   9  458.92    9.73
  -2   2   9  451.97    9.47
  -2   2   9  467.33    9.52
   2  -2  -9  442.12   15.61
  -2   2   9  447.70   16.33
   2  -2  -9  438.82    9.02
  -2   2   8  833.78   14.02
   2  -2  -8  825.68   14.10
  -2   2   8  869.75   14.62
  -2   2   8  856.12   14.67
  -2   2   8  834.12   22.55
   2  -2  -8  808.93   21.43
   2  -2  -8  809.07   14.05
  -2   2   7  435.11    8.91
  -2   2   7  454.87    9.01
  -2   2   7  452.49   14.81
   2  -2  -7  435.77   13.85
   2  -2  -7  432.85    8.55
   2  -2  -7  434.99    8.60
  -2   2   7  456.81    8.55
  -2   2   6  266.39   10.26
   2  -2  -6  267.37    9.74
  -2   2   5 1236.00   24.23
   2  -2  -5 1177.62   23.29
   2  -2  -4  448.47   11.60
  -2   2   4  467.75   11.98
  -2   2   3    0.20    0.70
   2  -2  -3    0.83    1.08
   2  -2  -2  107.92    4.66
  -2   2   2  106.63    4.52
  -2   2   1   51.94    3.49
   2  -2  -1   42.85    2.88
  -2   2   1   51.72    3.54
  -2   2   0  598.17   13.42
   2  -2   0  596.00   12.73
  -2   2   0  587.50   13.49
   2  -2   1   63.65    3.58
   2  -2   1   66.92    4.25
  -2   2  -1   58.65    2.88
  -2   2  -2   25.63    2.72
   2  -2   2   25.90    2.95
  -2   2  -2   25.14    2.18
  -2   2  -3   90.25    4.86
   2  -2   3   98.26    5.85
  -2   2  -3   99.28    5.90
   2  -2   4    7.91    1.92
  -2   2  -4    4.78    1.63
  -2   2  -5  551.71   10.49
  -2   2  -5  567.04   10.42
   2  -2   5  565.71    9.98
   2  -2   5  578.00   10.15
   2  -2   5  566.58   10.47
   2  -2   5  575.46   17.80
  -2   2  -5  551.81   17.12
   2  -2   5  572.70   10.10
  -2   2  -6   74.28    3.05
   2  -2   6   81.63    2.93
  -2   2  -6   82.14    6.51
   2  -2   6   87.32    7.00
   2  -2   6   80.22    2.96
  -2   2  -6   81.12    3.31
  -2   2  -6   78.37    3.14
   2  -2   7  160.96    4.49
   2  -2   7  161.30    4.61
  -2   2  -7  163.09    5.06
  -2   2  -7  172.54    9.87
   2  -2   7  147.82    9.55
  -2   2  -7  156.90    4.74
   2  -2   8  351.04    7.38
   2  -2   8  327.30    7.28
  -2   2  -8  353.96    8.10
  -2   2  -8  335.54    7.60
   2  -2   9    0.34    0.46
   2  -2   9   -0.35    0.47
  -2   2  -9   -0.54    0.67
  -2   2  -9   -0.18    0.65
  -2   2  -9   -0.40    0.55
  -2   2 -10    5.43    0.69
   2  -2  10    4.99    0.66
  -2   2 -10    5.75    0.81
   2  -2  10    5.68    0.65
  -2   2 -10    5.69    0.80
   2  -2  11    2.79    0.44
  -2   2 -11    2.31    0.43
  -2   2 -11    2.30    0.44
  -2   1  12   91.94    2.53
   2  -1 -12   86.91    2.49
  -2   1  12   91.81    2.71
   2  -1 -11  112.37    3.40
   2  -1 -11  104.74    3.26
  -2   1  11  106.41    3.36
  -2   1  11  106.38    3.48
  -2   1  10  203.48    5.39
  -2   1  10  210.26    5.56
  -2   1  10  208.80    5.20
   2  -1 -10  189.85    5.09
   2  -1 -10  202.87    5.30
  -2   1   9    9.00    1.32
  -2   1   9    6.59    1.15
  -2   1   9    7.13    1.08
   2  -1  -9    7.79    1.00
   2  -1  -9    8.12    1.02
   2  -1  -8   37.38    2.06
  -2   1   8   36.82    2.02
  -2   1   8   40.46    2.37
  -2   1   8   36.69    2.17
  -2   1   8   37.51    2.19
  -2   1   8   38.38    4.47
   2  -1  -8   40.58    4.27
   2  -1  -8   36.32    1.99
  -2   1   7  229.93    5.42
   2  -1  -7  236.16    5.57
  -2   1   7  216.42    5.86
  -2   1   7  238.17   10.43
   2  -1  -7  235.11    9.86
   2  -1  -7  207.08    5.16
   2  -1  -7  224.82    5.41
  -2   1   7  240.38    5.79
  -2   1   7  240.32    5.82
  -2   1   6    2.28    0.71
  -2   1   6    1.04    0.54
  -2   1   6    1.21    1.38
   2  -1  -6    0.77    0.91
  -2   1   5  789.23   18.44
   2  -1  -5  777.28   17.57
   2  -1  -4   80.82    4.32
  -2   1   4   80.79    4.58
   2  -1  -4   80.89    3.12
   2  -1  -3 1622.84   27.53
  -2   1   3 1653.92   28.33
   2  -1  -3 1651.60   25.38
   2  -1  -2  461.92   10.44
  -2   1   2  478.41   10.98
   2  -1  -1 6079.95   86.09
  -2   1   1 6222.98   87.72
  -2   1   0 3412.64   50.68
   2  -1   0 3419.45   49.57
  -2   1   0 3365.04   51.23
  -2   1  -1 1248.91   22.49
   2  -1   1 1292.15   21.59
  -2   1  -1 1274.78   21.20
   2  -1   1 1303.66   23.63
  -2   1  -2  946.30   18.51
  -2   1  -2  907.77   17.22
   2  -1   2  906.40   19.01
  -2   1  -3  281.50    8.74
   2  -1   3  299.49    9.97
  -2   1  -3  284.59    9.31
   2  -1   4  223.95    9.20
  -2   1  -4  212.93    8.44
   2  -1   5   53.74    4.81
  -2   1  -5   50.17    4.36
   2  -1   6  208.94   10.37
  -2   1  -6  214.51    9.85
   2  -1   6  211.76    5.13
  -2   1  -6  203.50    5.30
   2  -1   6  235.42    5.06
  -2   1  -6  208.33    5.38
   2  -1   6  211.38    5.14
  -2   1  -6  215.52    5.54
  -2   1  -7    0.80    1.33
   2  -1   7   -0.85    1.76
  -2   1  -7    1.55    0.75
   2  -1   7    1.31    0.58
  -2   1  -7    1.48    0.66
   2  -1   7    1.35    0.62
   2  -1   7    0.66    0.93
   2  -1   8   12.84    1.29
  -2   1  -8   13.77    1.45
  -2   1  -8   16.11    1.50
   2  -1   8   13.47    1.33
  -2   1  -9    1.06    0.72
   2  -1   9    1.02    0.67
  -2   1  -9    2.21    0.76
   2  -1  10   65.77    2.56
  -2   1 -10   62.02    2.44
   2  -1  10   64.01    2.39
  -2   1 -10   67.20    2.74
  -2   1 -10   70.72    2.88
  -2   1 -10   68.59    2.66
   2  -1  11    0.02    0.39
   2  -1  11    1.05    0.38
  -2   1 -11   -0.06    0.48
  -2   1 -11    0.59    0.42
  -2   0  12   36.64    1.42
  -2   0  11   36.49    1.66
   2   0 -11   38.96    1.83
   2   0 -11   36.24    1.66
  -2   0  11   37.96    1.85
  -2   0  10  214.83    5.34
  -2   0  10  216.88    5.56
  -2   0  10  218.72    5.17
   2   0 -10  222.95    5.58
   2   0 -10  226.20    5.35
  -2   0   9  223.03    5.67
  -2   0   9  218.97    5.78
  -2   0   9  224.65    5.46
  -2   0   9  225.19    5.41
   2   0  -9  217.38    5.50
   2   0  -9  228.78    5.88
  -2   0   8    2.66    0.63
  -2   0   8    2.38    0.81
  -2   0   8    3.22    0.78
  -2   0   8    2.24    0.77
  -2   0   8    1.85    1.27
   2   0  -8    2.03    1.29
   2   0  -8    3.87    0.87
   2   0  -8    2.81    0.71
   2   0  -8    3.13    0.75
  -2   0   7   11.50    1.07
   2   0  -7   12.12    1.27
  -2   0   7   12.48    1.34
  -2   0   7   12.37    1.03
  -2   0   7   12.89    1.28
  -2   0   7   10.97    1.17
  -2   0   7   14.82    2.77
   2   0  -7   12.33    2.31
   2   0  -7   13.22    1.21
   2   0  -7   12.10    1.13
   2   0  -7   10.95    1.05
  -2   0   6  188.00    4.83
  -2   0   6  188.81    4.82
   2   0  -6  185.67    4.89
  -2   0   6  198.65    5.07
  -2   0   6  182.13    8.58
   2   0  -6  189.27    4.77
  -2   0   6  188.46    4.60
   2   0  -5   89.15    4.26
  -2   0   5   85.18    5.29
   2   0  -4  475.63   10.69
  -2   0   4  476.46   12.74
   2   0  -4  487.80   12.04
   2   0  -3   13.23    1.46
  -2   0   3   13.41    1.86
   2   0  -3   13.37    1.70
   2   0  -2   28.24    1.99
  -2   0   2   28.67    2.35
   2   0  -2   28.10    2.11
  -2   0   1   33.53    2.45
   2   0  -1   31.14    2.13
  -2   0   1   35.75    2.52
   2   0  -1   33.01    2.03
  -2   0   0 8749.25  124.15
  -2   0   0 9187.13  123.28
   2   0   0 8929.67  122.09
  -2   0  -1 2116.51   32.53
   2   0   1 2096.05   33.81
   2   0   1 2022.59   31.34
  -2   0  -1 2107.25   32.74
   2   0   1 2124.79   31.38
  -2   0  -1 2132.55   29.07
   2   0   2 1127.64   21.05
  -2   0  -2 1109.49   20.10
  -2   0  -2 1133.36   20.37
  -2   0  -3   12.64    1.75
   2   0   3   14.48    1.20
   2   0   3   14.58    2.03
   2   0   4   25.23    2.92
  -2   0  -4   20.62    2.60
  -2   0  -4   21.30    2.43
   2   0   5  114.90    6.49
  -2   0  -5  111.85    5.86
  -2   0  -6   81.22    2.93
  -2   0  -6   81.16    2.92
   2   0   6   83.45    2.86
  -2   0  -6   81.25    5.34
   2   0   6   79.86    5.95
   2   0   6   82.13    2.76
  -2   0  -6   88.72    3.07
   2   0   6   81.11    2.79
   2   0   7  157.25    9.22
  -2   0  -7  177.04    8.63
   2   0   7  174.03    4.69
  -2   0  -7  162.92    4.76
   2   0   7  168.90    4.48
  -2   0  -7  179.10    4.90
   2   0   7  169.60    4.58
  -2   0  -8   12.99    2.53
   2   0   8   11.20    2.74
  -2   0  -8   10.37    2.64
  -2   0  -8   11.00    1.28
   2   0   8   13.27    1.36
   2   0   8   10.19    2.29
  -2   0  -8   10.83    1.21
   2   0   8    9.11    1.02
   2   0   8    9.45    1.17
  -2   0  -9    3.90    1.02
   2   0   9    4.01    0.89
   2   0   9    4.48    0.95
  -2   0  -9    4.15    0.96
   2   0  10   81.92    3.14
  -2   0 -10   83.43    3.20
   2   0  10   90.25    3.25
  -2   0 -10   84.68    3.33
  -2   0 -10   82.26    3.19
   2   0  11  148.38    3.97
  -2   0 -11  149.77    4.17
   2   0  11  136.03    3.51
  -2   0 -11  146.88    3.92
   2   0  12   -0.42    0.35
  -2   0 -12    0.24    0.33
   2   1 -11   45.51    1.86
  -2  -1  11   43.70    1.74
  -2  -1  10    1.54    0.60
  -2  -1  10    1.32    0.45
   2   1 -10    0.83    0.60
   2   1 -10    2.63    0.58
  -2  -1   9  572.13   10.73
  -2  -1   9  554.11   10.38
   2   1  -9  575.06   10.93
  -2  -1   9  556.07   10.41
   2   1  -9  554.70   10.31
   2   1  -9  566.81   10.45
  -2  -1   8   -0.41    0.48
   2   1  -8    1.19    0.83
  -2  -1   8    1.06    0.69
  -2  -1   8    0.43    0.61
  -2  -1   8    2.23    1.78
   2   1  -8    1.33    1.52
   2   1  -8    0.69    0.63
   2   1  -8    0.02    0.50
   2   1  -8    0.76    0.45
  -2  -1   7   20.16    1.43
  -2  -1   7   22.76    1.49
  -2  -1   7   23.14    1.72
   2   1  -7   23.10    1.76
  -2  -1   7   20.46    1.50
  -2  -1   7   20.09    1.54
  -2  -1   7   20.65    2.98
   2   1  -7   23.12    1.60
   2   1  -7   20.29    1.40
   2   1  -7   21.11    1.53
   2   1  -6  189.76    7.93
  -2  -1   6  203.25    4.94
  -2  -1   6  211.36    5.18
  -2  -1   6  208.87    5.22
  -2  -1   6  207.56    4.98
  -2  -1   6  214.73    5.15
   2   1  -6  208.61    5.43
   2   1  -6  214.91    5.31
  -2  -1   6  219.91    9.54
   2   1  -6  234.87    5.17
   2   1  -5  504.68   13.02
   2   1  -5  516.02   15.05
  -2  -1   5  512.86   14.52
   2   1  -4   71.69    4.05
  -2  -1   4   64.87    4.29
   2   1  -3   61.93    3.46
  -2  -1   3   60.94    3.81
   2   1  -2  352.82    8.65
  -2  -1   2  352.93    9.34
   2   1  -1  219.80    6.41
  -2  -1   1  237.62    6.51
   2   1  -1  228.79    5.65
  -2  -1   1  229.07    6.83
  -2  -1   0  127.25    4.46
   2   1   0  121.38    4.55
  -2  -1   0  117.16    3.83
   2   1   0  125.83    3.49
  -2  -1  -1   30.82    1.96
   2   1   1   29.44    1.43
  -2  -1  -1   30.39    1.56
  -2  -1  -2  483.30   10.99
   2   1   2  470.67   10.83
   2   1   2  455.10   10.21
  -2  -1  -2  463.21    7.73
  -2  -1  -2  474.20   10.26
   2   1   3 1416.24   25.15
  -2  -1  -3 1423.57   25.43
  -2  -1  -4   11.69    2.08
   2   1   4   11.91    1.43
   2   1   4   11.95    1.83
  -2  -1  -4   11.69    1.61
  -2  -1  -5  196.98    8.42
   2   1   5  214.49    6.71
  -2  -1  -5  210.17    7.26
   2   1   5  205.44    8.34
  -2  -1  -6  224.44    8.27
   2   1   6  224.41    9.55
   2   1   7   64.19    2.62
  -2  -1  -7   65.98    2.67
   2   1   7   62.30    2.51
  -2  -1  -7   65.16    5.69
  -2  -1  -7   64.14    4.61
   2   1   7   66.48    5.54
  -2  -1  -7   71.40    2.52
   2   1   7   63.22    2.46
  -2  -1  -7   66.95    2.68
   2   1   7   63.68    2.56
   2   1   8   27.28    1.78
  -2  -1  -8   27.22    1.80
   2   1   8   25.75    1.73
   2   1   8   26.52    3.97
  -2  -1  -8   27.08    4.02
   2   1   8   26.83    1.70
   2   1   8   25.93    3.38
   2   1   8   27.31    1.76
  -2  -1  -8   27.03    1.76
  -2  -1  -9   84.39    3.38
   2   1   9   89.97    3.36
   2   1   9   86.32    3.38
   2   1   9   85.14    3.13
   2   1   9   89.91    3.36
  -2  -1  -9   86.39    3.42
   2   1   9   83.97    6.57
   2   1  10   87.11    3.37
   2   1  10   85.99    2.98
  -2  -1 -10   89.26    3.26
   2   1  10   89.73    3.35
  -2  -1 -10   85.11    3.38
  -2  -1 -10   85.09    3.42
   2   1  11   27.04    1.73
   2   1  11   25.48    1.64
  -2  -1 -11   26.16    1.71
  -2  -1 -11   25.00    1.53
  -2  -1 -12    3.38    0.66
   2   1  12    1.92    0.54
   2   2 -11  207.23    4.24
  -2  -2  11  192.63    4.10
   2   2 -10   16.46    1.32
  -2  -2  10   16.61    1.13
  -2  -2   9    1.34    0.56
  -2  -2   9    1.51    0.49
   2   2  -9    0.81    0.66
   2   2  -9   -0.25    0.51
  -2  -2   8  154.30    4.48
   2   2  -8  158.06    4.94
  -2  -2   8  156.05    4.32
  -2  -2   8  154.25    4.51
  -2  -2   8  152.95    4.38
   2   2  -8  159.13    4.78
   2   2  -8  157.05    4.59
  -2  -2   7   65.35    2.62
   2   2  -7   62.67    2.90
  -2  -2   7   62.74    2.64
   2   2  -7   64.63    2.83
  -2  -2   7   62.30    5.37
  -2  -2   7   64.87    2.69
  -2  -2   7   58.68    2.59
   2   2  -6   54.53    4.48
   2   2  -6   50.35    4.91
  -2  -2   6   48.21    2.26
   2   2  -6   50.11    2.50
  -2  -2   6   52.22    2.30
  -2  -2   6   49.87    2.25
  -2  -2   6   48.23    2.29
   2   2  -6   50.09    2.43
   2   2  -6   53.91    2.51
  -2  -2   6   56.81    4.79
   2   2  -5  271.50   10.80
  -2  -2   5  257.67    5.79
  -2  -2   5  262.33    5.78
  -2  -2   5  263.85    5.86
  -2  -2   5  263.40    5.62
   2   2  -5  268.15    6.09
  -2  -2   5  263.84    5.76
   2   2  -5  265.90    5.97
  -2  -2   5  266.14   10.11
   2   2  -5  272.13    6.07
   2   2  -4  244.40    9.34
  -2  -2   4  241.86    8.83
   2   2  -3    4.45    1.30
   2   2  -3    4.95    1.48
  -2  -2   3    6.72    1.72
   2   2  -2   36.74    2.83
   2   2  -2   34.10    2.82
  -2  -2   2   33.94    2.67
   2   2  -1    5.96    1.31
  -2  -2   1    5.68    1.02
  -2  -2   1    6.77    1.26
   2   2   0  170.29    5.67
  -2  -2   0  170.69    4.97
  -2  -2   0  161.53    4.00
   2   2   0  174.91    4.08
   2   2   1   20.00    1.94
   2   2   1   19.24    0.78
  -2  -2  -1   17.55    1.44
  -2  -2  -1   17.08    1.28
   2   2   2  851.74   15.78
   2   2   2  856.30   16.68
  -2  -2  -2  839.82   14.24
   2   2   3   86.48    4.07
  -2  -2  -3   82.18    4.37
   2   2   3   84.51    4.21
  -2  -2  -3   78.92    2.87
   2   2   4  170.80    6.40
  -2  -2  -4  166.49    4.97
  -2  -2  -4  175.73    7.07
  -2  -2  -5  451.08   10.18
  -2  -2  -5  443.28   13.06
   2   2   5  459.42   11.38
   2   2   5  433.88   12.23
  -2  -2  -6   97.96    4.60
  -2  -2  -6   97.34    6.27
   2   2   6   98.05    5.01
   2   2   6   88.19    5.52
   2   2   7  237.36    5.68
  -2  -2  -7  255.44    5.76
  -2  -2  -7  237.33   10.94
   2   2   7  246.38   10.50
  -2  -2  -7  239.87    5.31
   2   2   7  238.44    5.34
   2   2   7  242.64    5.60
  -2  -2  -7  258.31    5.67
   2   2   8   25.32    1.75
  -2  -2  -8   28.97    1.79
   2   2   8   26.36    1.74
   2   2   8   26.37    3.69
  -2  -2  -8   27.54    4.04
  -2  -2  -8   25.80    1.53
   2   2   8   26.95    1.59
   2   2   8   27.48    1.72
  -2  -2  -8   27.63    1.73
   2   2   9  551.56   17.93
   2   2   9  560.15   10.85
  -2  -2  -9  565.72   10.86
   2   2   9  551.38   10.69
  -2  -2  -9  546.99   19.65
   2   2   9  531.45   18.56
   2   2   9  553.12   10.56
  -2  -2  -9  563.02   10.29
  -2  -2  -9  552.09   10.64
   2   2   9  556.06   10.61
  -2  -2 -10  785.12   13.90
   2   2  10  754.50   13.69
   2   2  10  782.04   13.90
  -2  -2 -10  773.45   13.18
   2   2  10  756.51   13.54
  -2  -2 -10  778.09   13.72
   2   2  11  415.96    8.10
  -2  -2 -11  422.73    8.69
   2   2  11  402.40    8.29
  -2  -2 -11  405.21    8.46
   2   2  11  410.06    8.62
   2   2  12   22.66    1.23
   2   2  12   22.25    1.48
  -2  -2 -12   23.63    1.48
   2   2  13    1.52    0.41
  -2  -2 -13    2.15    0.48
   2   3 -10    0.98    0.46
  -2  -3  10    1.07    0.45
   2   3  -9  260.67    6.07
  -2  -3   9  257.64    5.53
   2   3  -9  256.07    5.78
   2   3  -8    9.16    1.25
  -2  -3   8    7.72    0.92
  -2  -3   8    9.09    1.10
   2   3  -8    9.56    1.22
   2   3  -8    7.64    1.09
  -2  -3   7   79.52    2.80
   2   3  -7   74.85    3.27
   2   3  -7   80.25    3.29
  -2  -3   7   77.87    2.97
  -2  -3   7   71.25    2.98
   2   3  -6    0.23    1.39
   2   3  -6    0.96    1.50
  -2  -3   6    0.59    0.49
   2   3  -6   -0.25    0.75
  -2  -3   6    0.69    0.54
  -2  -3   6    1.25    0.65
  -2  -3   6    0.85    0.50
   2   3  -6    0.50    0.57
  -2  -3   6    1.60    1.11
   2   3  -6    0.82    0.60
   2   3  -5  289.52   11.79
  -2  -3   5  292.78    6.45
  -2  -3   5  288.02    6.56
  -2  -3   5  302.68    6.54
   2   3  -5  295.32    6.75
  -2  -3   5  291.62    6.28
   2   3  -5  298.69    6.66
   2   3  -5  295.27    6.62
  -2  -3   5  317.64   11.10
  -2  -3   4  134.05    3.80
  -2  -3   4  138.95    3.76
   2   3  -4  130.11    7.08
   2   3  -4  140.73    3.87
  -2  -3   4  131.48    6.45
  -2  -3   4  135.34    3.75
   2   3  -4  138.22    3.93
   2   3  -3    3.57    1.31
  -2  -3   3    2.48    0.97
   2   3  -2   64.73    4.13
   2   3  -2   61.08    3.89
  -2  -3   2   65.45    3.80
   2   3  -1  119.37    5.32
  -2  -3   1  120.09    3.81
   2   3  -1  120.92    4.93
  -2  -3   1  115.84    4.91
   2   3   0   54.52    3.39
  -2  -3   0   51.46    2.24
   2   3   1 1018.84   19.20
  -2  -3  -1 1015.03   17.81
   2   3   2  128.00    5.26
  -2  -3  -2  126.59    4.30
   2   3   3   14.34    1.99
  -2  -3  -3   15.87    2.15
   2   3   3   14.37    1.51
   2   3   3   14.87    2.11
  -2  -3  -3   13.20    1.38
   2   3   4   78.98    3.95
  -2  -3  -4   76.17    4.67
   2   3   4   74.57    4.48
  -2  -3  -4   76.85    3.42
  -2  -3  -5  495.79   13.75
   2   3   5  474.44   12.22
  -2  -3  -6   14.77    2.52
   2   3   6   11.79    1.97
  -2  -3  -7    1.15    0.41
   2   3   7    0.83    0.57
  -2  -3  -7    0.55    1.23
   2   3   7    0.13    1.03
  -2  -3  -7    1.35    0.49
   2   3   8   22.29    1.65
  -2  -3  -8   24.44    1.48
  -2  -3  -8   24.58    1.61
  -2  -3  -8   23.41    3.66
  -2  -3  -8   22.56    1.48
   2   3   8   24.64    1.46
   2   3   8   24.80    1.66
  -2  -3  -8   25.84    1.58
  -2  -3  -9  128.94    8.90
   2   3   9  122.36    8.06
   2   3   9  131.52    4.27
  -2  -3  -9  125.67    3.74
  -2  -3  -9  132.54    4.14
   2   3   9  126.91    4.14
   2   3   9  125.67    8.07
   2   3   9  126.61    4.03
  -2  -3  -9  130.60    3.97
  -2  -3 -10   31.38    2.06
   2   3  10   29.95    2.04
  -2  -3 -10   28.44    1.62
   2   3  10   30.72    2.03
   2   3  10   30.98    2.08
  -2  -3 -10   30.39    1.93
   2   3  10   30.21    1.88
   2   3  11  175.20    5.01
   2   3  11  164.08    4.75
   2   3  11  179.71    5.07
   2   3  11  172.68    4.74
  -2  -3 -11  176.78    4.81
   2   3  12   26.26    1.70
   2   3  12   25.52    1.57
  -2  -3 -12   26.00    1.58
  -2  -3 -13    3.08    0.51
   2   3  13    3.78    0.64
   2   4 -10    1.53    0.42
  -2  -4  10    2.13    0.44
   2   4  -9    3.85    0.70
   2   4  -9    4.28    0.70
  -2  -4   9    4.04    0.65
   2   4  -8    8.14    1.16
  -2  -4   8    9.27    1.06
  -2  -4   8    7.69    0.95
   2   4  -8    7.53    1.09
   2   4  -8    8.07    1.04
  -2  -4   7    4.74    0.79
   2   4  -7    4.71    1.01
   2   4  -7    4.93    1.01
  -2  -4   7    2.87    0.69
   2   4  -6   58.27    5.57
   2   4  -6   55.88    5.64
   2   4  -6   51.85    2.70
   2   4  -6   54.88    2.71
  -2  -4   6   53.67    4.69
   2   4  -6   55.96    2.69
  -2  -4   6   54.66    2.40
  -2  -4   6   53.87    2.62
   2   4  -5   71.64    6.05
  -2  -4   5   64.29    2.82
  -2  -4   5   68.39    2.70
   2   4  -5   72.22    3.04
   2   4  -5   67.76    2.89
   2   4  -5   73.95    2.99
   2   4  -4   16.19    2.74
  -2  -4   4   14.82    1.22
  -2  -4   4   15.76    1.30
   2   4  -4   18.87    1.40
  -2  -4   4   15.41    1.14
  -2  -4   4   16.36    1.19
   2   4  -4   16.50    1.34
  -2  -4   4   17.21    2.39
   2   4  -4   17.22    1.35
   2   4  -3   27.91    3.20
  -2  -4   3   27.82    1.61
  -2  -4   3   28.04    2.75
  -2  -4   2  584.99   13.56
   2   4  -2  592.05   14.76
  -2  -4   1  156.73    6.31
   2   4  -1  151.89    6.74
   2   4  -1  145.44    5.86
  -2  -4   0 1426.99   25.41
   2   4   0 1481.99   26.79
   2   4   0 1443.71   24.21
  -2  -4  -1 2020.60   32.48
   2   4   1 2000.27   33.91
  -2  -4  -2  750.29   14.95
   2   4   2  769.63   16.25
  -2  -4  -3   27.11    2.21
   2   4   3   24.77    2.58
  -2  -4  -4  160.75    5.64
   2   4   4  156.22    5.17
  -2  -4  -4  167.03    6.93
   2   4   4  156.73    7.01
   2   4   5 2058.99   33.95
   2   4   5 2120.16   37.23
  -2  -4  -5 2064.86   36.90
   2   4   6    4.03    1.42
  -2  -4  -6    1.97    1.38
   2   4   6    4.41    1.30
  -2  -4  -7   23.07    1.38
  -2  -4  -7   22.96    1.40
   2   4   7   22.50    2.84
  -2  -4  -7   23.87    3.26
   2   4   7   24.22    1.53
  -2  -4  -8  174.14    4.55
  -2  -4  -8  172.51    4.41
  -2  -4  -8  164.81    4.37
  -2  -4  -8  171.53    4.34
   2   4   8  158.30    4.50
   2   4   8  167.69    8.43
  -2  -4  -8  159.50    9.08
  -2  -4  -9   76.75    6.80
   2   4   9   70.71    5.83
   2   4   9   80.56    3.23
  -2  -4  -9   83.32    2.98
  -2  -4  -9   82.06    3.12
   2   4   9   80.26    6.36
   2   4   9   78.32    3.05
  -2  -4  -9   81.48    2.96
  -2  -4 -10   17.05    1.37
  -2  -4 -10   17.17    1.51
   2   4  10   17.50    1.62
   2   4  10   15.71    1.57
   2   4  10   15.65    1.41
  -2  -4 -10   14.90    1.25
   2   4  11  175.47    5.14
   2   4  11  175.88    5.10
  -2  -4 -11  166.13    4.38
   2   4  11  169.41    5.05
  -2  -4 -11  179.99    4.74
   2   4  11  167.51    4.69
   2   4  12   55.54    2.52
   2   4  12   56.28    2.56
   2   4  12   56.34    2.48
   2   4  12   48.95    2.29
  -2  -4 -12   50.37    2.23
   2   4  12   53.25    2.25
  -2  -4 -12   54.33    2.28
   2   4  13    0.93    0.41
  -2  -4 -13    0.48    0.35
   2   4  13    1.12    0.51
  -2  -4 -13    1.26    0.43
   2   4  14   27.84    1.17
   2   5  -9    6.45    0.68
  -2  -5   9    7.61    0.66
   2   5  -9    6.31    0.64
   2   5  -8    1.09    0.59
  -2  -5   8    0.95    0.47
   2   5  -8    1.12    0.53
  -2  -5   7   81.67    2.96
  -2  -5   7   76.19    3.04
   2   5  -7   79.37    3.20
   2   5  -7   82.09    3.30
  -2  -5   6    4.77    0.86
  -2  -5   6    2.47    0.79
   2   5  -6    3.91    0.96
   2   5  -6    4.72    1.03
   2   5  -5   31.24    2.08
   2   5  -5   33.90    4.47
   2   5  -5   27.80    3.94
  -2  -5   5   33.14    1.98
  -2  -5   5   31.11    2.02
   2   5  -5   32.22    2.00
  -2  -5   5   35.61    3.76
   2   5  -5   35.47    2.12
   2   5  -4  297.50    7.06
   2   5  -4  319.29   13.25
   2   5  -4  306.08   12.58
  -2  -5   4  304.14    7.05
  -2  -5   4  305.13    6.79
   2   5  -4  303.83    6.90
  -2  -5   4  305.27   11.44
   2   5  -4  306.54    7.01
   2   5  -3  327.36    7.04
  -2  -5   3  314.50    7.01
  -2  -5   3  327.41    6.90
   2   5  -3  315.44    6.75
   2   5  -3  317.38   11.90
  -2  -5   3  326.01   11.36
   2   5  -2 1024.82   23.79
   2   5  -2 1018.34   22.36
  -2  -5   2 1013.47   16.11
  -2  -5   2 1006.71   16.32
  -2  -5   2  997.71   22.06
  -2  -5   1  436.94   12.34
   2   5  -1  436.16   13.35
   2   5  -1  439.27   11.94
  -2  -5   0    1.26    0.94
   2   5   0   -0.27    1.10
   2   5   0    0.71    0.67
  -2  -5  -1  815.43   17.24
   2   5   1  836.71   18.63
  -2  -5  -2    4.97    1.26
   2   5   2    3.22    1.20
  -2  -5  -3  104.48    4.91
   2   5   3  104.28    5.32
  -2  -5  -4    2.15    0.97
   2   5   4    1.02    1.02
   2   5   4    3.07    1.54
  -2  -5  -5  194.06    7.21
  -2  -5  -5  197.61    8.21
   2   5   5  215.66    8.99
  -2  -5  -6    2.62    1.30
   2   5   6    0.78    1.31
  -2  -5  -7   19.16    1.30
  -2  -5  -7   20.58    1.36
   2   5   7   16.73    2.85
  -2  -5  -7   19.10    2.85
  -2  -5  -8  273.05    6.07
   2   5   8  280.94   11.54
  -2  -5  -8  251.78   11.45
  -2  -5  -8  270.50    6.04
  -2  -5  -8  278.83    6.10
   2   5   8  255.21    6.16
  -2  -5  -9    5.56    0.87
   2   5   9    5.90    0.90
  -2  -5  -9    6.09    0.94
   2   5   9    6.74    2.07
  -2  -5  -9    6.70    1.98
   2   5   9    5.52    1.95
  -2  -5  -9    5.35    0.74
   2   5  10   86.23    3.47
  -2  -5 -10   87.23    3.16
   2   5  10   82.92    6.75
   2   5  10   85.68    3.21
  -2  -5 -10   90.69    3.13
  -2  -5 -11   30.70    1.76
   2   5  11   31.25    2.16
   2   5  11   31.49    2.08
  -2  -5 -11   34.45    1.82
   2   5  11   30.53    1.82
   2   5  12   78.54    3.05
   2   5  12   76.35    3.14
   2   5  12   79.69    3.17
  -2  -5 -12   78.64    2.68
  -2  -5 -12   73.51    2.77
  -2  -5 -12   77.89    2.72
   2   5  12   76.88    2.77
   2   5  13    3.84    0.75
   2   5  13    4.75    0.77
   2   5  13    1.36    0.58
  -2  -5 -13    2.68    0.53
   2   5  13    2.27    0.70
   2   5  13    4.27    0.60
  -2  -5 -13    3.36    0.56
   2   5  14   31.22    1.23
   2   5  14   30.51    1.30
   2   6  -8    6.61    0.76
  -2  -6   8    7.63    0.67
   2   6  -8    6.90    0.74
  -2  -6   7  103.57    3.09
   2   6  -7  105.21    3.43
   2   6  -7  102.51    3.44
   2   6  -7  104.69    3.44
   2   6  -6   28.51    1.89
   2   6  -6   29.15    1.92
  -2  -6   6   30.11    1.77
  -2  -6   6   28.08    1.83
   2   6  -5   68.68    3.08
   2   6  -5   71.76    3.10
  -2  -6   5   68.06    2.80
  -2  -6   5   66.02    2.96
   2   6  -4  384.61   15.62
   2   6  -4  359.71   14.55
   2   6  -4  365.01    8.23
   2   6  -4  373.38    7.89
  -2  -6   4  370.98   13.08
   2   6  -4  371.92    8.19
  -2  -6   4  367.92    7.88
  -2  -6   4  369.33    8.20
   2   6  -3 1052.15   17.51
   2   6  -3 1041.54   26.94
   2   6  -3 1035.85   25.54
  -2  -6   3 1066.40   24.49
  -2  -6   3 1054.10   17.24
  -2  -6   3 1047.94   17.56
   2   6  -2  108.66    3.50
  -2  -6   2  108.51    3.49
  -2  -6   2  108.15    3.67
  -2  -6   2  113.97    6.57
   2   6  -2  108.22    7.19
   2   6  -2  116.35    6.77
  -2  -6   1  392.70    7.56
  -2  -6   1  377.78    7.67
  -2  -6   1  384.99   12.15
   2   6  -1  384.45   13.37
   2   6  -1  396.11   11.83
  -2  -6   0  565.48   14.88
   2   6   0  559.18   16.03
  -2  -6  -1  944.61   20.41
   2   6   1  974.59   21.83
  -2  -6  -2  795.38   17.89
   2   6   2  817.06   19.03
  -2  -6  -3   10.37    1.82
   2   6   3    5.17    1.63
  -2  -6  -4  905.33   19.90
   2   6   4  978.09   22.28
   2   6   4  943.35   20.43
  -2  -6  -5  257.76    9.29
   2   6   5  282.63   10.99
  -2  -6  -6   54.99    2.19
  -2  -6  -6   56.36    2.21
  -2  -6  -6   53.64    2.23
  -2  -6  -6   52.92    4.49
   2   6   6   55.27    4.86
  -2  -6  -7    6.09    0.78
  -2  -6  -7    6.08    0.86
   2   6   7    6.28    2.10
  -2  -6  -7    5.71    1.86
  -2  -6  -7    5.36    0.73
  -2  -6  -8   95.01    3.21
  -2  -6  -8   97.50    3.28
  -2  -6  -8   89.67    6.60
   2   6   8   94.18    6.83
  -2  -6  -8   94.50    2.98
   2   6   9    3.77    0.86
  -2  -6  -9    3.09    0.70
   2   6   9    2.22    1.48
  -2  -6  -9    0.20    1.08
   2   6   9    2.93    1.82
   2   6  10  144.50    4.64
  -2  -6 -10  151.33    4.40
  -2  -6 -10  143.84    4.44
   2   6  10  144.25    4.33
   2   6  11   84.22    3.39
  -2  -6 -11   87.11    3.16
   2   6  11   85.54    3.52
  -2  -6 -11   81.63    3.17
  -2  -6 -11   90.00    2.96
   2   6  11   83.07    3.07
   2   6  12   53.40    2.51
   2   6  12   54.50    2.62
  -2  -6 -12   55.03    2.32
   2   6  12   52.71    2.63
  -2  -6 -12   48.52    2.26
  -2  -6 -12   55.82    2.15
   2   6  12   54.08    2.22
   2   6  13    0.66    0.65
   2   6  13    0.32    0.47
   2   6  13    0.78    0.69
  -2  -6 -13    1.15    0.45
   2   6  13    0.34    0.64
   2   6  13    0.32    0.33
  -2  -6 -13    0.80    0.34
   2   6  14   66.33    2.04
   2   6  14   72.45    2.13
   2   7  -7   53.89    1.99
   2   7  -7   54.79    2.06
  -2  -7   7   53.33    1.81
   2   7  -6    7.34    0.89
   2   7  -6    7.54    1.00
   2   7  -6    6.43    0.93
  -2  -7   6    7.20    0.86
  -2  -7   5   28.28    1.68
   2   7  -5   25.58    1.79
   2   7  -5   26.64    1.78
  -2  -7   4  151.68    4.36
  -2  -7   4  142.22    4.53
   2   7  -4  143.94    4.53
   2   7  -4  146.35    4.54
  -2  -7   3  155.64    4.56
  -2  -7   3  152.59    4.72
   2   7  -3  161.23    4.75
   2   7  -3  159.16    4.71
  -2  -7   2  690.47   12.52
  -2  -7   2  703.88   12.76
   2   7  -2  701.70   21.24
  -2  -7   2  710.12   19.16
  -2  -7   1    1.61    0.60
  -2  -7   1    1.45    0.62
  -2  -7   1    3.06    1.40
   2   7  -1    0.39    1.19
  -2  -7   0   20.90    1.31
  -2  -7   0   19.29    1.37
  -2  -7   0   19.71    2.74
   2   7   0   21.41    3.12
  -2  -7  -1  194.77    8.52
  -2  -7  -1  214.63    4.80
  -2  -7  -1  192.46    4.80
  -2  -7  -1  195.22    4.71
   2   7   1  203.62    9.29
  -2  -7  -2   13.82    2.26
  -2  -7  -2   15.80    1.17
  -2  -7  -2   14.52    1.19
  -2  -7  -2   14.76    1.09
   2   7   2   12.94    2.47
  -2  -7  -3   59.96    4.46
  -2  -7  -3   55.98    2.27
   2   7   3   57.50    4.54
  -2  -7  -3   61.90    2.33
  -2  -7  -4  144.47    7.08
  -2  -7  -4  153.73    4.01
  -2  -7  -4  140.58    3.95
   2   7   4  151.55    7.23
   2   7   5  103.85    6.81
   2   7   5  101.04    5.81
  -2  -7  -5   99.11    3.03
  -2  -7  -5   99.85    2.99
  -2  -7  -5   99.70    3.20
  -2  -7  -5  102.45    3.19
  -2  -7  -5   96.41    5.91
  -2  -7  -6    1.17    0.52
  -2  -7  -6    2.12    0.68
  -2  -7  -6    0.66    0.43
  -2  -7  -6    0.91    0.45
  -2  -7  -6    1.13    0.53
   2   7   6    0.02    1.36
   2   7   7   -0.01    1.40
  -2  -7  -7    0.74    0.61
  -2  -7  -7    0.12    0.53
  -2  -7  -7    0.64    0.49
  -2  -7  -7    0.81    0.50
   2   7   8   -1.24    1.25
   2   7   8    1.62    1.64
  -2  -7  -8    2.34    1.07
  -2  -7  -8    1.05    0.58
  -2  -7  -8    0.40    0.58
  -2  -7  -8   -0.06    0.48
  -2  -7  -9   11.65    1.11
   2   7   9   13.10    2.99
  -2  -7  -9   11.59    2.61
   2   7   9   13.18    1.30
  -2  -7  -9   13.44    1.30
   2   7   9   11.71    2.51
  -2  -7  -9   13.36    1.30
  -2  -7 -10    2.29    0.79
  -2  -7 -10    3.11    0.68
   2   7  10    2.88    0.80
  -2  -7 -11    1.72    0.63
  -2  -7 -11    1.93    0.67
   2   7  11    3.42    0.72
   2   7  11    2.23    0.80
   2   7  12   37.40    2.09
   2   7  12   39.35    2.21
  -2  -7 -12   37.28    1.95
   2   7  12   39.87    1.80
  -2  -7 -12   41.10    2.01
   2   7  13    0.96    0.75
  -2  -7 -13    1.59    0.46
   2   7  13    1.25    0.67
   2   7  13    0.34    0.49
   2   7  14    0.81    0.37
   2   7  14    0.06    0.43
   2   8  -6   57.33    1.97
   2   8  -6   57.99    2.11
  -2  -8   6   59.40    1.89
   2   8  -5    2.40    0.60
   2   8  -5    2.08    0.57
   2   8  -5    2.29    0.65
  -2  -8   5    2.94    0.60
  -2  -8   4    7.53    0.98
   2   8  -4    6.69    0.90
   2   8  -4    6.18    0.84
  -2  -8   3   42.91    2.20
   2   8  -3   41.33    2.19
   2   8  -3   39.63    2.08
   2   8  -2   39.03    2.12
  -2  -8   2   40.63    2.19
  -2  -8   1  333.48   12.74
   2   8  -1  366.60   14.61
  -2  -8   1  336.29    7.47
  -2  -8   0  409.31   14.05
   2   8   0  404.00   14.98
  -2  -8   0  401.70    8.32
  -2  -8  -1    3.69    0.78
  -2  -8  -1    4.45    1.52
  -2  -8  -1    4.22    0.71
  -2  -8  -1    2.91    0.72
   2   8   1    2.71    1.05
  -2  -8  -2   56.24    2.40
  -2  -8  -2   53.83    4.66
  -2  -8  -2   56.08    2.33
  -2  -8  -2   54.16    2.38
   2   8   2   56.23    4.99
  -2  -8  -3  278.68    6.23
  -2  -8  -3  291.51   11.14
  -2  -8  -3  286.15    6.23
  -2  -8  -3  281.72    6.03
  -2  -8  -3  268.22    6.22
   2   8   3  291.64   11.34
   2   8   4   77.26    5.99
   2   8   4   78.29    5.45
  -2  -8  -4   75.37    2.71
  -2  -8  -4   70.22    2.69
  -2  -8  -4   68.38    2.70
  -2  -8  -4   71.67    2.82
  -2  -8  -4   71.85    2.73
  -2  -8  -4   71.87    5.40
  -2  -8  -5   98.06    6.47
   2   8   5   94.98    6.82
  -2  -8  -5  103.95    3.38
  -2  -8  -5  107.93    3.18
  -2  -8  -5  103.17    3.09
  -2  -8  -5  104.08    3.38
  -2  -8  -5   97.51    3.42
  -2  -8  -5  101.37    3.33
   2   8   6 1132.47   27.95
  -2  -8  -6 1140.29   18.30
  -2  -8  -6 1177.46   18.03
  -2  -8  -6 1148.52   18.12
  -2  -8  -6 1149.28   18.48
  -2  -8  -6 1138.77   18.30
  -2  -8  -7  792.19   13.35
  -2  -8  -7  762.18   13.43
  -2  -8  -7  796.31   13.68
   2   8   7  782.34   22.64
  -2  -8  -8    5.42    0.89
  -2  -8  -8    6.09    0.93
   2   8   8    8.67    2.42
   2   8   9    1.68    0.73
  -2  -8  -9    2.90    0.71
  -2  -8  -9    2.60    0.70
  -2  -8  -9    2.81    0.86
   2   8   9    3.23    1.89
  -2  -8 -10    1.09    0.72
   2   8  10    1.21    0.55
  -2  -8 -10    0.31    0.59
  -2  -8 -11  203.69    5.34
  -2  -8 -11  209.54    5.32
   2   8  12   -0.19    0.67
   2   8  12    0.37    0.53
  -2  -8 -12   -0.64    0.53
   2   8  13   -0.16    0.62
  -2  -8 -13    0.65    0.45
   2   8  13   -0.06    0.54
   2   8  13   -0.26    0.38
   2   8  14   11.25    0.93
   2   8  14   11.21    0.83
   2   8  14   10.74    0.86
   2   9  -5    3.21    0.50
  -2  -9   5    2.69    0.44
   2   9  -4   30.84    1.73
   2   9  -4   31.25    1.52
  -2  -9   4   34.02    1.59
   2   9  -3  125.71    3.62
  -2  -9   3  136.05    3.78
   2   9  -2   15.47    1.24
  -2  -9   2   14.70    1.29
  -2  -9   1  273.88    6.42
  -2  -9   0    4.84    0.90
  -2  -9  -1    0.59    0.59
  -2  -9  -1    0.77    0.49
  -2  -9  -1    1.17    0.53
  -2  -9  -1    2.36    1.55
   2   9   2   88.62    6.77
  -2  -9  -2   81.49    3.12
  -2  -9  -2   85.93    2.95
  -2  -9  -2   79.48    2.90
  -2  -9  -2   78.57    3.04
  -2  -9  -2   75.25    5.93
   2   9   3  156.38    8.77
  -2  -9  -3  151.10    4.42
  -2  -9  -3  164.47    4.38
  -2  -9  -3  150.15    4.30
  -2  -9  -3  152.84    4.49
  -2  -9  -3  160.10    4.27
  -2  -9  -3  146.15    8.29
  -2  -9  -4    0.26    0.54
   2   9   4    1.79    1.29
  -2  -9  -4   -0.15    0.54
  -2  -9  -4    0.58    0.61
  -2  -9  -4   -0.42    0.54
  -2  -9  -4   -0.07    1.24
  -2  -9  -5  745.71   12.97
  -2  -9  -5  739.28   13.05
   2   9   5  725.99   21.30
  -2  -9  -5  754.64   13.04
  -2  -9  -5  726.54   13.16
  -2  -9  -5  726.76   20.42
  -2  -9  -6    2.32    0.72
  -2  -9  -6    1.47    0.73
  -2  -9  -6    1.31    0.53
  -2  -9  -6    2.00    0.72
  -2  -9  -7  299.18    6.80
  -2  -9  -7  317.23    6.66
  -2  -9  -7  291.54    6.83
  -2  -9  -7  306.63    7.01
   2   9   7  287.42   13.22
  -2  -9  -8  302.90    7.06
  -2  -9  -8  299.37    6.91
  -2  -9  -8  318.83    6.90
  -2  -9  -9    8.35    1.19
  -2  -9  -9    9.24    1.15
  -2  -9  -9    7.28    1.05
  -2  -9 -10   33.94    2.05
  -2  -9 -10   29.59    1.78
  -2  -9 -10   32.90    1.94
   2   9  11   61.34    2.58
  -2  -9 -11   66.53    2.75
   2   9  12   39.64    2.01
  -2  -9 -12   41.42    1.96
   2   9  12   38.24    1.83
   2   9  13    0.19    0.59
  -2  -9 -13   -0.13    0.38
   2   9  13   -0.06    0.45
   2   9  13    0.66    0.35
   2   9  14  129.23    3.01
   2   9  14  122.81    3.06
   2  10  -3  219.47    4.79
  -2 -10   3  234.46    4.75
  -2 -10   2    0.25    0.43
  -2 -10   1   21.83    1.52
  -2 -10   0   -0.19    0.60
  -2 -10  -1   48.14    2.42
  -2 -10  -1   45.24    2.12
  -2 -10  -2   55.58    2.61
  -2 -10  -2   58.96    2.37
  -2 -10  -2   57.76    2.54
  -2 -10  -3   26.52    1.80
  -2 -10  -3   29.31    1.72
  -2 -10  -3   30.12    1.78
  -2 -10  -3   25.99    1.79
  -2 -10  -4   27.02    1.84
  -2 -10  -4   29.20    1.83
  -2 -10  -4   29.77    1.78
  -2 -10  -4   27.07    1.85
  -2 -10  -5    4.61    0.91
  -2 -10  -5    4.39    0.89
  -2 -10  -5    4.80    0.87
  -2 -10  -5    4.37    0.94
  -2 -10  -6  696.68   12.51
  -2 -10  -6  711.71   12.50
  -2 -10  -7  171.68    4.82
  -2 -10  -7  171.61    4.85
  -2 -10  -7  174.13    4.93
  -2 -10  -8   98.53    3.55
  -2 -10  -8  100.77    3.60
  -2 -10  -9    0.23    0.63
  -2 -10  -9    0.24    0.66
  -2 -10 -10   82.76    3.13
  -2 -10 -11    5.45    0.88
   2  10  11    6.58    0.79
  -2 -10 -12   43.07    1.92
   2  10  12   38.61    1.78
  -2 -10 -13    2.40    0.48
   2  10  13    1.44    0.42
   2  10  13    2.68    0.59
  -2 -11   2    0.53    0.31
  -2 -11   1    1.13    0.46
  -2 -11   0   76.71    2.69
  -2 -11  -1    7.93    1.02
  -2 -11  -1    7.70    0.81
  -2 -11  -2   21.68    1.59
  -2 -11  -2   20.51    1.37
  -2 -11  -3   48.47    2.40
  -2 -11  -3   49.21    2.08
  -2 -11  -3   47.08    2.24
  -2 -11  -4   51.11    2.47
  -2 -11  -4   52.39    2.31
  -2 -11  -4   53.67    2.50
  -2 -11  -4   57.03    2.36
  -2 -11  -5    5.82    0.98
  -2 -11  -5    7.58    1.02
  -2 -11  -5    7.33    1.01
  -2 -11  -6    3.18    0.81
  -2 -11  -6    6.07    1.00
  -2 -11  -6    4.42    0.84
  -2 -11  -7    4.68    0.87
  -2 -11  -7    4.20    0.86
  -2 -11  -7    5.68    1.05
  -2 -11  -8   75.38    2.95
  -2 -11  -8   77.24    2.97
  -2 -11  -9  133.46    3.96
  -2 -11  -9  132.86    4.02
  -2 -11 -10    5.79    0.93
  -2 -11 -11   14.44    1.14
   2  11  12    0.23    0.36
  -2 -11 -12    0.08    0.38
  -2 -11 -13   15.70    0.84
  -2 -12   0    0.60    0.34
  -2 -12  -1   13.46    1.01
  -2 -12  -2   13.89    1.12
  -2 -12  -3   29.37    1.66
  -2 -12  -4    7.48    0.95
  -2 -12  -4    8.47    0.80
  -2 -12  -4    8.71    0.98
  -2 -12  -5    2.28    0.66
  -2 -12  -5    1.87    0.55
  -2 -12  -5    2.66    0.77
  -2 -12  -6   22.93    1.54
  -2 -12  -6   22.91    1.51
  -2 -12  -6   24.79    1.54
  -2 -12  -7  154.16    4.13
  -2 -12  -7  148.70    3.98
  -2 -12  -8    0.44    0.55
  -2 -12  -8    0.49    0.61
  -2 -12  -9  347.99    6.85
  -2 -12 -10   53.94    2.07
  -2 -12 -11  103.13    2.81
  -2 -12 -12   10.82    0.76
  -2 -13  -3   -0.38    0.30
  -2 -13  -4    2.61    0.53
  -2 -13  -5   10.67    0.89
  -2 -13  -6    3.34    0.71
  -2 -13  -7  279.65    5.32
  -2 -13  -8   33.36    1.47
  -2 -13  -9    2.69    0.56
  -2 -13 -10    0.50    0.40
   3 -11  -7  104.88    2.51
   3 -11  -6   73.68    2.07
   3 -11  -5   30.45    1.25
   3 -10 -10    7.58    0.61
   3 -10  -9    7.62    0.71
   3 -10  -8   48.26    1.89
   3 -10  -7   10.91    0.99
   3 -10  -6    5.45    0.82
   3 -10  -5    3.77    0.75
   3 -10  -4   18.76    1.33
   3 -10  -3   15.51    0.94
   3 -10  -3   15.22    1.17
   3 -10  -2   15.48    0.95
   3 -10  -2   14.67    1.05
   3 -10  -1   87.36    2.31
   3 -10  -1   84.03    2.37
  -3   9  11  114.73    2.68
   3  -9 -11  113.71    2.69
  -3   9  10   12.62    0.94
   3  -9 -10   11.92    0.91
  -3   9   9    5.40    0.70
   3  -9  -9    6.40    0.82
  -3   9   8   16.76    1.14
   3  -9  -8   18.94    1.34
   3  -9  -7    0.06    0.55
   3  -9  -6   -0.36    0.71
   3  -9  -5   11.76    1.27
   3  -9  -4    3.40    0.91
   3  -9  -3  325.20    6.43
   3  -9  -3  318.26    6.97
   3  -9  -2    4.84    0.70
   3  -9  -2    5.57    1.01
   3  -9  -1   88.80    2.81
   3  -9  -1   86.67    2.97
   3  -9   0    4.65    0.67
   3  -9   0    4.79    0.79
   3  -9   1   68.74    2.19
   3  -9   1   64.46    2.16
   3  -9   2   15.44    0.88
  -3   8  11   65.52    2.23
  -3   8  11   67.14    2.19
   3  -8 -11   66.27    2.16
  -3   8  10  108.14    3.22
   3  -8 -10  104.02    3.12
  -3   8   9   25.88    1.63
   3  -8  -9   22.90    1.53
  -3   8   8    8.86    1.04
   3  -8  -8    9.11    1.10
   3  -8  -7   71.21    2.94
   3  -8  -6    8.68    1.19
   3  -8  -5    0.40    0.68
   3  -8  -4   35.17    2.09
   3  -8  -3    0.43    0.39
   3  -8  -3    1.43    0.78
   3  -8  -2  285.89    6.25
   3  -8  -2  287.30    6.79
   3  -8  -1   74.96    2.79
   3  -8  -1   81.03    3.18
   3  -8   0    0.23    0.52
   3  -8   0    0.80    0.80
   3  -8   1   13.67    1.16
  -3   8  -1   12.14    1.07
   3  -8   1   11.60    1.18
   3  -8   2   45.67    2.01
   3  -8   2   46.07    1.95
   3  -8   3   99.69    2.74
  -3   8  -3   90.60    2.75
   3  -8   4  191.13    3.76
  -3   7  12    4.51    0.62
   3  -7 -12    3.31    0.45
  -3   7  12    4.01    0.56
  -3   7  11   25.32    1.54
   3  -7 -11   24.28    1.35
  -3   7  11   21.90    1.18
  -3   7  11   24.75    1.54
  -3   7  10    2.00    0.92
  -3   7  10    1.79    0.45
   3  -7 -10    1.93    0.62
  -3   7   9  236.29    6.03
   3  -7  -9  237.21    5.67
   3  -7  -9  224.84    5.02
  -3   7   8    0.81    0.80
   3  -7  -8    1.07    0.47
   3  -7  -8    2.47    0.81
  -3   7   7    5.05    1.08
   3  -7  -7    4.94    0.82
   3  -7  -7    5.10    0.95
   3  -7  -6  192.23    5.33
   3  -7  -5  223.38    5.81
   3  -7  -4   56.21    2.68
   3  -7  -3   94.87    3.53
   3  -7  -3   91.14    3.01
   3  -7  -2   25.24    1.89
   3  -7  -2   25.12    1.59
   3  -7  -1  258.67    6.47
   3  -7  -1  251.12    5.90
   3  -7   0   50.00    2.65
   3  -7   0   49.06    2.32
   3  -7   1   30.38    1.99
   3  -7   1   29.02    1.79
  -3   7  -1   24.89    1.61
   3  -7   2   99.89    3.33
   3  -7   2  102.81    3.52
   3  -7   3    5.01    0.77
  -3   7  -3    5.56    0.79
   3  -7   3    5.72    0.89
   3  -7   4  141.92    3.62
  -3   7  -4  136.05    3.80
   3  -7   5    0.27    0.32
  -3   7  -5   -0.39    0.32
  -3   6  12   31.26    1.41
  -3   6  12   32.21    1.50
  -3   6  12   30.82    1.35
   3  -6 -12   30.69    1.31
  -3   6  11   56.98    2.38
  -3   6  11   61.23    2.52
  -3   6  11   54.42    2.13
   3  -6 -11   56.25    2.15
   3  -6 -10   14.36    1.07
  -3   6  10   16.47    1.70
   3  -6 -10   14.89    1.24
  -3   6  10   14.36    1.18
   3  -6  -9    5.25    0.80
  -3   6   9    4.27    1.19
   3  -6  -9    4.60    0.85
  -3   6   9    4.36    0.77
  -3   6   8   24.69    1.67
   3  -6  -8   28.69    1.88
  -3   6   8   24.59    2.11
   3  -6  -8   25.24    1.64
   3  -6  -7  120.81    3.97
   3  -6  -7  114.58    3.70
   3  -6  -6   10.52    1.22
  -3   6   6   10.25    2.76
   3  -6  -6    8.59    2.15
   3  -6  -6   11.26    1.22
  -3   6   6    7.96    2.01
   3  -6  -5  390.41    8.29
  -3   6   5  379.53   14.40
  -3   6   5  417.25   15.17
   3  -6  -5  377.90   13.93
   3  -6  -5  392.04    8.09
   3  -6  -4  526.80   10.06
   3  -6  -4  542.16   10.34
   3  -6  -4  526.73    9.62
  -3   6   4  528.24   17.17
   3  -6  -4  521.69   16.71
  -3   6   4  530.21   16.96
   3  -6  -3  478.71    9.41
   3  -6  -3  462.91    8.70
   3  -6  -3  466.50    8.85
  -3   6   3  451.26   15.58
   3  -6  -3  459.05   15.46
   3  -6  -2  223.16    5.41
   3  -6  -2  236.32    5.37
  -3   6   2  227.36   10.61
   3  -6  -2  224.08   10.48
   3  -6  -2  234.90    5.89
   3  -6  -1  218.22    5.44
   3  -6  -1  231.52    5.87
   3  -6  -1  226.46    5.39
  -3   6   1  214.86   10.45
   3  -6   0    4.66    0.86
   3  -6   0    3.76    1.04
  -3   6   0    4.71    2.08
   3  -6   0    4.68    0.80
  -3   6   0    2.49    1.69
   3  -6   1   13.01    1.47
   3  -6   1   14.25    1.33
   3  -6   2   49.61    2.63
   3  -6   2   51.10    2.46
  -3   6  -2   46.09    2.32
   3  -6   3   29.85    1.98
  -3   6  -3   24.86    1.71
   3  -6   3   32.26    1.90
  -3   6  -3   25.52    1.66
   3  -6   4   37.61    1.95
   3  -6   4   39.12    2.10
  -3   6  -5   34.86    1.60
  -3   6  -5   39.60    2.03
   3  -6   5   41.73    1.87
   3  -6   6   11.53    0.80
   3  -6   6   13.42    0.93
  -3   6  -6   12.90    1.00
  -3   5  12   65.67    2.19
   3  -5 -12   64.85    1.97
  -3   5  12   68.64    2.10
  -3   5  12   69.06    2.30
  -3   5  12   65.49    2.04
  -3   5  11  141.09    3.90
   3  -5 -11  134.54    3.31
  -3   5  11  142.92    4.07
   3  -5 -11  138.32    3.72
  -3   5  11  135.97    3.80
  -3   5  11  135.00    3.58
   3  -5 -11  134.87    3.59
   3  -5 -10  232.71    5.32
   3  -5 -10  233.50    5.65
   3  -5 -10  225.75    5.49
  -3   5  10  232.14    5.67
  -3   5  10  236.12    5.40
   3  -5  -9  338.60    7.27
  -3   5   9  350.64    8.29
   3  -5  -9  339.55    7.49
   3  -5  -9  330.30    7.32
  -3   5   9  339.36    7.45
  -3   5   9  337.73    7.09
   3  -5  -8   36.29    2.06
   3  -5  -8   37.49    2.13
  -3   5   8   39.38    2.15
  -3   5   8   33.45    2.46
   3  -5  -8   36.04    2.11
  -3   5   7    4.26    1.45
  -3   5   7    4.81    2.24
   3  -5  -7    3.37    1.27
   3  -5  -7    4.94    0.83
   3  -5  -7    3.62    0.86
  -3   5   7    2.92    0.66
   3  -5  -7    5.26    0.94
   3  -5  -6    1.73    0.69
   3  -5  -6    2.01    1.21
   3  -5  -6    1.59    0.64
   3  -5  -5  128.84    3.87
  -3   5   5  123.43    7.83
   3  -5  -5  124.78    3.88
   3  -5  -5  122.61    7.37
   3  -5  -5  117.42    3.45
   3  -5  -4   44.00    2.18
   3  -5  -4   40.09    2.08
   3  -5  -4   40.91    1.93
  -3   5   4   42.35    4.44
   3  -5  -4   36.05    3.94
  -3   5   4   42.47    4.48
  -3   5   3   12.00    2.39
   3  -5  -3   12.26    1.23
   3  -5  -3   10.71    1.03
  -3   5   3   15.02    2.67
   3  -5  -3   12.56    2.33
   3  -5  -3   10.10    1.08
   3  -5  -3   11.99    1.08
   3  -5  -2   52.56    2.41
   3  -5  -2   49.02    2.14
   3  -5  -2   53.90    2.28
  -3   5   2   49.05    4.74
   3  -5  -2   55.76    4.82
  -3   5   1  286.38   11.71
   3  -5  -1  260.87   10.93
   3  -5  -1  284.44    6.54
   3  -5  -1  284.59    6.32
   3  -5  -1  285.16    6.11
   3  -5  -1  294.07    6.36
   3  -5   0   26.01    1.68
   3  -5   0   27.91    1.93
   3  -5   0   27.75    1.65
  -3   5   0   27.01    3.62
  -3   5  -1    2.04    1.71
  -3   5  -1    1.97    0.82
   3  -5   1    1.43    0.72
   3  -5   1    0.19    0.91
   3  -5   1   -0.09    0.51
  -3   5  -1    0.88    1.33
   3  -5   2   39.58    2.16
   3  -5   2   38.42    2.11
   3  -5   2   36.23    2.28
   3  -5   3   30.40    2.03
   3  -5   3   34.85    2.01
  -3   5  -3   28.84    1.88
   3  -5   4   14.82    1.48
   3  -5   4   16.05    1.44
  -3   5  -4   13.71    1.26
  -3   5  -4   15.02    1.45
  -3   5  -5    0.76    0.50
  -3   5  -5   -0.12    0.75
   3  -5   5   -0.05    0.56
  -3   5  -6   19.81    1.31
   3  -5   6   23.04    1.44
  -3   5  -6   22.01    1.62
   3  -5   7    0.56    0.37
  -3   5  -7    0.68    0.42
  -3   4  12   73.87    2.38
  -3   4  12   75.58    2.11
  -3   4  12   75.51    2.31
   3  -4 -12   75.78    2.23
  -3   4  11    0.40    0.67
  -3   4  11   -0.03    0.49
  -3   4  11    1.19    0.54
   3  -4 -11    0.68    0.45
  -3   4  11    0.01    0.57
   3  -4 -11    0.08    0.38
   3  -4 -11    0.28    0.39
  -3   4  10  244.11    6.02
  -3   4  10  239.93    5.73
   3  -4 -10  237.54    5.57
   3  -4 -10  242.42    5.67
   3  -4 -10  240.94    5.75
  -3   4   9  235.39    6.02
  -3   4   9  234.30    5.75
   3  -4  -9  232.39    5.69
   3  -4  -9  234.17    5.83
  -3   4   9  253.77    6.69
   3  -4  -9  229.51    5.83
  -3   4   8  218.51    5.72
  -3   4   8  218.42    5.47
   3  -4  -8  217.01    5.54
   3  -4  -8  220.48    5.67
  -3   4   8  214.16    6.29
   3  -4  -8  216.77    5.62
  -3   4   7   39.23    2.71
   3  -4  -7   37.48    2.14
  -3   4   7   38.05    2.11
  -3   4   7   39.75    2.05
   3  -4  -7   39.49    2.10
   3  -4  -7   39.32    4.33
  -3   4   7   43.94    4.60
   3  -4  -7   37.11    2.10
   3  -4  -6  211.29    5.40
  -3   4   6  220.34   10.76
  -3   4   6  202.97    5.26
   3  -4  -6  217.70    5.37
   3  -4  -6  222.43   10.05
  -3   4   6  217.56    9.73
   3  -4  -6  207.73    5.31
   3  -4  -5   19.76    1.47
  -3   4   5   23.02    3.35
   3  -4  -5   19.60    1.42
   3  -4  -5   25.59    3.28
   3  -4  -5   20.29    1.45
   3  -4  -4  269.78    6.14
   3  -4  -4  271.63    6.07
  -3   4   4  271.48   11.25
   3  -4  -4  263.51   10.42
  -3   4   4  282.23    6.52
   3  -4  -3    2.46    0.74
   3  -4  -3    0.40    0.42
  -3   4   3    0.54    1.25
  -3   4   3   -0.32    1.17
   3  -4  -3   -0.22    0.49
   3  -4  -3    0.04    1.18
   3  -4  -3    0.46    0.46
   3  -4  -2    3.10    0.63
  -3   4   2    1.73    1.27
   3  -4  -2    3.62    0.66
  -3   4   2    6.21    1.85
   3  -4  -2    4.26    1.48
   3  -4  -2    3.87    0.71
   3  -4  -2    4.31    0.76
   3  -4  -1   73.15    2.75
   3  -4  -1   77.02    2.89
   3  -4  -1   74.58    2.67
   3  -4  -1   76.82    2.71
  -3   4   1   71.29    5.35
   3  -4  -1   73.61    5.14
  -3   4   0   48.83    4.58
   3  -4   0   47.80    2.25
   3  -4   0   47.82    2.19
   3  -4   0   47.98    2.03
   3  -4   0   47.72    2.14
  -3   4  -1   87.24    6.40
   3  -4   1   89.12    3.14
   3  -4   1   82.69    3.12
   3  -4   1   86.06    2.99
   3  -4   1   87.53    3.03
  -3   4  -2   14.16    3.17
  -3   4  -2   16.43    1.37
   3  -4   2   16.09    1.34
   3  -4   2   14.79    1.45
   3  -4   2   15.57    1.30
  -3   4  -2   14.31    2.84
  -3   4  -3   13.97    1.48
   3  -4   3   15.17    1.40
   3  -4   3   13.40    1.42
   3  -4   3   16.00    1.40
  -3   4  -3   14.21    3.26
   3  -4   4   33.84    2.13
  -3   4  -4   33.38    2.18
   3  -4   4   36.27    2.08
  -3   4  -4   31.42    2.02
   3  -4   4   35.97    2.07
   3  -4   5  100.12    3.71
   3  -4   5   99.67    3.52
  -3   4  -5   91.12    3.36
  -3   4  -5   92.32    3.59
  -3   4  -6    6.85    1.04
  -3   4  -6    5.20    1.02
   3  -4   6    6.71    1.01
  -3   4  -7    2.19    0.63
  -3   4  -7    2.26    0.79
   3  -4   7    2.21    0.67
  -3   4  -8    4.20    0.55
  -3   4  -8    3.63    0.66
   3  -4   8    4.49    0.61
  -3   3  12    1.35    0.43
  -3   3  12    1.28    0.39
   3  -3 -12    1.51    0.35
  -3   3  11    2.11    0.72
   3  -3 -11    2.61    0.53
  -3   3  11    3.41    0.79
  -3   3  11    1.83    0.57
  -3   3  11    1.79    0.54
   3  -3 -11    1.86    0.50
   3  -3 -11    2.15    0.54
  -3   3  10    0.80    0.83
   3  -3 -10    0.53    0.44
  -3   3  10    0.12    0.61
  -3   3  10    0.90    0.57
  -3   3  10    0.46    0.68
   3  -3 -10    0.61    0.50
   3  -3 -10    0.43    0.46
  -3   3   9   11.38    1.58
   3  -3  -9   11.07    1.10
  -3   3   9   11.01    1.28
  -3   3   9    9.56    1.12
   3  -3  -9   10.32    1.17
   3  -3  -9    9.56    1.05
  -3   3   8  161.67    5.19
   3  -3  -8  151.32    4.33
  -3   3   8  148.29    4.62
  -3   3   8  148.45    4.47
   3  -3  -8  147.57    4.54
   3  -3  -8  152.81    8.70
  -3   3   8  166.50    9.42
   3  -3  -8  152.71    4.47
  -3   3   7  414.41    9.48
  -3   3   7  428.12    8.91
  -3   3   7  432.81    8.61
   3  -3  -7  426.91    8.51
   3  -3  -7  427.33    8.84
   3  -3  -7  413.60   14.63
  -3   3   7  445.16   15.60
   3  -3  -7  431.72    8.66
  -3   3   6  121.34    4.29
  -3   3   6  124.99    3.93
  -3   3   6  124.21    3.72
   3  -3  -6  126.32    3.73
   3  -3  -6  129.84    4.02
  -3   3   6  129.93    7.61
   3  -3  -6  117.40    7.06
   3  -3  -6  126.31    3.84
  -3   3   5  102.69    3.75
   3  -3  -5  104.01    3.50
  -3   3   5  109.55    3.40
   3  -3  -5  105.54    3.31
   3  -3  -5  102.83    6.30
  -3   3   5  109.51    6.48
   3  -3  -5  111.82    3.40
   3  -3  -4  398.27    7.93
  -3   3   4  405.51   13.60
   3  -3  -4  394.50    7.64
   3  -3  -4  403.63   12.63
   3  -3  -4  398.59    7.69
   3  -3  -3 1164.52   24.33
   3  -3  -3 1170.49   18.33
  -3   3   3 1203.17   25.96
  -3   3   2  224.46    9.46
  -3   3   2  226.90    9.26
   3  -3  -2  214.92    8.39
  -3   3   1  974.87   22.74
  -3   3   1 1013.01   22.60
   3  -3  -1  980.19   21.22
  -3   3   0  423.17   13.33
   3  -3   0  422.11   12.43
   3  -3   0  424.09    8.00
   3  -3   1  273.74    6.04
   3  -3   1  274.83    6.01
   3  -3   1  270.94    5.90
  -3   3  -1  278.63   10.82
  -3   3  -2   66.21    5.41
  -3   3  -2   67.77    2.68
   3  -3   2   67.51    2.66
   3  -3   2   67.31    2.70
   3  -3   2   71.94    2.54
   3  -3   2   70.91    2.65
   3  -3   2   67.66    2.59
  -3   3  -3    0.39    0.48
   3  -3   3   -0.22    0.73
   3  -3   3    1.14    0.71
   3  -3   3    2.20    1.51
  -3   3  -3    1.45    1.68
   3  -3   4   22.96    1.74
  -3   3  -4   21.06    3.54
   3  -3   4   23.42    3.77
   3  -3   4   20.34    1.54
  -3   3  -4   16.25    1.49
  -3   3  -5    1.74    0.82
  -3   3  -5    2.76    2.47
   3  -3   5    1.42    0.70
   3  -3   5    1.84    0.70
   3  -3   5    1.49    0.59
  -3   3  -5    1.38    0.68
  -3   3  -6  205.84    5.74
  -3   3  -6  222.47    6.15
   3  -3   6  207.93    5.51
  -3   3  -7   83.55    3.24
  -3   3  -7   90.80    3.62
   3  -3   7   85.66    3.17
  -3   3  -8    0.73    0.55
  -3   3  -8    1.09    0.54
   3  -3   8    0.59    0.48
  -3   3  -9   46.94    1.72
   3  -3   9   51.38    1.82
  -3   3  -9   52.09    2.03
  -3   3  -9   50.60    2.00
  -3   2  12    3.21    0.51
  -3   2  12    2.44    0.39
  -3   2  12    1.98    0.42
  -3   2  11    1.67    0.58
  -3   2  11    1.23    0.53
   3  -2 -11    1.15    0.43
   3  -2 -11    1.40    0.39
  -3   2  10    1.40    0.70
  -3   2  10    2.38    0.80
  -3   2  10    2.03    0.77
  -3   2  10    1.23    0.65
   3  -2 -10    1.06    0.58
   3  -2 -10    1.13    0.49
  -3   2   9    9.90    1.43
   3  -2  -9    8.57    0.97
  -3   2   9    9.64    1.23
  -3   2   9    9.96    1.16
  -3   2   9   10.10    1.26
   3  -2  -9    9.11    1.15
   3  -2  -9    8.36    0.99
  -3   2   8   -0.28    1.04
  -3   2   8   -2.36    1.32
   3  -2  -8   -0.07    1.24
   3  -2  -8    0.16    0.63
   3  -2  -8   -0.36    0.51
   3  -2  -8    0.10    0.47
  -3   2   8    0.16    0.67
  -3   2   8    0.46    0.59
  -3   2   7    6.68    1.37
   3  -2  -7    7.99    0.94
  -3   2   7    7.44    1.07
  -3   2   7    7.43    0.97
  -3   2   7    6.40    2.16
   3  -2  -7   11.00    2.40
   3  -2  -7    7.07    1.05
   3  -2  -7    7.27    0.91
  -3   2   6  188.90    5.48
   3  -2  -6  184.96    4.64
  -3   2   6  190.37    5.04
  -3   2   6  181.16    4.80
   3  -2  -6  185.54    5.02
   3  -2  -6  179.92    8.73
  -3   2   6  188.18    9.36
   3  -2  -6  188.00    4.80
  -3   2   5    5.33    1.18
   3  -2  -5    4.66    0.69
  -3   2   5    3.81    0.68
  -3   2   5    5.81    0.89
  -3   2   5    3.36    1.64
   3  -2  -5    4.72    1.43
   3  -2  -5    4.55    0.84
   3  -2  -5    3.55    0.59
  -3   2   4    1.12    1.27
  -3   2   4   -0.22    0.95
   3  -2  -4   -0.27    0.91
   3  -2  -4   -0.15    0.51
  -3   2   3  110.46    6.34
   3  -2  -3  113.71    5.74
  -3   2   2  497.76   14.23
  -3   2   2  494.15   13.65
   3  -2  -2  480.17   12.69
  -3   2   1  500.08   14.44
  -3   2   1  498.67   13.73
   3  -2  -1  502.04   12.76
  -3   2   0 3923.04   61.86
   3  -2   0 3884.40   59.80
  -3   2  -1 1875.78   34.21
   3  -2   1 1769.44   31.91
   3  -2   2   31.84    3.65
   3  -2   2   34.64    1.77
  -3   2  -2   38.03    3.88
  -3   2  -3  274.04   11.34
   3  -2   3  283.15   11.86
  -3   2  -3  291.24    6.15
   3  -2   3  274.55    6.16
   3  -2   3  276.57    6.17
   3  -2   3  281.56    6.04
   3  -2   3  280.11    6.00
  -3   2  -4    6.14    1.84
   3  -2   4    6.68    2.08
   3  -2   4    7.39    1.12
  -3   2  -4    5.58    0.98
  -3   2  -4    6.72    0.84
   3  -2   4    7.17    1.04
   3  -2   4    7.67    0.90
   3  -2   4    5.88    0.74
  -3   2  -5   11.13    1.32
   3  -2   5   12.57    2.78
   3  -2   5   11.03    1.28
   3  -2   5   12.24    1.23
  -3   2  -5    9.95    1.38
   3  -2   5   13.80    1.14
  -3   2  -6    0.66    0.69
   3  -2   6   -0.01    0.52
   3  -2   6    0.35    0.48
  -3   2  -6    0.28    0.81
   3  -2   7   47.84    2.27
  -3   2  -7   48.62    2.70
  -3   2  -7   47.74    2.56
  -3   2  -8   66.13    2.81
  -3   2  -8   67.80    3.01
   3  -2   8   67.43    2.75
  -3   2  -9  145.44    3.98
  -3   2  -9  148.41    4.22
   3  -2   9  147.77    3.88
  -3   2 -10    3.31    0.50
   3  -2  10    4.17    0.53
  -3   2 -10    3.96    0.58
  -3   2 -10    3.79    0.58
  -3   1  12    3.32    0.46
   3  -1 -11   11.81    1.02
  -3   1  11   10.83    0.99
  -3   1  11   11.45    1.02
  -3   1  10   31.86    1.88
   3  -1 -10   30.87    1.83
   3  -1 -10   31.93    1.63
  -3   1  10   31.81    1.85
  -3   1   9   47.49    2.45
  -3   1   9   46.78    2.41
  -3   1   9   48.62    2.18
   3  -1  -9   46.13    2.43
  -3   1   9   44.97    2.39
   3  -1  -9   43.99    2.10
  -3   1   8   34.91    2.16
  -3   1   8   34.39    2.08
   3  -1  -8   35.77    2.19
  -3   1   8   36.27    2.04
  -3   1   8   37.97    2.30
   3  -1  -8   33.62    1.86
  -3   1   7    4.39    1.22
  -3   1   7    5.35    1.02
  -3   1   7    3.83    0.79
  -3   1   7    5.16    1.03
  -3   1   7    4.26    1.84
   3  -1  -7    5.48    1.83
   3  -1  -7    4.88    0.90
   3  -1  -7    5.59    0.78
  -3   1   6    0.26    0.88
  -3   1   6    1.89    0.66
  -3   1   6    0.60    0.51
  -3   1   6    0.88    1.13
   3  -1  -6   -0.86    1.05
   3  -1  -6    1.08    0.65
   3  -1  -6    0.30    0.41
  -3   1   5   49.34    2.44
   3  -1  -5   46.37    2.21
   3  -1  -5   43.96    1.92
   3  -1  -5   45.27    3.93
  -3   1   5   46.74    4.36
  -3   1   5   46.90    2.17
  -3   1   5   44.78    2.05
  -3   1   4   23.36    2.92
   3  -1  -4   23.08    2.70
  -3   1   3    8.78    1.97
  -3   1   3    7.63    1.73
   3  -1  -3    9.30    1.66
  -3   1   2  203.72    8.19
   3  -1  -2  202.76    7.18
  -3   1   1   44.69    3.98
  -3   1   1   50.30    3.63
   3  -1  -1   49.62    3.26
  -3   1   0   73.07    4.81
  -3   1   0   70.62    4.40
   3  -1   0   67.48    3.72
  -3   1  -1 1341.20   25.81
   3  -1   1 1316.68   23.74
   3  -1   2  131.48    7.08
  -3   1  -2  135.58    5.79
  -3   1  -2  144.40    6.94
  -3   1  -3   48.66    3.70
   3  -1   3   49.58    4.61
  -3   1  -3   53.05    4.53
  -3   1  -4   22.38    2.85
  -3   1  -4   23.29    3.35
   3  -1   4   25.02    3.42
   3  -1   4   25.88    1.53
  -3   1  -4   28.42    1.77
  -3   1  -4   28.41    1.57
   3  -1   4   26.37    1.60
   3  -1   4   26.80    1.57
   3  -1   4   22.21    1.38
  -3   1  -5   17.33    2.73
  -3   1  -5   19.04    3.05
   3  -1   5   19.63    3.33
  -3   1  -5   19.19    1.55
   3  -1   5   19.84    1.44
  -3   1  -5   18.75    1.55
  -3   1  -5   21.67    1.38
   3  -1   5   18.17    1.44
   3  -1   5   20.16    1.47
   3  -1   5   19.53    1.35
   3  -1   6   93.07    3.11
  -3   1  -6   95.00    3.65
   3  -1   6   93.54    3.17
  -3   1  -6   89.04    6.64
   3  -1   6   94.47    7.53
  -3   1  -6   94.52    3.66
   3  -1   6   95.92    3.42
   3  -1   6   99.46    3.28
  -3   1  -7   71.42    3.18
   3  -1   7   72.19    2.83
  -3   1  -7   71.83    3.20
   3  -1   7   74.40    2.76
  -3   1  -8  204.16    5.68
   3  -1   8  211.51    5.37
  -3   1  -8  207.62    5.79
   3  -1   8  211.00    5.13
  -3   1  -9  179.91    4.96
   3  -1   9  176.60    4.69
  -3   1  -9  186.44    5.12
   3  -1   9  181.89    4.44
  -3   1 -10    0.42    0.48
   3  -1  10    0.37    0.36
   3  -1  10    0.30    0.40
  -3   1 -10    0.67    0.45
  -3   1 -10    0.01    0.51
  -3   1 -11   23.41    1.15
   3   0 -11    2.86    0.55
  -3   0  11    3.52    0.62
  -3   0  10  156.12    4.24
   3   0 -10  155.34    4.33
  -3   0  10  161.78    4.38
  -3   0   9  346.03    7.60
   3   0  -9  357.25    7.84
  -3   0   9  345.11    7.67
  -3   0   8  259.20    6.38
  -3   0   8  262.17    6.40
  -3   0   8  255.48    6.29
   3   0  -8  252.85    5.81
   3   0  -8  264.46    6.57
  -3   0   8  250.15    5.80
  -3   0   7   17.06    1.36
  -3   0   7   16.24    1.56
  -3   0   7   13.90    1.35
  -3   0   7   16.82    1.48
  -3   0   7   13.72    2.77
   3   0  -7   15.10    2.65
   3   0  -7   16.53    1.56
   3   0  -7   15.08    1.38
   3   0  -7   17.18    1.29
  -3   0   6   16.85    1.38
  -3   0   6   17.83    1.59
  -3   0   6   17.50    1.43
  -3   0   6   17.44    1.44
  -3   0   6   18.86    3.00
   3   0  -6   15.33    2.52
   3   0  -6   17.59    1.48
   3   0  -6   17.96    1.47
  -3   0   5 1300.76   19.83
   3   0  -5 1261.39   20.00
  -3   0   5 1246.05   19.88
  -3   0   5 1233.46   19.72
   3   0  -5 1220.55   26.19
  -3   0   5 1217.67   27.69
   3   0  -5 1274.58   19.95
  -3   0   5 1311.88   20.13
   3   0  -4  189.92    7.66
  -3   0   4  185.01    8.38
  -3   0   3   10.00    1.80
   3   0  -3    9.35    1.59
   3   0  -3    7.34    1.40
  -3   0   3   10.02    1.88
   3   0  -2   38.15    2.78
  -3   0   2   37.60    3.40
  -3   0   1    7.95    1.48
   3   0  -1    8.97    1.39
  -3   0   1    8.36    1.81
  -3   0   0  304.89    8.99
   3   0   0  304.49    7.97
  -3   0   0  305.18    9.85
   3   0   0  289.28    7.44
  -3   0  -1  284.82    8.81
   3   0   1  274.19    7.36
   3   0   1  260.90    7.10
  -3   0  -2  619.64   14.98
   3   0   2  607.86   15.89
  -3   0  -3  141.51    6.89
  -3   0  -3  138.30    6.38
   3   0   3  136.74    7.10
  -3   0  -4   75.20    5.01
   3   0   4   78.50    5.75
  -3   0  -4   76.07    5.10
  -3   0  -5   35.90    3.70
   3   0   5   40.13    4.43
  -3   0  -5   37.16    3.85
   3   0   5   35.59    1.79
  -3   0  -5   36.86    2.01
  -3   0  -5   35.92    1.99
  -3   0  -5   39.33    1.85
   3   0   5   33.67    1.80
   3   0   5   36.35    1.86
   3   0   5   35.56    1.80
  -3   0  -6  122.87    7.17
   3   0   6  116.89    7.97
  -3   0  -6  110.82    7.28
  -3   0  -6  116.75    3.91
   3   0   6  112.18    3.54
   3   0   6  116.60    3.48
   3   0   6  118.03    3.72
  -3   0  -6  117.73    3.92
   3   0   6  117.39    3.64
  -3   0  -6  118.16    3.96
   3   0   7  918.84   25.98
  -3   0  -7  865.60   24.34
   3   0   7  903.46   15.15
   3   0   7  889.71   15.37
  -3   0  -7  912.41   15.78
   3   0   7  912.79   15.25
  -3   0  -7  910.13   15.84
   3   0   8   43.21    2.23
   3   0   8   43.59    2.28
  -3   0  -8   42.34    2.40
  -3   0  -8   44.94    2.54
   3   0   9  248.06    5.90
   3   0   9  266.95    6.15
  -3   0  -9  254.56    6.34
  -3   0  -9  243.76    6.32
   3   0  10  140.18    3.79
  -3   0 -10  135.46    3.88
  -3   0 -10  138.28    4.09
  -3   0 -10  139.43    4.12
   3   0  11   -0.04    0.32
   3   0  11    0.11    0.36
  -3   0 -11    0.04    0.43
  -3  -1  11   15.28    0.94
   3   1 -11   13.16    0.89
  -3  -1  10  181.69    4.46
   3   1 -10  181.11    4.54
  -3  -1   9   61.68    2.65
   3   1  -9   60.17    2.73
  -3  -1   9   60.45    2.54
  -3  -1   8   32.13    1.97
   3   1  -8   34.97    2.17
  -3  -1   8   33.39    2.06
   3   1  -8   35.55    2.05
  -3  -1   7   57.57    2.69
  -3  -1   7   58.22    2.68
   3   1  -7   61.03    2.85
  -3  -1   7   56.17    2.34
   3   1  -7   63.30    5.34
  -3  -1   7   60.98    5.66
   3   1  -7   62.76    2.81
  -3  -1   6   14.52    1.43
  -3  -1   6   17.31    1.34
  -3  -1   6   16.45    1.40
  -3  -1   6   16.21    1.37
  -3  -1   6   21.23    3.17
   3   1  -6   17.53    2.74
   3   1  -6   16.25    1.42
   3   1  -6   15.42    1.44
  -3  -1   5  211.10    5.41
  -3  -1   5  216.80    5.36
  -3  -1   5  214.37    5.15
   3   1  -5  222.80    5.51
  -3  -1   5  218.05    5.42
   3   1  -5  219.15    9.05
  -3  -1   5  227.46   10.10
   3   1  -5  224.31    5.53
   3   1  -4  120.79    5.96
  -3  -1   4  146.58    3.98
  -3  -1   4  123.09    3.63
  -3  -1   4  125.93    3.68
   3   1  -4  130.15    3.81
   3   1  -4  129.18    6.26
  -3  -1   4  129.70    7.10
   3   1  -4  126.96    3.73
  -3  -1   4  128.90    3.60
  -3  -1   3   53.84    3.89
   3   1  -3   48.83    3.58
   3   1  -3   52.48    3.52
  -3  -1   3   49.48    4.11
   3   1  -2    5.13    1.42
  -3  -1   2    6.93    1.62
  -3  -1   2    7.11    1.35
   3   1  -2    4.82    1.05
   3   1  -1   17.79    2.19
  -3  -1   1   17.73    2.26
  -3  -1   1   23.45    2.15
   3   1  -1   17.18    1.71
  -3  -1   0   98.63    5.12
  -3  -1   0  106.09    4.61
   3   1   0  106.88    3.93
  -3  -1  -1  364.71    9.88
   3   1   1  379.46    8.14
  -3  -1  -1  384.50    7.99
   3   1   2   14.03    1.95
  -3  -1  -2   15.59    2.03
  -3  -1  -3  308.51   10.05
   3   1   3  301.24   10.37
  -3  -1  -4   45.32    3.94
   3   1   4   44.95    3.99
  -3  -1  -4   47.70    3.61
  -3  -1  -5   87.40    5.11
   3   1   5   80.13    5.83
  -3  -1  -5   79.13    5.58
  -3  -1  -5   88.11    3.05
  -3  -1  -5   91.82    3.08
  -3  -1  -5   87.38    2.86
   3   1   5   87.74    2.98
   3   1   5   91.58    2.95
  -3  -1  -6  110.80    6.15
   3   1   6  116.22    7.55
  -3  -1  -6  110.91    7.25
   3   1   6  107.78    3.47
  -3  -1  -6  119.86    3.78
   3   1   6  114.77    3.58
  -3  -1  -6  117.76    3.64
   3   1   6  114.56    3.57
  -3  -1  -6  116.17    3.74
   3   1   7   64.24    6.11
  -3  -1  -7   56.77    5.53
  -3  -1  -7   64.85    2.83
   3   1   7   57.69    2.42
   3   1   7   60.80    2.66
   3   1   7   64.81    2.69
   3   1   7   64.22    2.67
  -3  -1  -7   60.72    2.64
   3   1   8  193.08   10.98
  -3  -1  -8  192.32   10.87
   3   1   8  189.49    5.20
  -3  -1  -8  192.52    4.87
   3   1   8  191.32    5.14
  -3  -1  -8  189.22    5.25
   3   1   8  194.79    5.24
  -3  -1  -8  200.44    5.54
   3   1   8  183.02    4.91
  -3  -1  -9    8.45    1.16
   3   1   9    8.46    1.14
   3   1   9    7.20    0.97
   3   1   9    9.72    1.18
  -3  -1  -9    9.38    1.27
   3   1  10  265.43    6.14
  -3  -1 -10  264.15    5.94
   3   1  10  271.20    6.23
  -3  -1 -10  261.74    6.25
  -3  -1 -10  270.86    6.49
   3   1  11  175.06    4.31
  -3  -1 -11  176.19    4.41
  -3  -1 -11  179.38    4.54
   3   1  12   89.86    2.32
  -3  -1 -12   89.31    2.40
  -3  -2  10  141.90    3.57
   3   2 -10  149.54    3.75
   3   2  -9   25.02    1.69
   3   2  -9   23.87    1.48
  -3  -2   9   24.66    1.57
  -3  -2   8  379.48    7.70
  -3  -2   8  378.05    7.92
   3   2  -8  390.34    8.40
   3   2  -8  390.42    8.19
  -3  -2   8  382.48    8.14
  -3  -2   7  180.13    4.99
   3   2  -7  184.00    5.26
   3   2  -7  181.64    5.17
  -3  -2   7  183.54    5.13
  -3  -2   6  225.22    5.70
  -3  -2   6  218.31    5.60
   3   2  -6  218.44    5.78
   3   2  -6  224.73    5.83
   3   2  -6  213.92    9.78
  -3  -2   6  230.29   10.80
   3   2  -5    2.06    0.69
  -3  -2   5    3.61    0.68
  -3  -2   5    2.50    0.69
  -3  -2   5    3.03    0.71
   3   2  -5    4.48    1.60
   3   2  -5    1.43    0.79
   3   2  -5    2.86    0.71
   3   2  -4   75.61    2.89
  -3  -2   4   75.24    2.78
  -3  -2   4   73.44    2.60
   3   2  -4   76.58    2.84
  -3  -2   4   70.55    2.71
   3   2  -4   78.53    5.11
   3   2  -4   77.15    4.85
  -3  -2   4   76.93    5.44
   3   2  -3    0.31    1.05
  -3  -2   3    0.42    0.80
  -3  -2   3    2.32    1.13
   3   2  -3   -0.14    0.59
   3   2  -2 1151.80   23.36
  -3  -2   2 1182.83   22.41
   3   2  -2 1140.00   21.05
   3   2  -1    1.55    1.14
   3   2  -1    2.03    0.68
  -3  -2   0   59.80    3.73
   3   2   0   62.84    4.17
  -3  -2   0   58.44    2.97
   3   2   0   61.22    2.63
   3   2   1  914.00   19.77
  -3  -2  -1  943.23   16.85
  -3  -2  -1  936.95   17.27
   3   2   2  675.60   14.99
  -3  -2  -2  654.34   13.91
  -3  -2  -3   -0.55    1.12
   3   2   3   -0.01    0.96
   3   2   3   -0.09    0.96
  -3  -2  -4  352.80   11.67
  -3  -2  -4  337.47    9.08
   3   2   4  344.19   11.25
   3   2   5 1125.52   21.92
   3   2   5 1119.37   24.92
  -3  -2  -5 1138.50   25.38
   3   2   6  149.53    8.16
  -3  -2  -6  142.24    8.07
  -3  -2  -6  153.86    4.11
  -3  -2  -6  144.98    3.81
  -3  -2  -6  157.87    4.22
   3   2   6  151.79    4.14
   3   2   6  147.62    4.12
  -3  -2  -7    2.47    0.72
   3   2   7    3.52    0.82
  -3  -2  -7    2.60    0.75
   3   2   7    2.78    0.76
  -3  -2  -7    2.01    0.57
   3   2   7    3.97    0.79
  -3  -2  -7    4.33    1.94
   3   2   7    3.76    1.69
   3   2   8   81.35    6.75
  -3  -2  -8   71.05    6.50
   3   2   8   76.51    3.13
  -3  -2  -8   79.92    2.96
  -3  -2  -8   78.73    3.20
   3   2   8   77.41    2.99
   3   2   8   74.79    2.94
   3   2   8   82.81    3.19
  -3  -2  -8   77.81    3.03
   3   2   9   49.63    2.56
  -3  -2  -9   49.60    2.24
   3   2   9   48.48    2.34
  -3  -2  -9   52.30    2.66
   3   2   9   51.86    2.44
  -3  -2  -9   52.28    2.48
   3   2   9   52.96    2.59
  -3  -2 -10   80.14    3.26
   3   2  10   75.36    2.92
  -3  -2 -10   75.53    2.96
   3   2  10   81.71    3.12
   3   2  10   78.14    3.14
  -3  -2 -11    1.88    0.57
   3   2  11    1.92    0.68
  -3  -2 -11    1.94    0.64
   3   2  11    3.51    0.75
  -3  -2 -12   10.23    0.83
   3   2  12   11.01    0.93
   3   3 -10  140.18    3.29
  -3  -3  10  138.59    3.12
   3   3  -9   40.17    1.94
  -3  -3   9   38.03    1.77
   3   3  -9   37.98    1.76
  -3  -3   8    9.57    1.05
   3   3  -8   10.41    1.20
   3   3  -8    9.23    1.10
  -3  -3   7   58.66    2.44
   3   3  -7   55.24    2.73
  -3  -3   7   56.48    2.63
   3   3  -7   55.28    2.68
  -3  -3   6  108.53    3.74
   3   3  -6  108.62    3.84
  -3  -3   6  109.53    3.55
  -3  -3   6  108.70    3.64
  -3  -3   6   96.09    7.25
   3   3  -6  107.38    3.90
   3   3  -5  214.33    5.76
  -3  -3   5  229.13    5.72
  -3  -3   5  220.55    5.47
  -3  -3   5  225.10    5.58
   3   3  -5  217.97    9.96
   3   3  -5  233.10    9.71
  -3  -3   5  227.42   10.27
   3   3  -5  217.03    5.66
   3   3  -4    3.54    0.77
   3   3  -4    4.97    1.58
  -3  -3   4    4.64    0.83
  -3  -3   4    5.37    0.83
   3   3  -4    3.61    0.78
  -3  -3   4    5.42    1.73
   3   3  -4    3.88    1.26
   3   3  -4    3.96    0.74
  -3  -3   3   22.44    1.47
   3   3  -3   22.29    2.86
   3   3  -3   22.36    1.49
  -3  -3   3   20.66    2.72
   3   3  -3   25.13    2.50
   3   3  -3   23.01    1.46
  -3  -3   3   23.01    1.45
   3   3  -2    7.68    1.71
  -3  -3   2    4.90    1.06
   3   3  -2    5.98    1.05
   3   3  -1   57.13    4.25
  -3  -3   1   51.98    3.25
   3   3   0   34.78    3.33
  -3  -3   0   35.58    2.82
   3   3   1   21.64    2.66
  -3  -3  -1   20.58    1.99
   3   3   2   27.53    3.00
  -3  -3  -2   25.30    2.03
   3   3   3   -0.38    1.24
  -3  -3  -3    0.87    0.52
  -3  -3  -4    0.50    1.15
   3   3   4    2.15    1.46
   3   3   4    1.24    1.03
  -3  -3  -5  580.89   16.68
   3   3   5  568.70   15.50
  -3  -3  -6  238.89    5.43
  -3  -3  -6  239.60   10.69
   3   3   6  240.41   10.03
   3   3   6  239.72    9.04
  -3  -3  -6  246.36    5.48
   3   3   6  241.22    5.74
   3   3   6  242.41    5.72
  -3  -3  -7  213.44    5.13
  -3  -3  -7  213.18    5.27
   3   3   7  208.01    9.93
  -3  -3  -7  200.48   10.38
   3   3   7  217.10    5.35
   3   3   7  208.41    5.41
  -3  -3  -8  276.63    6.21
   3   3   8  273.29    6.63
  -3  -3  -8  279.24    6.52
   3   3   8  277.95   12.37
  -3  -3  -8  268.75   12.78
  -3  -3  -8  274.09    6.33
   3   3   8  277.03    6.34
   3   3   8  283.57    6.66
  -3  -3  -8  277.34    6.21
   3   3   9   20.23    1.67
  -3  -3  -9   17.80    1.54
   3   3   9   19.93    1.60
  -3  -3  -9   18.09    1.37
   3   3   9   18.83    1.58
  -3  -3  -9   17.08    1.40
   3   3   9   17.14    1.33
  -3  -3  -9   18.10    1.39
   3   3  10   56.26    2.51
  -3  -3 -10   57.47    2.41
  -3  -3 -10   63.69    2.86
   3   3  10   58.86    2.73
  -3  -3 -10   64.65    2.67
   3   3  10   61.26    2.84
   3   3  11    0.82    0.65
   3   3  11    0.91    0.65
  -3  -3 -11    1.22    0.72
  -3  -3 -11    1.01    0.46
   3   3  11    1.47    0.70
   3   3  12    7.28    0.89
  -3  -3 -12    6.10    0.69
   3   3  12    7.73    0.86
   3   3  13   27.89    1.22
  -3  -4   9   30.54    1.37
   3   4  -9   32.66    1.55
  -3  -4   8    1.68    0.59
   3   4  -8    2.19    0.66
   3   4  -8    2.33    0.70
  -3  -4   7    2.43    0.77
   3   4  -7    1.43    0.81
   3   4  -7    1.28    0.68
  -3  -4   6  246.85    5.70
   3   4  -6  251.03    6.33
   3   4  -6  254.71    6.49
   3   4  -5   45.94    2.51
  -3  -4   5   50.09    2.47
  -3  -4   5   48.68    2.24
   3   4  -5   49.32    2.53
   3   4  -5   46.12    2.49
   3   4  -4  365.18    7.98
  -3  -4   4  377.84    7.92
   3   4  -4  386.02   14.05
  -3  -4   4  373.80    7.68
   3   4  -4  366.88    7.91
   3   4  -4  370.02    8.09
   3   4  -3  869.63   14.66
  -3  -4   3  885.34   14.74
  -3  -4   3  867.39   14.48
   3   4  -3  876.80   14.90
   3   4  -3  898.74   22.49
   3   4  -3  864.39   14.58
  -3  -4   2   70.00    2.58
   3   4  -2   67.26    5.20
   3   4  -2   67.62    2.66
   3   4  -2   62.57    2.43
   3   4  -1   18.50    2.70
  -3  -4   1   19.54    2.46
   3   4   0    1.17    1.30
  -3  -4   0    0.94    0.74
   3   4   1 1680.79   31.50
  -3  -4  -1 1623.71   28.69
   3   4   2  376.71   11.99
  -3  -4  -2  367.12    9.83
   3   4   3  117.35    6.52
  -3  -4  -3  115.95    4.94
   3   4   4   35.26    3.60
  -3  -4  -4   28.28    2.39
   3   4   5  137.30    6.45
  -3  -4  -5  152.39    7.96
   3   4   5  151.91    7.84
  -3  -4  -6    2.48    0.63
  -3  -4  -6   -0.31    1.00
   3   4   6    0.44    1.17
   3   4   6    0.91    0.93
   3   4   6    0.19    0.51
   3   4   6    1.49    0.65
  -3  -4  -7   16.41    1.30
  -3  -4  -7   16.40    3.00
   3   4   7   16.61    2.69
   3   4   7   17.66    2.81
   3   4   7   15.72    1.44
  -3  -4  -7   23.01    1.78
   3   4   7   16.25    1.36
  -3  -4  -8   17.11    1.39
   3   4   8   13.89    2.52
  -3  -4  -8   16.10    3.12
   3   4   8   16.09    1.47
  -3  -4  -8   15.22    1.31
  -3  -4  -8   16.14    1.35
   3   4   8   15.66    1.32
  -3  -4  -9    7.95    1.02
   3   4   9    9.23    1.17
  -3  -4  -9    8.52    1.03
   3   4   9    9.06    1.01
  -3  -4  -9    8.92    1.11
   3   4   9    8.15    1.18
  -3  -4 -10   53.57    2.54
   3   4  10   52.73    2.61
   3   4  10   52.16    2.70
  -3  -4 -10   52.90    2.39
   3   4  10   53.34    2.27
  -3  -4 -10   52.04    2.29
   3   4  10   55.34    2.64
   3   4  11   11.01    1.26
   3   4  11   10.62    1.34
  -3  -4 -11   10.48    0.96
   3   4  11    7.64    1.03
   3   4  11   10.79    1.29
  -3  -4 -11    8.96    0.95
   3   4  12   28.54    1.48
   3   4  12   27.88    1.68
  -3  -4 -12   28.18    1.39
   3   4  12   28.38    1.61
   3   4  12   30.01    1.68
  -3  -4 -13  114.84    2.85
   3   4  13  119.23    3.06
  -3  -5   8   10.02    0.83
   3   5  -8    9.16    0.90
   3   5  -8   10.56    0.94
  -3  -5   7    7.54    0.92
   3   5  -7    7.43    0.97
   3   5  -7    6.46    0.95
   3   5  -6   99.00    3.59
  -3  -5   6  102.48    3.43
   3   5  -6  102.54    3.79
   3   5  -5  191.08    5.39
  -3  -5   5  194.52    5.12
  -3  -5   5  189.21    4.70
   3   5  -5  190.18    5.29
   3   5  -5  190.73    5.53
   3   5  -4    9.36    1.09
  -3  -5   4    9.50    1.07
   3   5  -4    7.61    1.95
  -3  -5   4   10.17    1.05
  -3  -5   4   10.01    2.34
   3   5  -4   10.27    1.17
   3   5  -4   10.32    1.28
  -3  -5   3  214.12    5.25
   3   5  -3  212.69   10.50
  -3  -5   3  202.60    5.08
   3   5  -3  208.80    5.33
  -3  -5   3  201.81    9.48
   3   5  -3  203.02    5.27
  -3  -5   2  113.79    3.50
   3   5  -2  116.23    7.46
  -3  -5   2  118.65    6.78
   3   5  -2  110.27    3.44
  -3  -5   2  115.04    3.48
  -3  -5   1   20.88    1.40
   3   5  -1   21.04    3.20
  -3  -5   1   16.44    2.44
  -3  -5   1   19.83    1.29
   3   5   0   14.65    2.46
  -3  -5   0   16.20    2.33
  -3  -5   0   16.67    1.24
  -3  -5  -1  359.39   10.96
   3   5   1  376.36   12.62
  -3  -5  -2   85.45    4.77
   3   5   2   86.14    5.67
  -3  -5  -3  118.65    5.58
   3   5   3  127.47    7.00
  -3  -5  -4  164.53    6.59
   3   5   4  178.00    8.66
  -3  -5  -5    1.68    0.61
  -3  -5  -5    0.81    0.70
   3   5   5   -0.57    1.45
   3   5   6   11.29    2.57
  -3  -5  -6    9.81    2.32
  -3  -5  -6    9.63    0.99
  -3  -5  -6    9.88    1.00
   3   5   6   11.26    1.06
   3   5   6    9.84    1.07
  -3  -5  -7   -0.26    0.55
   3   5   7    0.59    1.21
  -3  -5  -7   -1.15    1.41
  -3  -5  -7    0.48    0.46
  -3  -5  -7   -0.77    0.61
   3   5   7    0.91    0.61
  -3  -5  -8  124.29    3.89
  -3  -5  -8  125.44    3.75
   3   5   8  119.89    7.54
  -3  -5  -8  125.42    8.47
  -3  -5  -8  121.83    3.87
   3   5   8  125.75    3.85
   3   5   8  119.81    4.08
  -3  -5  -9   25.61    1.73
  -3  -5  -9   24.50    1.67
   3   5   9   26.03    3.85
  -3  -5  -9   25.98    1.75
   3   5   9   25.51    1.65
   3   5   9   23.68    1.82
  -3  -5 -10   38.78    2.13
   3   5  10   39.95    2.39
  -3  -5 -10   39.51    2.12
   3   5  10   40.49    2.28
  -3  -5 -11   88.03    3.09
   3   5  11   90.10    3.47
   3   5  11   89.74    3.41
   3   5  11   91.33    3.26
  -3  -5 -12    0.91    0.40
   3   5  12    1.76    0.68
   3   5  12    1.79    0.74
   3   5  12    0.66    0.62
  -3  -5 -12    2.35    0.64
   3   5  12    1.37    0.60
   3   5  13    0.33    0.36
   3   5  13    0.06    0.44
  -3  -5 -13    0.26    0.33
   3   5  13   -0.13    0.35
  -3  -6   7   32.40    1.49
   3   6  -7   34.12    1.73
   3   6  -7   30.50    1.60
  -3  -6   6    4.60    0.77
   3   6  -6    5.04    0.92
   3   6  -6    4.89    0.93
   3   6  -5   73.30    3.02
   3   6  -5   77.72    3.33
  -3  -6   5   78.05    2.92
  -3  -6   4  479.66    9.43
   3   6  -4  480.62    9.66
  -3  -6   4  483.22    8.86
   3   6  -4  474.45    9.60
   3   6  -4  473.41   10.02
  -3  -6   3  329.17    7.23
   3   6  -3  341.07    7.41
  -3  -6   3  330.63    6.95
  -3  -6   3  334.93   12.75
   3   6  -3  334.72    7.36
   3   6  -3  347.70   14.53
  -3  -6   2    2.91    0.69
   3   6  -2    3.38    1.88
  -3  -6   2    3.55    1.48
   3   6  -2    2.24    0.62
  -3  -6   2    2.53    0.73
  -3  -6   1  161.22    4.38
   3   6  -1  154.70    8.85
  -3  -6   1  161.17    8.09
  -3  -6   1  162.14    4.29
  -3  -6   0   56.59    2.25
  -3  -6   0   59.62    2.42
   3   6   0   56.31    5.05
  -3  -6   0   61.04    4.69
   3   6   0   60.33    2.44
  -3  -6  -1   17.55    2.45
   3   6   1   19.22    2.88
  -3  -6  -1   19.35    1.33
  -3  -6  -2   33.82    3.24
   3   6   2   33.52    3.81
  -3  -6  -2   34.13    1.72
  -3  -6  -3   48.23    3.87
   3   6   3   50.72    4.58
  -3  -6  -3   49.89    2.11
   3   6   4  622.65   18.38
   3   6   4  620.33   17.78
  -3  -6  -4  627.35   10.97
  -3  -6  -4  635.18   10.79
  -3  -6  -4  611.99   15.76
  -3  -6  -5   61.47    2.40
  -3  -6  -5   63.53    2.40
   3   6   5   63.62    5.56
  -3  -6  -5   65.07    2.53
  -3  -6  -5   68.64    2.51
   3   6   5   65.70    2.59
  -3  -6  -5   63.65    4.47
  -3  -6  -6  323.15    6.73
  -3  -6  -6  318.28    6.72
  -3  -6  -6  316.95    6.83
   3   6   6  316.55    7.06
   3   6   6  320.20   13.24
  -3  -6  -7    2.01    0.58
   3   6   7    1.65    1.31
  -3  -6  -7    2.47    0.68
  -3  -6  -7    2.79    0.58
   3   6   7    1.32    0.66
  -3  -6  -8   30.35    4.23
   3   6   8   31.49    4.01
   3   6   8   27.80    1.74
  -3  -6  -8   28.15    1.81
  -3  -6  -8   30.17    1.83
   3   6   9    8.25    1.16
  -3  -6  -9    7.86    1.03
   3   6   9    7.57    2.62
  -3  -6  -9    8.22    1.09
  -3  -6 -10   -0.05    0.52
   3   6  10    0.42    0.69
   3   6  10   -0.75    0.88
   3   6  11   25.26    1.91
   3   6  11   25.89    1.86
  -3  -6 -11   23.62    1.59
  -3  -6 -11   24.46    1.74
   3   6  11   24.78    1.71
  -3  -6 -12   16.77    1.22
   3   6  12   17.78    1.43
   3   6  12   17.19    1.44
   3   6  12   16.53    1.38
  -3  -6 -12   16.67    1.30
   3   6  12   15.98    1.24
   3   6  13    4.58    0.68
  -3  -6 -13    5.06    0.64
   3   6  13    5.65    0.77
   3   6  13    4.91    0.70
   3   6  13    4.97    0.64
  -3  -7   6    8.93    0.82
   3   7  -6    8.58    0.86
   3   7  -6   10.22    1.02
  -3  -7   5    2.26    0.64
   3   7  -5    2.04    0.64
   3   7  -5    1.47    0.72
  -3  -7   4   81.21    2.95
   3   7  -4   78.34    3.00
   3   7  -4   82.88    3.36
  -3  -7   3   67.87    2.78
   3   7  -3   72.22    3.16
   3   7  -3   72.36    2.88
  -3  -7   2  175.16    4.53
  -3  -7   2  178.42    4.81
  -3  -7   1  200.62    5.05
   3   7  -1  203.38   10.68
  -3  -7   1  196.90    9.51
  -3  -7   1  204.55    5.16
  -3  -7   0   96.94    3.24
   3   7   0   94.99    7.00
  -3  -7   0  101.94    3.38
   3   7   0  103.62    3.45
  -3  -7   0   98.90    6.45
  -3  -7  -1    1.10    0.56
  -3  -7  -1    0.88    0.91
  -3  -7  -1    0.22    0.40
   3   7   1    0.03    1.15
  -3  -7  -2  103.73    3.37
  -3  -7  -2  107.75    6.35
  -3  -7  -2  101.22    3.13
   3   7   2  111.81    7.41
  -3  -7  -3  272.58    6.11
   3   7   3  282.60   11.78
  -3  -7  -3  271.84   10.43
  -3  -7  -4   82.20    2.74
   3   7   4   75.20    6.19
   3   7   4   79.88    6.05
  -3  -7  -4   82.71    2.97
  -3  -7  -4   82.05    2.76
  -3  -7  -4   78.49    5.46
  -3  -7  -5    0.42    0.46
  -3  -7  -5    2.33    0.53
   3   7   5    1.32    1.20
  -3  -7  -5    0.21    0.45
  -3  -7  -5    0.01    0.42
  -3  -7  -5    0.43    0.84
  -3  -7  -6   10.22    1.00
  -3  -7  -6   10.45    1.07
  -3  -7  -6   10.21    1.13
  -3  -7  -6    8.93    0.98
   3   7   6    8.71    2.64
  -3  -7  -7  493.20    9.56
  -3  -7  -7  507.75    9.51
   3   7   7  503.42   17.51
   3   7   7  486.02    9.69
  -3  -7  -7  496.23    9.64
  -3  -7  -7  508.03    9.39
  -3  -7  -8  267.34    6.28
  -3  -7  -8  260.10    6.17
   3   7   8  265.63   12.53
  -3  -7  -8  261.03    6.30
  -3  -7  -8  255.07    5.87
  -3  -7  -9    8.55    1.19
  -3  -7  -9    8.60    1.15
   3   7   9    6.86    1.10
  -3  -7  -9    7.57    1.03
  -3  -7 -10    7.78    1.10
  -3  -7 -10    6.97    1.05
   3   7  10    6.95    1.08
   3   7  11  208.73    5.57
  -3  -7 -11  202.55    5.15
  -3  -7 -11  207.42    5.39
   3   7  11  201.30    5.16
   3   7  12  149.60    4.30
   3   7  12  150.14    4.24
  -3  -7 -12  148.40    3.98
  -3  -7 -12  148.28    4.07
   3   7  12  144.90    3.86
   3   7  13    2.60    0.66
   3   7  13    1.52    0.55
   3   7  13    1.94    0.59
  -3  -7 -13    2.10    0.53
   3   7  13    2.35    0.46
   3   8  -5   15.74    1.19
  -3  -8   5   17.98    1.09
   3   8  -5   17.29    1.07
  -3  -8   4    0.49    0.45
   3   8  -4    0.26    0.49
   3   8  -4    0.40    0.60
  -3  -8   3   13.36    1.19
   3   8  -3   12.71    1.11
   3   8  -3   14.21    1.42
  -3  -8   2   68.41    2.82
   3   8  -2   72.59    3.07
  -3  -8   1  561.94   10.20
  -3  -8   1  555.72   10.55
   3   8  -1  579.24   10.88
  -3  -8   0    1.83    0.68
   3   8   0    2.00    0.65
  -3  -8   0    0.17    0.51
  -3  -8  -1   49.39    2.34
  -3  -8  -1   46.50    4.55
  -3  -8  -1   48.88    2.23
   3   8   1   48.98    5.17
  -3  -8  -2    2.09    0.67
  -3  -8  -2    1.89    1.18
  -3  -8  -2    2.22    0.63
  -3  -8  -3   56.81    2.50
  -3  -8  -3   54.27    4.82
   3   8   3   52.88    5.26
  -3  -8  -3   49.26    2.19
  -3  -8  -4  468.31    9.20
   3   8   4  492.07   17.18
   3   8   4  459.23   15.97
  -3  -8  -4  471.24    8.85
  -3  -8  -4  466.22   15.09
  -3  -8  -5   19.54    1.38
   3   8   5   17.38    3.41
  -3  -8  -5   19.78    1.52
  -3  -8  -5   22.09    1.51
  -3  -8  -5   20.70    3.05
  -3  -8  -6  690.30   19.46
   3   8   6  732.93   22.24
  -3  -8  -6  706.85   12.26
  -3  -8  -6  720.19   12.53
  -3  -8  -6  746.48   12.73
  -3  -8  -6  720.42   12.61
   3   8   7   15.79    3.44
  -3  -8  -7   15.57    1.37
  -3  -8  -7   18.29    1.73
  -3  -8  -7   14.09    1.29
  -3  -8  -7   13.49    1.23
  -3  -8  -8   15.95    1.43
  -3  -8  -8   17.37    1.47
  -3  -8  -8   15.46    1.32
  -3  -8  -8   17.23    1.41
  -3  -8  -9   49.88    2.46
   3   8   9   41.26    2.34
  -3  -8  -9   45.91    2.14
  -3  -8  -9   43.60    2.26
  -3  -8 -10   71.46    2.99
   3   8  10   66.30    2.82
  -3  -8 -10   71.49    2.85
   3   8  11   92.79    3.42
  -3  -8 -11   95.93    3.36
   3   8  11   90.79    3.10
  -3  -8 -11   96.11    3.26
  -3  -8 -12    1.69    0.65
   3   8  12    2.08    0.76
   3   8  12    2.24    0.67
  -3  -8 -12    2.61    0.63
   3   8  12    1.48    0.51
   3   8  13    4.42    0.70
   3   8  13    4.08    0.63
  -3  -8 -13    4.99    0.63
   3   8  13    2.62    0.48
   3   8  13    3.54    0.71
   3   9  -4   26.08    1.40
  -3  -9   4   28.70    1.32
   3   9  -3  125.90    3.68
  -3  -9   3  124.69    3.40
   3   9  -2   43.22    2.12
  -3  -9   2   40.63    1.97
   3   9  -1  193.61    4.99
  -3  -9   1  188.70    4.92
  -3  -9   0   76.26    2.71
  -3  -9   0   75.14    2.63
   3   9   0   72.99    2.79
  -3  -9   0   74.12    2.88
  -3  -9  -1    0.94    0.58
  -3  -9  -1    0.80    0.55
  -3  -9  -2  126.34    3.90
  -3  -9  -2  132.53    4.02
  -3  -9  -3   12.55    1.21
   3   9   3   14.33    2.74
  -3  -9  -3   12.53    1.27
  -3  -9  -4   38.08    2.20
  -3  -9  -4   41.10    4.49
   3   9   4   36.42    4.49
   3   9   4   46.17    5.44
  -3  -9  -4   32.93    1.85
  -3  -9  -5  258.60    6.20
   3   9   5  260.51   12.78
  -3  -9  -5  259.68    6.33
  -3  -9  -5  263.35    6.02
  -3  -9  -5  249.82   11.20
  -3  -9  -6  342.67   13.43
  -3  -9  -6  367.44    7.45
  -3  -9  -6  360.37    7.22
  -3  -9  -6  356.81    7.72
  -3  -9  -6  368.67    7.68
  -3  -9  -7  337.40    6.96
  -3  -9  -7  321.71    7.22
  -3  -9  -7  338.82    7.33
  -3  -9  -8   76.20    2.89
  -3  -9  -8   71.52    2.88
  -3  -9  -8   77.98    3.05
  -3  -9  -9    2.85    0.68
  -3  -9  -9    2.91    0.66
  -3  -9  -9    4.05    0.92
  -3  -9 -10   20.39    1.50
  -3  -9 -10   22.33    1.61
   3   9  10   18.24    1.43
  -3  -9 -10   18.58    1.32
  -3  -9 -11   15.64    1.31
   3   9  11   11.54    1.01
  -3  -9 -11   13.83    1.22
   3   9  11   12.63    1.17
   3   9  12   32.91    1.66
   3   9  12   34.83    1.80
  -3  -9 -12   36.40    1.79
   3   9  12   30.68    1.37
  -3  -9 -13   -0.08    0.34
   3   9  13    0.64    0.47
   3   9  13    0.06    0.43
   3   9  13    0.17    0.32
  -3 -10   3    0.56    0.34
  -3 -10   2  439.14    7.66
   3  10  -2  413.03    7.58
  -3 -10   1   39.05    1.82
   3  10  -1   36.53    1.71
  -3 -10   0    7.28    0.94
  -3 -10  -1   87.47    3.10
  -3 -10  -1   90.66    2.81
  -3 -10  -2   30.96    1.82
  -3 -10  -2   32.76    1.73
  -3 -10  -2   29.50    1.71
  -3 -10  -3   10.27    1.13
  -3 -10  -3   11.47    1.17
  -3 -10  -3   11.55    1.19
  -3 -10  -4  121.18    3.80
  -3 -10  -4  108.04    3.56
  -3 -10  -5   16.86    1.29
  -3 -10  -5   15.43    1.40
  -3 -10  -6   22.52    1.64
  -3 -10  -6   24.55    1.75
  -3 -10  -7  174.48    4.76
  -3 -10  -7  168.66    4.81
  -3 -10  -7  183.70    4.41
  -3 -10  -8   24.14    1.64
  -3 -10  -8   22.45    1.61
  -3 -10  -8   24.51    1.48
  -3 -10  -9  284.46    6.42
  -3 -10  -9  271.27    6.24
  -3 -10  -9  290.29    6.23
  -3 -10 -10   14.96    1.31
  -3 -10 -10   12.19    1.07
   3  10  10   12.98    1.10
  -3 -10 -10   14.50    1.20
  -3 -10 -11    1.95    0.61
   3  10  11    1.26    0.53
  -3 -10 -12    1.71    0.55
   3  10  12    1.21    0.41
   3  10  12    1.50    0.52
  -3 -10 -13   10.52    0.74
   3  10  13   10.52    0.77
   3  10  13   10.78    0.83
  -3 -11   1    6.27    0.63
  -3 -11   0  108.65    2.99
  -3 -11  -1   40.08    1.86
  -3 -11  -2   19.79    1.19
  -3 -11  -2   17.69    1.30
  -3 -11  -3   30.01    1.61
  -3 -11  -3   28.14    1.64
  -3 -11  -4  105.59    3.30
  -3 -11  -4   96.21    3.24
  -3 -11  -5   10.28    1.14
  -3 -11  -5    8.64    0.97
  -3 -11  -6    1.40    0.49
  -3 -11  -6    2.15    0.74
  -3 -11  -6    1.60    0.53
  -3 -11  -7   50.56    2.38
  -3 -11  -7   53.11    2.27
  -3 -11  -8    3.53    0.78
  -3 -11  -8    2.89    0.70
  -3 -11  -9   29.21    1.66
   3  11   9   29.25    1.53
  -3 -11  -9   32.79    1.77
  -3 -11 -10   43.20    1.87
  -3 -11 -10   44.34    2.01
   3  11  11    1.73    0.50
  -3 -11 -11    1.45    0.52
   3  11  12  130.47    3.12
  -3 -11 -12  147.61    3.32
  -3 -12  -1    1.61    0.39
  -3 -12  -2   74.63    2.26
  -3 -12  -3    2.71    0.55
  -3 -12  -4   53.76    1.99
  -3 -12  -4   55.05    2.08
  -3 -12  -5   17.19    1.22
  -3 -12  -5   15.25    1.09
  -3 -12  -6    0.18    0.46
  -3 -12  -7    0.55    0.44
  -3 -12  -7   -0.50    0.59
  -3 -12  -8   67.55    2.27
  -3 -12  -8   65.29    2.39
  -3 -12  -9    1.05    0.43
  -3 -12  -9    0.71    0.46
  -3 -12 -10   14.28    0.96
  -3 -12 -11   14.18    0.89
  -3 -13  -5   21.09    0.99
  -3 -13  -6   43.45    1.60
  -3 -13  -7   21.13    1.15
   4  -9  -8   25.29    1.18
  -4   9   8   25.15    1.14
   4  -9  -7    0.04    0.39
  -4   9   7    0.19    0.36
   4  -9  -6   67.16    2.24
  -4   9   6   61.33    1.90
   4  -9  -5    1.14    0.62
   4  -9  -4    7.15    0.87
  -4   9   4    7.33    0.74
   4  -9  -3    3.37    0.70
   4  -9  -2    0.28    0.42
   4  -9  -1    4.52    0.59
   4  -8  -9    1.22    0.41
  -4   8   9    1.26    0.46
  -4   8   9    0.61    0.32
   4  -8  -8    8.91    0.84
  -4   8   8    8.59    0.85
  -4   8   8    9.34    0.74
  -4   8   7   12.62    1.02
   4  -8  -7   15.18    1.18
  -4   8   6   -0.27    0.46
   4  -8  -6   -0.71    0.59
   4  -8  -5  133.46    3.89
  -4   8   5  135.70    3.62
   4  -8  -4    3.33    0.80
  -4   8   4    3.31    0.61
   4  -8  -3    0.54    0.67
  -4   8   3   -0.27    0.63
   4  -8  -2    0.29    0.75
  -4   8   2    0.76    0.45
   4  -8  -1   60.59    2.36
  -4   8   1   55.26    2.05
   4  -8   0    3.34    0.48
  -4   8   0    3.23    0.58
   4  -8   0    3.94    0.70
   4  -8   1    1.55    0.38
  -4   8  -1    1.91    0.41
   4  -8   1    1.25    0.47
  -4   8  -2    0.48    0.34
  -4   7  10   48.97    1.74
  -4   7  10   48.70    1.87
   4  -7 -10   47.40    1.59
  -4   7   9    3.25    0.61
   4  -7  -9    3.31    0.54
  -4   7   8    0.28    0.47
   4  -7  -8    0.00    0.50
  -4   7   7    1.01    0.55
   4  -7  -7    0.33    0.56
  -4   7   6   20.24    1.34
   4  -7  -6   19.72    1.49
  -4   7   5   35.84    1.93
   4  -7  -5   36.78    2.06
   4  -7  -4  119.27    3.85
  -4   7   3  102.74    3.27
   4  -7  -3  104.58    3.61
   4  -7  -2   12.63    1.40
  -4   7   1   83.39    2.88
   4  -7  -1   78.80    3.11
   4  -7   0    0.59    0.74
   4  -7   0    0.16    0.35
   4  -7   1   13.14    1.26
   4  -7   1   13.93    1.04
  -4   7  -1   11.20    1.01
   4  -7   2   -0.14    0.35
  -4   7  -2    0.01    0.40
   4  -7   2   -0.01    0.48
  -4   7  -3   -0.53    0.35
   4  -7   3    0.19    0.29
  -4   7  -3    0.57    0.40
  -4   6  11   10.70    0.79
  -4   6  11   11.80    0.78
   4  -6 -10  315.50    5.86
   4  -6 -10  327.38    5.76
  -4   6  10  336.72    6.35
   4  -6  -9   48.80    1.98
  -4   6   9   52.73    2.10
   4  -6  -9   51.15    1.98
  -4   6   9   49.15    2.15
   4  -6  -8   20.59    1.42
  -4   6   8   21.34    1.41
  -4   6   8   21.16    1.50
   4  -6  -8   20.63    1.39
   4  -6  -7    3.53    0.79
  -4   6   7    2.63    0.66
  -4   6   7    2.33    0.73
   4  -6  -7    3.13    0.76
   4  -6  -6    0.57    0.56
   4  -6  -6    0.20    0.54
  -4   6   6    0.59    0.64
   4  -6  -5   49.79    2.14
   4  -6  -5   51.63    2.47
  -4   6   5   47.34    2.23
   4  -6  -5   47.04    2.42
   4  -6  -4   17.27    1.48
   4  -6  -4   17.61    1.32
  -4   6   4   17.79    1.48
   4  -6  -3  236.68    5.96
  -4   6   3  228.88    5.70
   4  -6  -3  243.56    5.47
   4  -6  -3  242.81    5.69
  -4   6   2   10.29    1.14
   4  -6  -2   10.73    1.11
   4  -6  -2   11.16    1.31
  -4   6   1    2.80    0.89
   4  -6  -1    3.86    0.74
   4  -6  -1    3.00    0.91
  -4   6   0   21.88    1.56
   4  -6   0   19.46    1.71
   4  -6   0   21.25    1.57
   4  -6   0   23.68    1.44
   4  -6   1   12.40    1.37
   4  -6   1   13.27    1.12
   4  -6   2    2.42    0.80
   4  -6   2    2.62    0.63
  -4   6  -2    1.45    0.68
   4  -6   3    0.37    0.61
   4  -6   3   -0.39    0.44
  -4   6  -3    0.01    0.45
  -4   6  -3    0.95    0.57
  -4   6  -4   65.80    2.24
  -4   6  -4   72.11    2.68
   4  -6   5   13.59    0.82
  -4   6  -5   11.32    0.86
  -4   5  11   12.01    0.84
  -4   5  11    9.67    0.76
   4  -5 -10    1.36    0.38
  -4   5  10    1.86    0.45
  -4   5  10    2.55    0.64
   4  -5 -10    1.96    0.45
  -4   5  10    2.12    0.63
  -4   5   9  105.88    3.07
   4  -5  -9   99.30    3.00
  -4   5   9  108.16    3.39
   4  -5  -9  102.95    3.15
  -4   5   9  106.14    3.44
   4  -5  -8    0.26    0.52
  -4   5   8    1.73    0.53
  -4   5   8    0.95    0.80
   4  -5  -8    0.01    0.50
  -4   5   8    0.65    0.69
   4  -5  -7  141.59    4.16
  -4   5   7  146.49    4.32
   4  -5  -7  148.62    4.43
  -4   5   7  151.79    4.59
  -4   5   6   12.08    1.30
  -4   5   6   12.75    1.24
   4  -5  -6   11.50    1.19
   4  -5  -6   13.78    1.38
   4  -5  -6   11.88    1.07
   4  -5  -5    2.27    0.73
   4  -5  -5    1.27    0.57
   4  -5  -5    1.30    0.68
  -4   5   5    0.27    0.63
   4  -5  -4  109.26    3.70
   4  -5  -4  112.42    3.61
   4  -5  -4  114.41    3.86
  -4   5   4  106.72    3.59
   4  -5  -3    0.57    0.47
  -4   5   3    0.35    0.70
   4  -5  -3    0.30    0.63
   4  -5  -3    0.32    0.60
   4  -5  -2   72.56    3.03
  -4   5   2   75.12    2.99
   4  -5  -2   72.81    2.81
   4  -5  -2   71.26    2.89
   4  -5  -1  707.48   12.98
  -4   5   1  722.36   12.76
   4  -5  -1  721.97   12.73
   4  -5  -1  728.77   12.87
  -4   5   0   80.12    2.95
   4  -5   0   86.53    2.89
   4  -5   0   84.94    3.18
   4  -5   0   84.14    3.38
  -4   5  -1   90.33    3.31
   4  -5   1   81.80    3.35
   4  -5   1   87.87    3.34
   4  -5   1   88.61    3.05
   4  -5   2   70.62    3.07
   4  -5   2   70.83    2.75
  -4   5  -2   66.02    2.98
   4  -5   2   72.80    2.99
   4  -5   3   93.40    3.47
  -4   5  -3   89.64    3.47
   4  -5   3   97.52    3.19
  -4   5  -3   86.20    3.24
   4  -5   4    1.24    0.65
   4  -5   4    1.84    0.63
  -4   5  -4    2.56    0.72
  -4   5  -4    1.00    0.57
  -4   5  -5    7.21    0.83
  -4   5  -5    8.16    0.98
   4  -5   5    8.54    0.88
   4  -5   6   64.64    1.99
  -4   5  -6   62.22    2.14
  -4   4  11   25.30    1.19
   4  -4 -11   23.34    1.05
  -4   4  11   24.83    1.17
  -4   4  10  140.06    3.65
  -4   4  10  142.04    3.72
   4  -4 -10  141.30    3.60
  -4   4   9   55.62    2.31
   4  -4  -9   55.94    2.12
  -4   4   9   55.36    2.49
   4  -4  -9   57.43    2.42
  -4   4   9   58.63    2.54
  -4   4   8   99.50    3.30
   4  -4  -8  101.13    3.20
  -4   4   8  101.48    3.60
   4  -4  -8   98.62    3.48
  -4   4   8  104.68    3.69
  -4   4   7   22.07    1.58
   4  -4  -7   25.01    1.59
  -4   4   7   25.06    1.78
  -4   4   7   23.35    1.84
   4  -4  -7   22.89    1.74
   4  -4  -6   89.08    3.17
  -4   4   6   89.74    3.52
   4  -4  -6   90.36    3.49
  -4   4   6   92.89    3.40
  -4   4   5    2.59    0.72
  -4   4   5    0.94    0.66
  -4   4   5    2.63    2.01
   4  -4  -5    1.67    0.55
  -4   4   5    3.36    1.66
   4  -4  -5    1.55    1.23
   4  -4  -5    1.38    0.68
   4  -4  -5    1.42    0.61
   4  -4  -4  260.52    6.20
  -4   4   4  238.66    5.90
  -4   4   4  230.16   11.64
   4  -4  -4  232.36    5.77
  -4   4   4  247.04   11.45
   4  -4  -4  231.63   10.54
   4  -4  -4  243.57    5.87
   4  -4  -3  547.41    9.98
   4  -4  -3  552.95   10.45
  -4   4   3  540.06   10.06
  -4   4   3  560.40   18.48
   4  -4  -3  535.81   10.20
  -4   4   3  550.98   17.87
   4  -4  -3  520.85   16.44
   4  -4  -3  541.06   10.32
   4  -4  -2  743.25   13.02
  -4   4   2  713.45   13.02
   4  -4  -2  722.82   12.69
   4  -4  -2  726.61   12.86
  -4   4   2  745.17   21.29
   4  -4  -2  690.26   19.49
   4  -4  -2  758.82   13.06
  -4   4   1  465.70    9.30
  -4   4   1  471.31    9.22
   4  -4  -1  461.62    9.16
   4  -4  -1  470.29    9.30
  -4   4   1  455.59   16.28
   4  -4  -1  452.23   15.05
   4  -4  -1  468.34    9.29
  -4   4   0  392.42    8.15
   4  -4   0  395.26    8.29
   4  -4   0  386.12    8.29
   4  -4   0  405.01    8.35
  -4   4   0  403.51   15.38
   4  -4   1  176.02    4.95
   4  -4   1  182.07    5.12
  -4   4  -1  177.31    5.13
  -4   4  -1  169.13    4.60
   4  -4   1  180.47    4.63
  -4   4  -1  175.06   10.12
  -4   4  -2   29.32    1.85
   4  -4   2   30.21    1.78
   4  -4   2   29.23    1.90
   4  -4   2   25.96    1.88
  -4   4  -3   14.34    1.22
   4  -4   3   13.20    1.37
   4  -4   3   13.48    1.23
   4  -4   3   15.76    1.48
   4  -4   4  130.94    4.23
   4  -4   4  139.18    4.06
  -4   4  -4  128.40    4.19
   4  -4   4  133.75    4.10
  -4   4  -4  128.19    4.35
  -4   4  -5   18.00    1.40
  -4   4  -5   18.98    1.52
  -4   4  -5   18.40    1.57
   4  -4   5   20.90    1.45
  -4   4  -6   19.93    1.38
  -4   4  -6   20.31    1.49
   4  -4   6   24.23    1.40
  -4   4  -7   30.55    1.38
   4  -4   7   34.03    1.44
  -4   4  -7   30.60    1.52
  -4   3  11   17.50    0.92
   4  -3 -11   17.07    0.94
  -4   3  11   16.80    1.00
  -4   3  10   41.20    1.87
   4  -3 -10   44.10    1.90
  -4   3  10   41.54    1.86
  -4   3  10   43.42    1.77
  -4   3  10   40.86    1.78
  -4   3   9    3.30    0.78
   4  -3  -9    3.68    0.80
  -4   3   9    1.82    0.71
  -4   3   9    2.75    0.70
  -4   3   9    2.44    0.53
  -4   3   8   -0.90    0.95
   4  -3  -8    0.07    0.62
  -4   3   8    0.64    0.84
  -4   3   8   -0.22    0.54
  -4   3   8    0.32    0.39
  -4   3   7   80.20    3.09
  -4   3   7   84.58    3.35
   4  -3  -7   81.19    3.32
  -4   3   7   86.95    3.45
  -4   3   6   23.09    1.60
   4  -3  -6   24.77    1.55
  -4   3   6   22.56    1.78
   4  -3  -6   22.58    1.72
  -4   3   6   25.48    1.91
  -4   3   5   40.51    2.30
   4  -3  -5   41.28    2.29
  -4   3   5   43.89    4.98
  -4   3   5   39.67    2.00
   4  -3  -5   40.06    2.03
  -4   3   5   40.18    4.47
   4  -3  -5   36.82    4.06
  -4   3   5   39.24    2.18
  -4   3   4   15.89    1.47
  -4   3   4   14.65    3.18
   4  -3  -4   13.92    1.21
  -4   3   4   13.22    2.66
   4  -3  -4   14.44    2.58
   4  -3  -4   16.07    1.46
  -4   3   4   16.05    1.34
   4  -3  -3  160.79    4.54
  -4   3   3  148.90    4.31
  -4   3   3  154.16    9.09
   4  -3  -3  155.03    4.26
  -4   3   3  165.64    8.85
   4  -3  -3  146.66    7.75
   4  -3  -3  150.20    4.20
  -4   3   2  415.59    8.73
   4  -3  -2  415.71    8.36
   4  -3  -2  433.24    8.58
  -4   3   2  417.98    8.18
   4  -3  -2  419.24    8.31
  -4   3   2  444.57   15.83
  -4   3   2  424.44   14.84
   4  -3  -2  398.10   13.34
   4  -3  -2  430.51    8.63
   4  -3  -1    6.80    1.01
  -4   3   1    6.52    0.94
   4  -3  -1    7.27    0.99
  -4   3   1    7.41    2.02
   4  -3  -1    6.39    1.86
   4  -3  -1    7.05    1.01
   4  -3  -1    7.19    1.01
  -4   3   0   60.86    2.66
  -4   3   0   57.59    2.53
   4  -3   0   63.84    2.71
   4  -3   0   60.14    2.59
   4  -3   0   61.29    2.66
  -4   3   0   56.25    5.32
  -4   3  -1  319.79   13.40
  -4   3  -1  289.11    7.15
  -4   3  -1  319.63    6.96
   4  -3   1  314.06    7.08
   4  -3   1  309.74    7.00
   4  -3   1  321.60    6.61
   4  -3   1  312.64    6.98
  -4   3  -2  279.68   12.83
   4  -3   2  274.62    6.56
   4  -3   2  259.29    6.47
  -4   3  -2  272.95    6.21
  -4   3  -2  281.48    6.71
   4  -3   2  281.85    6.26
   4  -3   2  274.14    6.43
  -4   3  -3   13.96    1.29
   4  -3   3   13.70    1.42
   4  -3   3   13.73    1.26
   4  -3   3   13.54    1.38
  -4   3  -3   12.77    1.52
  -4   3  -4  107.64    4.14
  -4   3  -4  112.13    3.54
   4  -3   4  105.33    3.86
   4  -3   4  117.31    3.78
  -4   3  -4  115.13    4.10
   4  -3   4  113.51    3.81
   4  -3   5   88.48    3.39
   4  -3   5   95.07    3.34
  -4   3  -5   88.87    3.60
  -4   3  -5   90.09    3.46
   4  -3   5   90.54    3.24
  -4   3  -6   67.71    2.90
  -4   3  -6   65.57    2.97
   4  -3   6   70.02    2.72
  -4   3  -7    0.71    0.56
  -4   3  -7   -0.08    0.54
   4  -3   7    0.26    0.47
  -4   3  -8    0.48    0.34
   4  -3   8    1.01    0.39
  -4   3  -8    0.81    0.40
   4  -2 -11    0.09    0.30
  -4   2  11   -0.65    0.37
  -4   2  10   40.33    1.77
   4  -2 -10   42.70    1.90
  -4   2  10   41.68    1.71
  -4   2  10   41.53    1.89
  -4   2   9  289.48    6.43
  -4   2   9  286.67    6.23
   4  -2  -9  280.85    6.46
  -4   2   9  276.14    6.11
  -4   2   9  284.86    6.15
  -4   2   8   16.65    1.29
  -4   2   8   16.43    1.52
  -4   2   8   17.08    1.45
   4  -2  -8   15.48    1.47
  -4   2   8   17.75    1.63
  -4   2   7  256.90    6.24
   4  -2  -7  249.10    6.45
  -4   2   7  265.07    6.45
  -4   2   7  257.27    5.96
  -4   2   7  251.47    6.45
  -4   2   6    2.37    0.95
  -4   2   6    3.68    2.09
  -4   2   6    2.61    0.72
  -4   2   6    2.23    0.61
  -4   2   6    3.52    1.57
   4  -2  -6    1.32    1.36
   4  -2  -6    3.40    0.91
  -4   2   6    2.52    0.90
   4  -2  -5  341.06    7.69
  -4   2   5  346.58    7.63
  -4   2   5  350.74   14.11
  -4   2   5  337.09    7.26
  -4   2   5  336.48   12.89
   4  -2  -5  319.67   12.35
  -4   2   5  338.63    7.55
  -4   2   4    2.93    1.70
  -4   2   4    6.26    0.87
  -4   2   4    5.57    1.85
   4  -2  -4    4.38    1.34
   4  -2  -4    5.81    1.03
  -4   2   4    4.78    1.01
   4  -2  -3   85.57    3.20
  -4   2   3   87.88    3.19
  -4   2   3   91.70    6.79
  -4   2   3   92.99    6.29
   4  -2  -3   91.80    5.83
  -4   2   3   87.10    3.00
   4  -2  -2  228.23    5.22
  -4   2   2  221.53   10.62
  -4   2   2  234.79   10.10
   4  -2  -2  224.58    9.11
   4  -2  -2  234.57    5.60
  -4   2   2  222.90    5.36
   4  -2  -1  155.58    4.10
   4  -2  -1  151.05    4.33
  -4   2   1  159.23    4.50
  -4   2   1  160.25    8.30
   4  -2  -1  150.99    7.24
   4  -2  -1  158.84    4.30
  -4   2   1  148.52    4.02
   4  -2   0  212.03    5.16
  -4   2   0  213.19    5.30
  -4   2   0  206.64    5.31
   4  -2   0  207.37    5.32
   4  -2   0  199.14    4.97
   4  -2   0  209.85    5.28
  -4   2   0  218.70    9.94
   4  -2   0  216.11    8.77
  -4   2  -1   50.69    5.00
  -4   2  -1   43.40    2.42
  -4   2  -1   49.15    2.32
  -4   2  -1   51.72    2.37
   4  -2   1   51.59    2.42
   4  -2   1   57.24    2.65
   4  -2   1   46.88    2.05
   4  -2   1   56.57    2.45
  -4   2  -2   -1.41    1.83
  -4   2  -2   -0.27    0.56
  -4   2  -2    0.78    0.74
   4  -2   2    0.59    0.58
   4  -2   2    1.65    0.90
   4  -2   2    0.59    0.48
   4  -2   2    0.60    0.45
   4  -2   2    0.03    0.50
  -4   2  -3   97.39    7.30
  -4   2  -3  110.19    3.73
   4  -2   3  103.61    3.64
   4  -2   3  102.20    3.55
   4  -2   3  106.78    3.47
   4  -2   3  104.69    3.51
   4  -2   4    4.56    0.84
  -4   2  -4    2.39    0.98
  -4   2  -4    3.27    0.73
   4  -2   4    4.82    0.92
   4  -2   4    4.94    0.93
  -4   2  -4    1.80    1.35
   4  -2   5    0.33    0.62
   4  -2   5    1.64    0.61
  -4   2  -5    0.70    0.99
   4  -2   6   11.53    1.12
  -4   2  -6   12.93    1.44
   4  -2   6   13.72    1.31
  -4   2  -6   12.12    1.41
  -4   2  -6   13.00    1.49
   4  -2   7    6.75    0.95
  -4   2  -7    6.18    0.99
  -4   2  -7    5.46    0.97
   4  -2   8    1.18    0.54
  -4   2  -8   -0.15    0.49
  -4   2  -8    1.17    0.58
   4  -2   9   31.95    1.36
  -4   2  -9   29.67    1.34
  -4   2  -9   28.90    1.39
  -4   2  -9   29.58    1.37
   4  -1 -11   -0.10    0.29
  -4   1  10   36.08    1.70
  -4   1  10   37.90    1.76
  -4   1  10   37.21    1.69
  -4   1   9   27.82    1.72
   4  -1  -9   27.48    1.73
  -4   1   9   31.43    1.66
  -4   1   9   27.63    1.63
  -4   1   8    1.01    0.69
  -4   1   8    0.88    0.69
  -4   1   8    0.36    0.59
  -4   1   8    0.50    0.56
   4  -1  -8    0.91    0.76
  -4   1   7  161.41    4.75
   4  -1  -7  161.22    4.95
  -4   1   7  162.82    4.70
  -4   1   7  158.81    4.55
  -4   1   7  156.98    4.81
  -4   1   6   43.60    2.41
  -4   1   6   45.54    2.22
  -4   1   6   43.26    2.35
   4  -1  -6   48.58    2.59
  -4   1   6   50.42    2.59
  -4   1   6   49.54    5.21
   4  -1  -6   42.74    4.47
  -4   1   5  221.71    5.72
   4  -1  -5  210.17    5.41
  -4   1   5  219.38    5.31
   4  -1  -5  222.28    5.82
  -4   1   5  223.43    5.70
  -4   1   5  217.36    5.54
  -4   1   5  226.51   10.84
  -4   1   5  215.27    9.72
   4  -1  -5  205.76    9.50
  -4   1   4   28.23    1.83
   4  -1  -4   25.53    1.70
   4  -1  -4   29.64    1.88
  -4   1   4   27.69    1.85
  -4   1   4   27.54    1.71
  -4   1   4   29.69    3.88
  -4   1   4   26.71    3.29
   4  -1  -4   29.78    3.37
  -4   1   3  159.93    4.35
   4  -1  -3  156.76    4.48
   4  -1  -3  165.00    4.57
  -4   1   3  153.47    4.38
  -4   1   3  167.01    4.30
  -4   1   3  154.63    8.57
  -4   1   3  165.93    7.94
   4  -1  -3  152.43    7.28
  -4   1   2    1.56    0.68
  -4   1   2    1.85    0.76
   4  -1  -2    0.25    0.63
  -4   1   2    1.38    0.98
   4  -1  -2    0.91    1.02
   4  -1  -2    1.84    0.82
  -4   1   2    1.64    1.72
   4  -1  -1  274.24    6.07
  -4   1   1  267.10    5.90
  -4   1   1  275.59   11.41
  -4   1   1  272.93    6.30
  -4   1   1  270.47   10.41
   4  -1  -1  275.67    9.41
   4  -1   0  349.96    7.42
  -4   1   0  376.50    7.73
  -4   1   0  383.04   12.81
   4  -1   0  372.42   11.06
   4  -1   0  375.83    7.37
  -4   1   0  373.22    7.61
  -4   1  -1  235.65   10.11
   4  -1   1  225.16    5.23
  -4   1  -1  228.69    5.50
  -4   1  -1  206.08    5.53
  -4   1  -1  232.71    5.57
   4  -1   1  246.93    5.38
   4  -1   1  223.38    5.26
   4  -1   1  224.56    5.47
  -4   1  -2   25.85    3.67
  -4   1  -2   29.50    1.89
  -4   1  -2   29.82    1.77
   4  -1   2   27.27    1.77
   4  -1   2   29.47    1.70
   4  -1   2   28.88    1.70
   4  -1   2   29.26    1.76
  -4   1  -3  105.70    3.59
   4  -1   3   94.55    3.45
   4  -1   3   97.05    3.28
   4  -1   3  101.35    3.36
   4  -1   3   94.75    3.27
  -4   1  -4  186.91    5.46
   4  -1   4  180.07    5.04
  -4   1  -4  190.56    5.07
   4  -1   4  185.03    4.98
   4  -1   4  188.69    4.98
  -4   1  -4  171.06    9.40
  -4   1  -5   42.30    5.24
  -4   1  -5   52.91    2.76
   4  -1   5   46.77    2.33
  -4   1  -5   50.91    2.70
  -4   1  -5   52.13    2.38
   4  -1   5   46.49    2.41
   4  -1   5   51.48    2.49
   4  -1   5   48.06    2.13
  -4   1  -6   16.50    1.67
   4  -1   6   14.79    1.32
  -4   1  -6   13.97    1.53
   4  -1   6   15.72    1.21
  -4   1  -6   13.70    1.52
  -4   1  -7    0.99    0.57
   4  -1   7    1.25    0.53
  -4   1  -7    0.59    0.70
  -4   1  -8   32.39    2.00
  -4   1  -8   28.63    1.80
   4  -1   8   31.11    1.80
  -4   1  -9   36.32    1.79
  -4   1  -9   34.04    1.69
   4  -1   9   32.92    1.63
  -4   1 -10   91.42    2.45
   4  -1  10   93.05    2.37
  -4   1 -10   88.83    2.35
  -4   0  10   17.24    1.06
   4   0 -10   16.18    1.10
  -4   0   9  102.26    3.24
  -4   0   9  103.28    3.32
   4   0  -9  103.20    3.42
  -4   0   9  107.06    3.33
  -4   0   8  510.48   10.02
   4   0  -8  514.27   10.20
  -4   0   8  513.13    9.43
  -4   0   8  516.78    9.88
   4   0  -7    7.63    1.00
  -4   0   7    7.49    1.00
  -4   0   7    7.77    1.06
  -4   0   7    7.71    1.06
  -4   0   7    5.60    0.84
   4   0  -7    7.44    1.14
  -4   0   6    0.46    0.56
   4   0  -6    3.18    0.87
  -4   0   6    1.85    0.80
  -4   0   6    2.76    0.78
  -4   0   6    1.60    0.65
  -4   0   6    1.69    1.94
   4   0  -6    2.95    2.10
   4   0  -6    1.28    0.64
   4   0  -5    4.05    0.87
  -4   0   5    3.93    0.94
  -4   0   5    3.70    0.81
  -4   0   5    4.32    0.78
  -4   0   5    5.09    1.79
   4   0  -5    0.92    0.91
   4   0  -5    3.25    0.91
   4   0  -4    7.16    1.01
  -4   0   4    6.93    1.05
   4   0  -4    7.44    0.98
  -4   0   4    6.19    0.93
  -4   0   4    7.58    0.96
  -4   0   4    5.61    1.84
   4   0  -4    8.99    1.91
   4   0  -4    7.49    1.08
  -4   0   3   10.65    1.20
   4   0  -3    9.14    1.11
  -4   0   3   10.99    1.18
   4   0  -3    8.74    1.01
  -4   0   3    9.46    0.99
  -4   0   3    9.39    0.94
  -4   0   3   12.18    2.38
  -4   0   3   10.86    2.16
   4   0  -3    8.44    1.58
   4   0  -3    8.84    1.06
  -4   0   2  608.53   11.22
   4   0  -2  628.29   11.27
   4   0  -2  612.45   10.96
  -4   0   2  597.22   10.87
  -4   0   2  612.89   10.74
  -4   0   2  623.01   16.00
   4   0  -2  607.93   15.00
  -4   0   2  617.90   17.62
  -4   0   1    2.29    1.33
  -4   0   1    2.07    0.87
  -4   0   1    1.88    0.68
  -4   0   1    4.06    0.68
   4   0  -1    3.07    0.75
   4   0  -1    1.74    0.65
  -4   0   1   -0.28    0.99
   4   0  -1    1.97    0.90
   4   0  -1    1.68    0.58
  -4   0   0   58.24    2.47
   4   0   0   56.05    2.23
  -4   0   0   57.71    2.41
   4   0   0   57.11    2.52
   4   0   0   55.31    2.39
  -4   0   0   56.23    4.39
  -4   0  -1   96.48    3.20
  -4   0  -1   92.53    3.29
  -4   0  -1   96.79    3.28
   4   0   1   93.80    3.13
   4   0   1   99.31    3.33
  -4   0  -1   96.50    5.92
  -4   0  -2  210.52    5.30
  -4   0  -2  204.32    5.07
   4   0   2  197.17    4.97
   4   0   2  211.00    5.31
   4   0   2  202.17    5.07
  -4   0  -2  210.83    9.35
   4   0   3  233.22    5.86
   4   0   3  242.72    5.82
   4   0   3  243.25    5.61
  -4   0  -4   74.15    5.72
  -4   0  -4   69.20    2.67
  -4   0  -4   75.38    3.13
   4   0   4   70.00    2.86
  -4   0  -4   73.11    2.89
   4   0   4   69.03    2.72
   4   0   4   74.53    2.91
   4   0   4   72.54    2.69
   4   0   5   98.55    7.59
  -4   0  -5   98.43    3.76
   4   0   5   97.96    3.45
  -4   0  -5  102.15    3.75
  -4   0  -5   99.28    3.47
   4   0   5   98.06    3.41
   4   0   5  102.19    3.59
   4   0   5  102.53    3.26
  -4   0  -6   26.06    1.96
   4   0   6   23.83    1.62
   4   0   6   27.88    1.87
  -4   0  -6   26.91    1.87
   4   0   6   25.76    1.63
  -4   0  -6   26.24    1.95
   4   0   7  135.45    3.90
   4   0   7  144.11    4.39
   4   0   7  138.98    4.06
  -4   0  -7  136.87    4.36
  -4   0  -7  143.39    4.63
   4   0   8   27.44    1.65
  -4   0  -8   25.00    1.69
  -4   0  -8   26.24    1.88
  -4   0  -9   -0.19    0.46
   4   0   9    0.28    0.45
  -4   0  -9    0.61    0.61
   4   0  10    7.61    0.76
  -4   0 -10    8.78    0.80
  -4   0 -10    9.39    0.89
  -4  -1  10    9.53    0.69
   4   1 -10    9.07    0.78
   4   1  -9   32.24    1.73
  -4  -1   9   33.30    1.61
  -4  -1   8    0.45    0.54
  -4  -1   8    0.20    0.55
  -4  -1   8   -0.24    0.68
   4   1  -8   -0.34    0.75
   4   1  -8    0.06    0.50
  -4  -1   7    3.23    0.84
  -4  -1   7    4.11    0.87
   4   1  -7    2.91    0.74
   4   1  -7    2.86    0.86
  -4  -1   6   87.42    3.39
  -4  -1   6   82.08    3.08
   4   1  -6   85.71    3.47
  -4  -1   6   88.46    3.33
   4   1  -6   88.87    3.37
  -4  -1   5  140.10    4.25
   4   1  -5  138.22    4.34
   4   1  -5  137.16    4.41
   4   1  -5  130.54    3.99
  -4  -1   5  131.85    4.09
  -4  -1   5  135.85    4.30
  -4  -1   5  140.08    8.05
  -4  -1   5  131.50    4.03
  -4  -1   4   55.31    2.49
   4   1  -4   61.47    2.81
   4   1  -4   52.03    2.54
   4   1  -4   54.31    2.44
  -4  -1   4   51.83    2.49
  -4  -1   4   57.37    2.58
  -4  -1   4   64.51    5.34
  -4  -1   4   54.18    2.51
   4   1  -3   73.17    3.00
  -4  -1   3   67.71    2.67
   4   1  -3   72.38    2.85
   4   1  -3   69.05    2.83
  -4  -1   3   68.15    2.61
  -4  -1   3   69.07    2.78
  -4  -1   3   70.92    2.83
  -4  -1   3   72.44    5.47
  -4  -1   3   70.18    2.85
   4   1  -2   39.44    2.14
   4   1  -2   38.30    1.93
   4   1  -2   37.50    2.01
  -4  -1   2   37.30    1.92
  -4  -1   2   36.15    1.89
  -4  -1   2   33.51    3.63
  -4  -1   2   36.53    1.95
  -4  -1   1  248.63    5.78
   4   1  -1  255.86    5.96
  -4  -1   1  238.32    5.51
   4   1  -1  246.50    5.52
   4   1  -1  248.68    5.89
  -4  -1   1  250.37    5.60
  -4  -1   1  251.63    5.55
  -4  -1   1  239.46    8.65
  -4  -1   1  251.03   10.08
   4   1   0   16.39    1.38
  -4  -1   0   15.06    1.31
  -4  -1   0   15.87    1.26
  -4  -1   0   15.88    1.32
  -4  -1   0   15.27    2.11
   4   1   0   15.11    1.27
   4   1   1  120.18    3.78
  -4  -1  -1  118.93    3.67
   4   1   1  122.94    3.82
  -4  -1  -1  118.68    3.57
  -4  -1  -1  125.72    3.71
  -4  -1  -1  121.11    6.21
  -4  -1  -2   13.47    1.18
  -4  -1  -2   14.69    1.28
   4   1   2   14.64    1.31
   4   1   2   14.66    1.33
  -4  -1  -2   16.08    2.58
   4   1   3  431.05    8.75
   4   1   3  414.50    8.47
   4   1   3  419.18    8.06
  -4  -1  -3  430.38    8.45
  -4  -1  -4   26.62    1.74
   4   1   4   26.20    1.73
  -4  -1  -4   27.32    1.71
   4   1   4   27.68    1.79
   4   1   4   27.33    1.54
   4   1   4   28.25    1.63
   4   1   5  389.35   15.15
  -4  -1  -5  393.94    8.28
  -4  -1  -5  392.99    7.91
  -4  -1  -5  403.78    8.49
   4   1   5  390.09    8.12
  -4  -1  -5  391.45    8.15
   4   1   5  395.26    8.29
   4   1   5  387.17    7.92
   4   1   6  519.07   18.33
  -4  -1  -6  510.57   17.36
  -4  -1  -6  506.23    9.66
  -4  -1  -6  547.79   10.68
   4   1   6  526.79    9.90
   4   1   6  541.51   10.42
   4   1   6  528.82   10.01
  -4  -1  -6  525.45   10.08
  -4  -1  -6  540.66   10.47
   4   1   7   61.59    2.54
  -4  -1  -7   66.59    2.98
   4   1   7   62.13    2.79
  -4  -1  -7   60.59    2.70
   4   1   7   65.53    2.72
   4   1   8   17.40    1.35
  -4  -1  -8   16.24    1.30
   4   1   8   16.92    1.49
  -4  -1  -8   18.39    1.64
  -4  -1  -8   15.78    1.36
   4   1   8   17.10    1.40
  -4  -1  -9  236.44    5.85
   4   1   9  237.37    5.50
  -4  -1  -9  225.80    5.40
   4   1   9  227.49    5.18
  -4  -1 -10  242.65    5.49
   4   1  10  246.51    5.25
  -4  -1 -10  235.26    5.08
   4   1  10  226.98    4.79
   4   1  11   47.50    1.72
  -4  -1 -11   48.93    1.81
  -4  -2   9    1.27    0.37
  -4  -2   9    1.60    0.43
   4   2  -9    1.53    0.49
  -4  -2   8   11.49    1.01
   4   2  -8   11.21    1.17
   4   2  -8   10.06    0.98
   4   2  -7   21.59    1.61
  -4  -2   7   21.77    1.64
   4   2  -7   22.61    1.71
  -4  -2   6  482.39    9.66
  -4  -2   6  491.16    9.80
   4   2  -6  477.76    9.83
  -4  -2   6  489.97    9.77
   4   2  -6  476.08    9.98
   4   2  -5    1.96    0.67
  -4  -2   5    0.23    0.61
  -4  -2   5    0.20    0.54
   4   2  -5    0.69    0.76
  -4  -2   4  362.97    7.68
   4   2  -4  349.94    7.73
   4   2  -4  341.36    7.50
  -4  -2   4  335.59    7.36
  -4  -2   4  360.19    7.76
  -4  -2   4  353.35    7.33
   4   2  -4  354.36    8.06
  -4  -2   3  104.41    3.45
  -4  -2   3  115.08    3.70
  -4  -2   3  107.73    3.55
   4   2  -3  110.43    3.67
   4   2  -3  112.21    3.73
  -4  -2   3  118.54    6.72
   4   2  -3  110.25    6.79
   4   2  -3  109.27    3.87
   4   2  -2   23.96    1.65
   4   2  -2   24.89    1.61
  -4  -2   2   25.98    1.62
  -4  -2   2   24.86    1.52
  -4  -2   2   27.33    1.64
   4   2  -2   23.53    3.10
  -4  -2   2   21.67    2.91
   4   2  -1   31.40    1.89
   4   2  -1   30.88    1.82
   4   2  -1   31.85    1.78
  -4  -2   1   29.58    1.65
  -4  -2   1   31.70    1.73
  -4  -2   1   29.44    3.32
  -4  -2   1   31.69    1.82
  -4  -2   0  194.87    4.73
  -4  -2   0  197.77    4.76
   4   2   0  198.65    5.05
  -4  -2   0  194.55    4.91
   4   2   0  199.06    5.12
   4   2   1   24.60    1.61
   4   2   1   25.28    2.75
   4   2   1   28.04    1.73
  -4  -2  -1   27.89    1.59
  -4  -2  -1   26.61    1.56
  -4  -2  -1   27.09    1.65
  -4  -2  -1   28.27    2.89
   4   2   2    6.80    0.94
  -4  -2  -2    6.94    0.90
  -4  -2  -2    7.87    0.99
   4   2   2    5.46    0.85
   4   2   2    7.63    1.06
   4   2   2    7.57    1.88
  -4  -2  -3  237.71    5.50
  -4  -2  -3  249.12    5.69
   4   2   3  242.45    6.01
   4   2   3  242.18    5.89
   4   2   3  239.40    9.22
  -4  -2  -4   27.61    1.63
  -4  -2  -4   30.89    1.83
   4   2   4   35.57    2.11
   4   2   4   31.60    1.95
  -4  -2  -4   29.35    1.72
  -4  -2  -5  123.29    3.79
  -4  -2  -5  125.69    3.92
   4   2   5  118.63    3.75
   4   2   5  129.41    4.10
   4   2   5  118.49    3.78
  -4  -2  -5  119.73    3.74
   4   2   6  140.25    8.75
  -4  -2  -6  133.20    8.54
  -4  -2  -6  139.90    4.10
  -4  -2  -6  145.36    4.41
   4   2   6  135.51    3.99
   4   2   6  140.61    4.41
   4   2   6  134.76    4.16
  -4  -2  -6  135.52    4.18
  -4  -2  -7   89.68    7.21
   4   2   7  101.12    7.70
  -4  -2  -7   94.85    3.25
   4   2   7   95.50    3.38
  -4  -2  -7   99.24    3.60
   4   2   7  100.85    3.63
   4   2   7   99.28    3.50
   4   2   8  213.63    5.44
  -4  -2  -8  216.47    5.44
  -4  -2  -8  215.15    5.68
   4   2   8  211.21    5.56
  -4  -2  -8  214.60    5.29
   4   2   8  212.11    5.52
   4   2   9  139.10    4.05
  -4  -2  -9  130.96    3.84
   4   2   9  140.23    4.13
  -4  -2  -9  138.14    4.27
  -4  -2  -9  140.62    3.92
   4   2   9  141.20    4.20
  -4  -2 -10  167.75    4.51
   4   2  10  166.18    4.35
  -4  -2 -10  161.05    4.01
   4   2  10  164.72    4.19
  -4  -2 -11   72.37    2.46
   4   2  11   67.91    2.13
   4   2  11   71.39    2.36
   4   3  -9   17.12    1.04
  -4  -3   9   16.78    0.88
  -4  -3   8    0.18    0.33
   4   3  -8    1.32    0.56
  -4  -3   8   -0.38    0.41
   4   3  -8    0.74    0.50
  -4  -3   7  119.68    3.56
   4   3  -7  121.59    3.89
  -4  -3   6   30.27    1.83
   4   3  -6   32.45    2.15
   4   3  -6   30.55    2.00
  -4  -3   5   28.22    1.89
   4   3  -5   29.87    2.08
   4   3  -5   28.63    1.94
   4   3  -5   29.91    1.82
  -4  -3   4    0.40    0.58
   4   3  -4   -0.18    0.71
   4   3  -4    0.16    0.63
   4   3  -4    0.05    0.57
  -4  -3   3  118.25    3.80
   4   3  -3  110.86    3.70
   4   3  -3  112.77    3.80
   4   3  -3  108.34    7.08
   4   3  -3  113.59    3.98
  -4  -3   2  389.03    7.80
   4   3  -2  389.27    7.89
   4   3  -2  394.04    8.25
  -4  -3   2  387.17    8.05
   4   3  -2  396.32    8.36
   4   3  -2  412.80   14.15
   4   3  -1   23.84    3.35
  -4  -3   1   24.66    1.57
   4   3  -1   23.51    1.69
   4   3  -1   25.08    1.69
  -4  -3   1   18.66    1.44
  -4  -3   1   25.58    1.59
  -4  -3   1   24.04    2.85
   4   3  -1   24.59    1.67
  -4  -3   0   21.25    1.48
   4   3   0   22.62    1.60
  -4  -3   0   21.46    1.37
   4   3   0   23.33    1.60
  -4  -3   0   25.79    1.54
  -4  -3   0   24.27    2.57
   4   3   0   18.64    2.89
   4   3   1  297.10    6.64
  -4  -3  -1  280.59    6.03
  -4  -3  -1  286.72    6.14
   4   3   1  285.67    6.48
  -4  -3  -1  299.59    6.24
  -4  -3  -2 1264.70   19.84
  -4  -3  -2 1350.87   20.08
   4   3   2 1298.12   20.48
   4   3   2 1295.11   20.62
   4   3   2 1332.96   27.45
   4   3   3   17.44    1.46
   4   3   3   17.17    1.37
  -4  -3  -3   18.88    1.32
   4   3   3   16.75    1.45
  -4  -3  -3   16.47    1.30
   4   3   3   16.11    2.55
   4   3   4    9.14    2.18
  -4  -3  -4   11.76    1.13
  -4  -3  -4    9.94    1.07
   4   3   4    8.82    1.13
   4   3   4   10.45    1.23
   4   3   5   61.35    2.81
   4   3   5   57.41    2.68
  -4  -3  -5   56.85    2.45
  -4  -3  -5   58.55    2.46
  -4  -3  -5   54.16    2.30
   4   3   6  349.16   13.67
  -4  -3  -6  354.99    7.57
  -4  -3  -6  354.00    7.63
   4   3   6  368.14    8.05
   4   3   6  354.00    7.76
  -4  -3  -6  355.31    7.44
  -4  -3  -7   96.31    7.58
  -4  -3  -7   93.26    3.32
  -4  -3  -7   92.61    3.35
   4   3   7   94.17    3.55
   4   3   7   94.66    3.53
   4   3   8  389.03    8.35
  -4  -3  -8  386.09    7.99
  -4  -3  -8  383.44    8.22
  -4  -3  -8  401.36    8.34
   4   3   8  394.72    8.36
   4   3   8  401.88    8.46
   4   3   9    0.96    0.67
  -4  -3  -9    1.28    0.61
   4   3   9    0.09    0.50
   4   3   9    0.29    0.61
  -4  -3  -9    0.23    0.55
   4   3   9    0.60    0.60
  -4  -3  -9    0.51    0.44
  -4  -3 -10   31.79    1.82
   4   3  10   29.04    1.57
   4   3  10   31.12    1.80
   4   3  10   34.85    1.92
  -4  -3 -10   31.49    1.68
  -4  -3 -11   61.98    2.34
   4   3  11   60.53    2.30
   4   3  11   59.15    2.22
   4   3  12    3.13    0.44
   4   3  12    3.90    0.53
   4   4  -8   43.96    1.81
  -4  -4   8   41.62    1.55
   4   4  -8   43.08    1.73
  -4  -4   7    4.53    0.60
   4   4  -7    4.68    0.79
  -4  -4   7    3.00    0.55
  -4  -4   6   61.74    2.45
   4   4  -6   56.97    2.59
   4   4  -6   61.71    2.42
  -4  -4   6   58.91    2.38
   4   4  -6   59.48    2.80
  -4  -4   5   37.68    2.06
   4   4  -5   33.17    2.03
   4   4  -5   37.64    2.07
  -4  -4   5   37.35    1.94
   4   4  -5   36.93    2.33
  -4  -4   4  842.75   14.66
   4   4  -4  830.37   14.62
   4   4  -4  847.21   14.70
  -4  -4   4  842.02   14.10
   4   4  -4  844.70   15.19
   4   4  -3   88.74    3.50
  -4  -4   3   85.45    3.25
   4   4  -3   85.17    3.20
   4   4  -3   82.48    6.45
  -4  -4   3   89.12    6.26
   4   4  -2    1.52    0.68
  -4  -4   2    1.64    0.60
   4   4  -2   -0.41    1.58
  -4  -4   2    0.12    1.13
   4   4  -2    1.56    0.63
   4   4  -1    0.67    0.52
   4   4  -1    1.10    0.67
  -4  -4   1    0.91    0.58
   4   4  -1    0.24    1.46
  -4  -4   1    1.42    0.92
   4   4   0  687.78   12.10
   4   4   0  686.49   12.44
   4   4   0  672.99   12.32
  -4  -4   0  689.56   12.04
  -4  -4   0  658.12   16.75
   4   4   0  700.71   19.75
   4   4   1  237.95    5.85
   4   4   1  228.47    5.68
  -4  -4  -1  241.35    5.53
  -4  -4  -1  226.68    8.37
   4   4   1  242.83   10.75
   4   4   2  108.44    3.59
   4   4   2  105.68    3.51
  -4  -4  -2  104.39    3.30
  -4  -4  -3   16.96    1.25
   4   4   3   18.25    1.43
   4   4   3   17.45    2.98
   4   4   3   17.93    1.49
  -4  -4  -4   92.53    3.16
   4   4   4   95.69    3.55
   4   4   4   97.52    3.53
   4   4   4   97.68    6.72
  -4  -4  -4   91.85    3.03
  -4  -4  -5  280.46    6.39
   4   4   5  298.33    7.00
   4   4   5  287.36    6.96
   4   4   6   41.02    2.36
   4   4   6   40.71    2.34
  -4  -4  -6   40.28    2.14
  -4  -4  -7  291.48    6.46
  -4  -4  -7  286.60    6.63
   4   4   7  284.87    6.94
   4   4   7  288.31    6.98
  -4  -4  -8  132.51    4.00
  -4  -4  -8  129.39    4.04
  -4  -4  -8  130.07    4.10
   4   4   8  126.57    4.14
   4   4   8  130.49    4.30
  -4  -4  -9   49.38    2.34
   4   4   9   49.83    2.51
  -4  -4  -9   47.20    2.28
  -4  -4  -9   46.90    2.33
   4   4   9   45.75    2.28
   4   4   9   50.01    2.52
   4   4  10    0.32    0.70
  -4  -4 -10    0.52    0.53
   4   4  10    0.67    0.51
   4   4  10    1.09    0.69
   4   4  10    0.42    0.65
  -4  -4 -10    0.33    0.51
  -4  -4 -11   36.82    1.67
   4   4  11   39.20    1.93
   4   4  11   37.78    1.87
   4   4  11   39.30    1.75
   4   4  12   13.96    0.96
  -4  -4 -12   11.40    0.91
   4   4  12   11.54    0.88
   4   5  -7    0.73    0.48
  -4  -5   7    1.63    0.42
   4   5  -7    2.02    0.63
  -4  -5   6  140.33    3.49
   4   5  -6  138.12    3.94
   4   5  -6  137.49    3.64
  -4  -5   6  131.21    3.58
   4   5  -6  136.32    4.17
  -4  -5   5    8.37    0.93
   4   5  -5    7.97    0.99
  -4  -5   5    9.36    0.98
   4   5  -5    8.05    0.99
   4   5  -5    7.58    1.22
  -4  -5   4  491.18    9.40
   4   5  -4  474.24    9.45
  -4  -5   4  473.02    9.07
   4   5  -4  476.52   10.01
  -4  -5   3  602.44   11.27
   4   5  -3  615.17   11.19
  -4  -5   3  600.95   10.77
   4   5  -3  591.61   11.73
   4   5  -2  421.48    9.00
  -4  -5   2  422.39   14.33
   4   5  -2  409.35   15.54
  -4  -5   2  421.56    8.65
   4   5  -1    4.76    0.90
  -4  -5   1    3.83    1.38
   4   5  -1    4.34    1.97
  -4  -5   1    3.04    0.71
   4   5   0   65.73    2.70
  -4  -5   0   66.19    2.72
   4   5   0   67.10    5.85
  -4  -5   0   64.84    4.86
   4   5   1   70.94    2.92
   4   5   1   63.96    2.76
  -4  -5  -1   65.92    2.70
   4   5   1   61.16    5.60
  -4  -5  -1   62.42    4.57
  -4  -5  -2   99.00    3.25
   4   5   2   95.82    3.48
   4   5   2  114.22    3.82
  -4  -5  -2   98.43    3.32
   4   5   2   97.76    7.07
  -4  -5  -2   99.96    5.54
   4   5   3   83.91    3.20
   4   5   3   86.29    3.15
  -4  -5  -3   86.56    3.00
  -4  -5  -3   85.11    3.00
   4   5   3   95.87    6.87
  -4  -5  -4   81.71    2.93
   4   5   4   79.19    2.99
  -4  -5  -4   82.31    2.95
   4   5   4   89.24    6.77
   4   5   4   83.48    3.33
   4   5   4   79.36    3.04
   4   5   5   11.03    2.50
  -4  -5  -5   10.25    1.13
   4   5   5   10.29    1.28
   4   5   5   11.35    1.41
  -4  -5  -5    9.08    1.02
   4   5   6  143.64    4.52
  -4  -5  -6  138.71    3.97
   4   5   6  136.86    4.52
  -4  -5  -6  135.84    4.16
   4   5   7  241.60    6.29
  -4  -5  -7  244.99    5.98
  -4  -5  -7  242.90    6.01
   4   5   8    0.83    0.86
  -4  -5  -8    0.73    0.71
  -4  -5  -8   -0.21    0.63
   4   5   8    0.35    0.61
  -4  -5  -9   63.75    2.73
   4   5   9   60.63    2.86
  -4  -5  -9   58.83    2.69
  -4  -5  -9   63.55    2.55
   4   5   9   60.05    2.60
   4   5   9   64.94    2.92
   4   5  10    7.54    1.12
  -4  -5 -10    6.91    0.97
   4   5  10    5.80    0.98
   4   5  10    7.08    1.01
  -4  -5 -10    6.69    0.85
   4   5  10    6.85    0.85
  -4  -5 -10    6.95    0.95
   4   5  11   12.62    1.12
   4   5  11   13.46    1.32
  -4  -5 -11   12.42    1.08
   4   5  11   13.54    1.22
   4   5  12    2.19    0.51
   4   5  12    1.21    0.48
  -4  -5 -12    1.04    0.48
   4   5  12    1.12    0.43
  -4  -5 -12    1.23    0.38
   4   6  -7   67.27    2.10
   4   6  -6   12.69    0.99
  -4  -6   6   12.08    0.86
   4   6  -6   11.41    1.07
  -4  -6   5    8.28    0.84
   4   6  -5    6.75    0.90
  -4  -6   5    9.41    0.84
   4   6  -5    8.53    0.94
   4   6  -5    8.18    1.14
  -4  -6   4    0.35    0.43
  -4  -6   4   -0.02    0.42
   4   6  -4    0.56    0.55
   4   6  -4    0.42    0.85
  -4  -6   3    5.59    0.82
   4   6  -3    5.56    0.82
   4   6  -3    5.61    1.12
  -4  -6   2    1.96    0.69
  -4  -6   2    1.80    0.67
   4   6  -2    1.59    0.82
   4   6  -1  238.66    6.04
  -4  -6   1  234.63   10.39
   4   6  -1  239.16   11.92
  -4  -6   1  229.02    5.81
   4   6   0   29.68    1.87
  -4  -6   0   31.07    1.93
  -4  -6   0   30.44    3.52
   4   6   0   29.95    4.07
   4   6   1    4.32    0.75
   4   6   1    5.57    0.99
  -4  -6  -1    5.80    0.92
   4   6   1    4.40    1.78
  -4  -6  -1    4.13    1.47
  -4  -6  -2  266.18    5.90
   4   6   2  285.06    6.60
   4   6   2  273.36    6.46
  -4  -6  -2  269.77    6.31
   4   6   2  265.99   12.30
  -4  -6  -2  270.96   10.29
  -4  -6  -3   54.52    2.32
   4   6   3   55.16    2.50
  -4  -6  -3   52.93    2.40
   4   6   3   54.74    5.53
  -4  -6  -3   52.71    4.25
   4   6   3   49.20    2.46
  -4  -6  -4  359.19    7.60
  -4  -6  -4  351.78    7.43
   4   6   4  370.46    7.71
   4   6   5    3.78    1.93
  -4  -6  -5    5.84    0.87
  -4  -6  -5    6.07    0.96
  -4  -6  -5    5.54    0.88
  -4  -6  -5    6.10    0.85
   4   6   5    9.04    1.28
   4   6   5    6.69    1.16
  -4  -6  -6   95.51    3.34
  -4  -6  -6   97.77    3.40
  -4  -6  -6   97.95    3.39
   4   6   6   93.69    3.70
   4   6   6   96.89    3.68
   4   6   6  104.96    7.81
  -4  -6  -7  120.18    3.91
  -4  -6  -7  124.24    3.98
   4   6   7  127.45    4.10
   4   6   7  122.07    4.21
   4   6   7  116.58    7.99
  -4  -6  -8    2.05    0.75
   4   6   8    2.04    0.71
   4   6   8    2.63    0.91
  -4  -6  -8    1.81    0.69
  -4  -6  -9   39.57    2.18
  -4  -6  -9   40.89    2.17
   4   6   9   39.27    2.08
   4   6   9   39.55    2.33
  -4  -6 -10    4.30    0.82
   4   6  10    4.93    0.96
   4   6  10    4.29    0.94
   4   6  10    3.22    0.66
  -4  -6 -10    4.72    0.84
  -4  -6 -11    0.30    0.54
   4   6  11    0.32    0.55
  -4  -6 -11    0.44    0.50
   4   6  11    0.90    0.62
   4   6  11    0.04    0.62
   4   6  12  102.32    3.01
   4   6  12  101.34    2.90
  -4  -6 -12   99.70    2.95
   4   6  12   98.75    2.86
  -4  -6 -12  100.26    2.76
  -4  -6 -13    2.90    0.43
   4   6  13    2.89    0.44
   4   7  -6    3.47    0.56
   4   7  -5   26.85    1.30
   4   7  -5   27.87    1.47
  -4  -7   5   26.44    1.25
   4   7  -5   28.87    1.66
  -4  -7   4   58.61    2.04
   4   7  -4   59.23    2.51
  -4  -7   4   59.07    2.18
   4   7  -4   60.89    2.66
  -4  -7   3   33.81    1.72
  -4  -7   3   33.56    1.72
   4   7  -3   33.87    2.09
  -4  -7   2   24.79    1.58
  -4  -7   2   23.15    1.47
   4   7  -2   23.17    1.75
  -4  -7   1  302.30    6.81
  -4  -7   1  290.37    6.31
   4   7  -1  306.37    7.03
  -4  -7   0   52.57    2.56
   4   7   0   56.85    2.57
   4   7   1   43.12    2.37
   4   7   1   43.19    5.05
  -4  -7  -1   39.72    4.31
  -4  -7  -1   43.35    2.30
   4   7   2  330.57    7.36
  -4  -7  -2  328.15    7.26
  -4  -7  -2  304.00   11.81
   4   7   2  330.62   14.19
   4   7   3   68.20    2.87
   4   7   3   66.08    6.15
  -4  -7  -3   64.97    2.76
  -4  -7  -3   62.84    2.50
  -4  -7  -3   66.72    5.17
   4   7   4    8.66    1.14
   4   7   4    7.71    2.44
  -4  -7  -4    7.71    1.03
  -4  -7  -4    8.23    1.03
  -4  -7  -4    5.69    1.64
  -4  -7  -5  196.86    4.84
  -4  -7  -5  195.91    5.10
  -4  -7  -5  193.14    5.17
   4   7   5  196.47    5.47
   4   7   5  195.44   10.98
  -4  -7  -6  461.00    8.95
  -4  -7  -6  464.72    9.14
  -4  -7  -6  461.99    9.25
  -4  -7  -6  465.89    8.97
   4   7   6  452.51    9.71
   4   7   6  460.62    9.45
   4   7   6  470.16   17.80
  -4  -7  -7  129.54    4.09
   4   7   7  132.57    4.13
  -4  -7  -7  127.45    3.98
   4   7   7  124.15    4.26
  -4  -7  -7  127.18    3.77
  -4  -7  -7  132.75    4.01
  -4  -7  -8   30.07    1.88
   4   7   8   29.13    1.89
  -4  -7  -8   28.15    1.86
  -4  -7  -8   28.61    1.83
  -4  -7  -9   20.26    1.55
   4   7   9   19.21    1.43
  -4  -7  -9   19.14    1.57
  -4  -7  -9   18.91    1.53
   4   7   9   19.07    1.63
  -4  -7 -10   22.21    1.58
   4   7  10   23.19    1.68
  -4  -7 -10   23.27    1.60
  -4  -7 -11   12.32    1.16
   4   7  11   12.56    1.23
  -4  -7 -11   13.34    1.13
   4   7  11   14.24    1.23
  -4  -7 -12    0.00    0.42
   4   7  12   -0.26    0.46
   4   7  12    0.40    0.53
   4   7  12   -1.30    0.54
  -4  -7 -12    1.54    0.55
   4   7  12    0.30    0.39
  -4  -7 -13    1.47    0.38
   4   7  13    0.93    0.33
   4   8  -5   29.73    1.36
   4   8  -4    1.05    0.47
   4   8  -4    0.93    0.51
  -4  -8   4    1.21    0.38
   4   8  -3   19.28    1.40
  -4  -8   3   21.12    1.23
  -4  -8   2   56.01    2.18
   4   8  -2   54.74    2.46
  -4  -8   2   55.56    2.18
  -4  -8   1   60.73    2.49
   4   8  -1   62.72    2.68
  -4  -8   1   60.86    2.36
   4   8   0   10.37    1.12
  -4  -8   0   11.17    1.15
  -4  -8  -1  113.27    3.77
   4   8   1  108.82    3.73
  -4  -8  -2    1.82    0.73
   4   8   2    3.46    0.78
   4   8   3   21.68    1.66
  -4  -8  -3   23.18    1.72
  -4  -8  -4  289.78    6.79
  -4  -8  -4  286.60    6.21
  -4  -8  -4  278.96   11.51
   4   8   4  288.16    6.68
  -4  -8  -5    0.34    0.57
   4   8   5    0.54    0.59
  -4  -8  -5    0.63    0.51
  -4  -8  -6  360.33    7.98
  -4  -8  -6  386.56    7.64
   4   8   6  364.83    7.92
   4   8   6  365.70    8.31
  -4  -8  -6  367.67    7.74
  -4  -8  -6  365.08    7.39
  -4  -8  -7  867.80   14.83
   4   8   7  827.66   15.12
  -4  -8  -7  909.78   14.77
  -4  -8  -7  846.64   14.51
  -4  -8  -7  876.57   14.56
  -4  -8  -8   19.46    1.54
  -4  -8  -8   20.49    1.52
   4   8   8   18.19    1.49
  -4  -8  -8   18.83    1.36
  -4  -8  -8   20.34    1.53
   4   8   9   12.61    1.39
  -4  -8  -9   12.34    1.23
  -4  -8  -9   10.90    1.19
  -4  -8  -9   10.71    1.15
  -4  -8 -10    5.84    0.89
  -4  -8 -10    6.79    0.94
   4   8  10    4.96    0.95
  -4  -8 -11   -0.14    0.49
  -4  -8 -11    0.53    0.50
   4   8  11    0.29    0.53
   4   8  11    0.24    0.57
   4   8  12   21.87    1.32
   4   8  12   22.20    1.35
  -4  -8 -12   24.11    1.31
   4   8  12   21.36    1.18
  -4  -8 -12   24.14    1.27
   4   9  -3   12.40    1.03
  -4  -9   3   11.72    0.77
   4   9  -3   11.93    1.01
   4   9  -2   57.97    2.20
  -4  -9   2   58.96    2.02
   4   9  -2   58.89    2.31
  -4  -9   1    8.11    0.80
   4   9  -1    8.67    0.94
  -4  -9   1    9.61    0.90
   4   9  -1    9.14    1.04
  -4  -9   0   -0.21    0.41
  -4  -9   0   -0.41    0.48
   4   9   0   -0.49    0.53
  -4  -9  -1   74.58    2.89
   4   9   1   75.65    2.84
  -4  -9  -2   18.68    1.52
  -4  -9  -3  145.71    4.48
   4   9   3  143.44    4.29
  -4  -9  -4    5.36    1.04
   4   9   4    5.54    0.83
   4   9   5  104.66    3.62
  -4  -9  -5  109.10    3.30
  -4  -9  -5  108.98    3.86
  -4  -9  -6   96.97    3.25
   4   9   6   92.97    3.57
  -4  -9  -6  100.44    3.43
  -4  -9  -7    1.26    0.57
  -4  -9  -7    1.28    0.50
  -4  -9  -7    2.14    0.72
   4   9   7    1.94    0.71
  -4  -9  -7    1.57    0.48
  -4  -9  -8   17.42    1.56
  -4  -9  -8   16.97    1.35
  -4  -9  -8   14.75    1.24
   4   9   8   14.98    1.31
  -4  -9  -8   13.41    1.19
  -4  -9  -9   96.97    3.22
  -4  -9  -9   94.45    2.97
   4   9   9   91.59    3.35
  -4  -9  -9  101.18    3.20
  -4  -9 -10   81.64    2.82
  -4  -9 -10   83.00    2.78
  -4  -9 -11    6.32    0.76
   4   9  11    5.07    0.80
   4   9  11    6.41    0.77
  -4  -9 -11    5.91    0.75
   4   9  12   10.54    0.86
   4   9  12   11.42    0.95
  -4  -9 -12   12.44    0.91
   4   9  12   10.51    0.75
  -4  -9 -12   11.16    0.82
   4  10  -2   47.98    1.84
  -4 -10   1   14.42    0.90
   4  10  -1   15.18    1.16
  -4 -10   0    6.89    0.69
  -4 -10   0    6.80    0.69
  -4 -10  -1   61.55    2.28
  -4 -10  -1   62.67    2.20
  -4 -10  -2  278.28    6.03
   4  10   2  270.29    6.15
  -4 -10  -2  278.53    5.89
  -4 -10  -3   25.44    1.65
   4  10   3   27.08    1.67
  -4 -10  -3   26.80    1.65
  -4 -10  -4   28.39    1.79
  -4 -10  -4   29.48    1.76
   4  10   4   30.43    1.72
  -4 -10  -5   59.52    2.58
   4  10   6   94.82    3.37
  -4 -10  -6   93.42    3.28
  -4 -10  -7   14.35    1.22
  -4 -10  -7   15.02    1.27
   4  10   7   14.48    1.24
  -4 -10  -8    4.64    0.74
  -4 -10  -8    5.52    0.82
  -4 -10  -8    4.65    0.67
  -4 -10  -9   15.00    1.13
  -4 -10  -9   12.39    1.02
  -4 -10  -9   11.93    0.99
   4  10   9   12.18    1.13
  -4 -10 -10    7.27    0.83
  -4 -10 -10    7.24    0.68
  -4 -10 -10    6.19    0.72
   4  10  10    7.17    0.82
   4  10  11   32.84    1.58
   4  10  11   34.78    1.43
  -4 -10 -12   10.02    0.72
   4  10  12    8.16    0.71
   4  10  12    7.97    0.67
   4  11   0   12.58    0.92
   4  11   1   17.24    1.14
  -4 -11  -2    5.06    0.61
   4  11   2    4.10    0.62
  -4 -11  -3    4.05    0.62
   4  11   3    3.62    0.66
  -4 -11  -4    0.33    0.50
  -4 -11  -5   38.08    1.87
   4  11   6   40.64    1.95
  -4 -11  -6   41.28    1.98
  -4 -11  -7   12.36    1.10
  -4 -11  -8   -0.09    0.35
  -4 -11  -8    0.43    0.46
  -4 -11  -9   74.44    2.27
  -4 -11  -9   69.88    2.31
  -4 -11 -10    8.84    0.77
   4  11  10    8.75    0.73
   4  11  11   65.87    2.01
  -4 -11 -11   72.65    2.01
  -4 -12  -3   29.06    1.15
  -4 -12  -4   16.04    0.96
   4  12   5   16.63    1.14
  -4 -12  -5   17.95    1.10
  -4 -12  -6    2.61    0.55
  -4 -12  -7    6.65    0.74
  -4 -12  -8   71.12    2.17
   4  12   8   49.76    1.88
  -4 -12  -9   13.45    0.86
  -5   7   7   10.20    0.81
  -5   7   7    9.12    0.84
  -5   7   7    9.72    0.74
   5  -7  -6  170.57    3.68
  -5   7   6  173.11    3.70
  -5   7   5   25.84    1.53
  -5   7   5   29.76    1.42
   5  -7  -5   28.33    1.37
  -5   7   4    0.52    0.42
   5  -7  -4   -0.15    0.49
  -5   7   3    0.52    0.47
  -5   7   3   -0.66    0.33
   5  -7  -3    0.78    0.54
  -5   7   2   25.58    1.28
   5  -7  -2   23.10    1.30
   5  -7  -1  211.44    4.30
  -5   7   1  205.15    4.30
   5  -7   0    9.20    0.76
  -5   7   0    8.71    0.78
  -5   7   0    9.43    0.75
  -5   6   8   14.22    0.99
  -5   6   8   17.84    1.07
  -5   6   8   16.33    1.05
   5  -6  -7    1.13    0.40
  -5   6   7    1.20    0.57
  -5   6   7    1.06    0.50
   5  -6  -6    0.26    0.41
  -5   6   6   -0.36    0.62
  -5   6   6    0.14    0.48
   5  -6  -5    5.85    0.74
  -5   6   5    6.27    0.90
  -5   6   5    6.73    0.88
   5  -6  -4   18.76    1.32
  -5   6   4   20.10    1.42
  -5   6   4   20.72    1.32
  -5   6   3   72.37    2.85
  -5   6   3   70.54    2.54
   5  -6  -3   69.49    2.55
  -5   6   2   46.99    2.20
  -5   6   2   43.60    1.86
   5  -6  -2   41.62    1.98
  -5   6   1   42.62    1.94
   5  -6  -1   41.32    1.94
   5  -6   0   46.05    1.97
  -5   6   0   45.41    2.06
  -5   6   0   46.54    1.81
   5  -6   1   41.85    1.76
  -5   6  -1   43.24    1.89
  -5   6  -1   40.91    1.77
  -5   6  -2    3.51    0.57
  -5   6  -2    3.51    0.56
  -5   5   9   70.97    2.14
  -5   5   9   69.90    1.96
  -5   5   8   13.47    1.09
   5  -5  -8   12.52    0.93
  -5   5   8   14.43    1.05
  -5   5   8   13.97    1.00
  -5   5   7  112.75    3.45
  -5   5   7  111.21    3.32
   5  -5  -7  106.53    3.17
  -5   5   7  107.60    3.12
   5  -5  -6   37.74    1.91
  -5   5   6   38.16    2.03
  -5   5   6   37.63    1.80
  -5   5   6   37.42    2.05
   5  -5  -6   37.25    1.61
   5  -5  -6   35.03    1.63
  -5   5   5   11.10    1.00
  -5   5   5   10.64    1.29
  -5   5   5   10.15    1.13
   5  -5  -5   10.43    1.03
   5  -5  -5    9.59    0.92
  -5   5   4   84.84    3.20
  -5   5   4   79.36    3.04
   5  -5  -4   84.91    2.88
   5  -5  -4   83.85    2.85
  -5   5   3   32.49    1.94
  -5   5   3   32.85    1.83
   5  -5  -3   32.59    1.61
   5  -5  -3   34.02    1.85
   5  -5  -3   31.01    1.75
  -5   5   2   20.48    1.52
  -5   5   2   20.75    1.76
  -5   5   2   21.41    1.40
   5  -5  -2   20.60    1.41
   5  -5  -2   22.39    1.54
   5  -5  -2   20.55    1.49
   5  -5  -1   16.40    1.40
  -5   5   1   18.08    1.54
  -5   5   1   16.58    1.27
   5  -5  -1   17.56    1.29
   5  -5   0   -0.46    0.58
  -5   5   0   -0.27    0.52
   5  -5   0    0.82    0.60
   5  -5   1   62.63    2.51
  -5   5  -1   67.91    2.79
   5  -5   1   73.46    2.64
  -5   5  -1   68.73    2.47
  -5   5  -2    6.51    0.92
  -5   5  -2    8.36    1.04
   5  -5   2    6.23    0.82
  -5   5  -3    0.73    0.49
  -5   5  -3   -0.41    0.45
  -5   5  -4   36.90    1.51
  -5   5  -4   34.25    1.52
  -5   4   9    0.51    0.31
   5  -4  -9    0.43    0.33
  -5   4   9    1.56    0.47
  -5   4   9    1.45    0.45
  -5   4   8   81.65    2.78
   5  -4  -8   81.72    2.65
  -5   4   8   83.08    2.57
  -5   4   8   84.61    2.69
  -5   4   7   84.16    3.02
   5  -4  -7   74.27    2.36
   5  -4  -7   78.56    2.80
  -5   4   7   78.77    2.79
  -5   4   7   77.91    2.77
  -5   4   6    0.83    0.72
   5  -4  -6    0.59    0.62
  -5   4   6    1.61    0.65
   5  -4  -6    0.98    0.49
   5  -4  -5   69.43    2.84
  -5   4   5   65.77    2.64
  -5   4   5   67.00    3.01
   5  -4  -5   66.86    2.59
   5  -4  -4   58.30    2.63
  -5   4   4   62.81    2.49
  -5   4   4   60.04    2.81
  -5   4   4   58.32    2.78
   5  -4  -4   59.60    2.57
   5  -4  -4   59.38    2.37
  -5   4   3    4.65    1.01
   5  -4  -3    5.31    0.83
  -5   4   3    5.26    0.97
   5  -4  -3    6.43    0.97
   5  -4  -3    5.18    0.84
  -5   4   2    1.46    1.14
  -5   4   2    3.67    0.93
   5  -4  -2    2.68    0.67
  -5   4   2    2.45    0.72
   5  -4  -2    3.47    0.79
   5  -4  -2    3.40    0.83
  -5   4   1    2.30    1.03
  -5   4   1    3.19    0.82
   5  -4  -1    3.30    0.82
  -5   4   1    2.74    0.70
   5  -4  -1    2.80    0.81
   5  -4  -1    2.02    0.70
  -5   4   0    2.50    0.88
  -5   4   0    2.18    0.70
   5  -4   0    2.03    0.81
   5  -4   0    3.22    0.96
   5  -4   0    2.20    0.75
   5  -4   1   19.91    1.48
   5  -4   1   21.69    1.60
  -5   4  -1   22.13    1.58
   5  -4   2    0.18    0.57
  -5   4  -2    0.25    0.46
   5  -4   2    1.09    0.67
   5  -4   3   32.92    1.77
   5  -4   3   37.55    1.61
  -5   4  -3   33.42    1.96
   5  -4   3   34.80    1.81
  -5   4  -4   18.06    1.33
  -5   4  -4   17.76    1.32
  -5   4  -4   16.68    1.31
   5  -4   4   18.83    1.08
  -5   4  -5    5.74    0.68
   5  -4   5    5.96    0.58
  -5   4  -5    5.19    0.69
   5  -3  -9   66.88    2.17
  -5   3   9   63.41    2.06
  -5   3   9   65.64    2.13
   5  -3  -8   22.32    1.38
  -5   3   8   23.26    1.27
  -5   3   8   22.64    1.38
  -5   3   8   23.22    1.47
   5  -3  -7   57.03    2.43
  -5   3   7   54.81    2.28
  -5   3   7   55.30    2.41
   5  -3  -7   51.62    2.08
  -5   3   7   53.61    2.49
  -5   3   6    9.06    1.12
  -5   3   6   11.57    1.28
   5  -3  -6    9.94    1.16
   5  -3  -6   10.16    1.07
  -5   3   6   11.34    1.32
  -5   3   5    0.72    0.64
   5  -3  -5    1.28    0.71
   5  -3  -5    1.45    0.79
  -5   3   5    0.72    0.78
   5  -3  -4  204.64    5.47
  -5   3   4  206.50    5.60
  -5   3   4  196.49    5.19
   5  -3  -4  208.91    5.43
  -5   3   4  209.99    5.77
  -5   3   3    2.28    0.66
  -5   3   3    1.49    0.90
   5  -3  -3    1.36    0.52
  -5   3   3    2.01    0.88
   5  -3  -3    2.26    0.73
   5  -3  -3    1.92    0.85
   5  -3  -2   15.94    1.25
   5  -3  -2   17.02    1.46
  -5   3   2   15.70    1.54
   5  -3  -2   15.67    1.35
  -5   3   2   14.29    1.42
   5  -3  -2   17.10    1.55
   5  -3  -1  106.49    3.41
  -5   3   1   98.40    3.92
  -5   3   1  104.62    3.74
  -5   3   1  102.74    3.71
   5  -3  -1  114.23    3.76
   5  -3  -1  109.06    3.77
   5  -3   0  410.78    8.34
  -5   3   0  439.55    9.24
  -5   3   0  411.80    8.73
   5  -3   0  434.94    8.87
   5  -3   0  424.47    8.82
   5  -3   1  153.88    4.39
  -5   3  -1  165.43    4.92
  -5   3  -1  154.35    4.52
   5  -3   1  163.48    4.77
   5  -3   1  161.68    4.64
  -5   3  -2   10.38    1.20
   5  -3   2   11.88    1.29
   5  -3   2   10.06    1.14
  -5   3  -3   37.12    1.95
   5  -3   3   34.00    1.91
   5  -3   3   37.62    1.76
  -5   3  -3   38.20    2.33
   5  -3   3   38.16    2.05
   5  -3   4   64.86    2.33
  -5   3  -4   61.81    2.79
  -5   3  -4   61.35    2.72
   5  -3   4   65.95    2.60
  -5   3  -5   73.22    2.76
   5  -3   5   74.80    2.40
  -5   3  -5   70.53    2.61
  -5   3  -5   69.61    2.70
  -5   3  -6    0.39    0.39
   5  -3   6    0.92    0.38
  -5   3  -6    0.78    0.40
   5  -2  -9    9.05    0.82
  -5   2   9    9.78    0.83
  -5   2   8   29.04    1.59
   5  -2  -8   30.32    1.64
  -5   2   8   28.33    1.56
  -5   2   8   27.46    1.52
   5  -2  -7    4.25    0.79
  -5   2   7    4.54    0.80
  -5   2   7    6.13    0.79
  -5   2   7    4.40    0.92
   5  -2  -6    3.67    0.87
  -5   2   6    4.17    0.86
  -5   2   6    3.56    0.82
  -5   2   6    4.72    0.95
  -5   2   6    3.55    0.87
   5  -2  -5  117.88    4.00
  -5   2   5  117.91    3.93
  -5   2   5  116.27    3.92
  -5   2   5  126.47    4.27
   5  -2  -4   16.38    1.49
  -5   2   4   14.06    1.36
  -5   2   4   15.79    1.57
  -5   2   4   15.03    1.55
   5  -2  -4   16.38    1.34
   5  -2  -3  209.69    5.47
  -5   2   3  209.30    5.63
  -5   2   3  201.30    5.26
  -5   2   3  203.35    5.71
   5  -2  -3  197.63    5.19
   5  -2  -2  178.22    4.89
  -5   2   2  177.72    5.14
   5  -2  -2  180.55    5.13
  -5   2   2  170.47    5.15
   5  -2  -2  178.70    4.96
   5  -2  -1  169.32    4.66
  -5   2   1  156.20    5.06
  -5   2   1  165.76    4.94
   5  -2  -1  175.85    4.99
  -5   2   1  159.52    4.94
   5  -2  -1  170.71    4.89
  -5   2   0  255.19    6.54
  -5   2   0  237.45    6.15
  -5   2   0  241.01    6.19
   5  -2   0  256.32    6.29
   5  -2   0  247.29    6.16
   5  -2   1   83.66    2.99
  -5   2  -1   90.67    3.56
  -5   2  -1   82.88    3.31
   5  -2   1   92.39    3.51
   5  -2   1   88.09    3.30
   5  -2   2   62.48    2.83
   5  -2   2   56.02    2.44
  -5   2  -2   61.41    2.84
   5  -2   2   59.22    2.41
   5  -2   2   59.78    2.70
  -5   2  -3   11.04    1.22
   5  -2   3    9.42    1.04
   5  -2   3   12.12    1.04
   5  -2   3   11.69    1.29
  -5   2  -3   10.57    1.36
  -5   2  -4   63.69    2.93
  -5   2  -4   61.21    2.59
   5  -2   4   63.93    2.60
   5  -2   4   68.62    2.53
  -5   2  -4   65.17    3.01
   5  -2   4   68.89    2.82
  -5   2  -5    4.21    0.87
   5  -2   5    4.03    0.70
  -5   2  -5    3.81    0.75
   5  -2   5    4.27    0.74
  -5   2  -5    4.46    0.96
  -5   2  -6    2.16    0.74
  -5   2  -6    1.22    0.54
   5  -2   6    1.44    0.50
  -5   2  -7   16.77    1.14
   5  -2   7   17.45    1.04
  -5   2  -7   16.94    1.04
   5  -1  -9    5.31    0.65
  -5   1   9    6.17    0.69
  -5   1   8   64.38    2.41
   5  -1  -8   64.86    2.46
  -5   1   8   59.57    2.11
  -5   1   7   10.51    1.11
  -5   1   7    9.64    1.09
   5  -1  -7    9.66    1.17
  -5   1   6   59.52    2.68
   5  -1  -6   63.55    2.82
  -5   1   6   60.55    2.43
  -5   1   6   61.29    2.71
  -5   1   5   45.58    2.46
  -5   1   5   42.36    2.16
   5  -1  -5   48.33    2.50
  -5   1   5   48.11    2.31
  -5   1   5   45.15    2.41
  -5   1   4  346.17    7.98
   5  -1  -4  357.42    7.76
  -5   1   4  344.09    7.56
  -5   1   4  348.32    7.65
  -5   1   3  130.68    3.95
   5  -1  -3  135.93    4.20
  -5   1   3  132.84    4.27
  -5   1   3  130.56    4.18
  -5   1   3  137.78    4.53
   5  -1  -2    4.98    0.86
  -5   1   2    4.86    1.26
  -5   1   2    5.55    1.02
  -5   1   2    4.33    0.99
  -5   1   1  109.05    7.23
   5  -1  -1  115.04    3.71
  -5   1   1  122.08    4.05
  -5   1   1  115.10    4.11
  -5   1   1  114.58    4.06
   5  -1   0   26.94    1.70
  -5   1   0   28.84    2.06
  -5   1   0   27.08    1.93
  -5   1   0   26.07    1.89
   5  -1   0   27.68    1.95
  -5   1   0   28.43    3.88
   5  -1   0   27.20    1.87
  -5   1  -1    5.82    1.08
  -5   1  -1    5.97    1.04
   5  -1   1    7.19    1.19
   5  -1   1    6.88    0.86
   5  -1   1    6.49    1.00
   5  -1   2  148.88    4.62
   5  -1   2  146.69    4.16
   5  -1   2  145.52    4.37
  -5   1  -2  151.04    4.69
  -5   1  -3  129.08    4.48
   5  -1   3  128.09    4.22
  -5   1  -3  132.07    4.28
   5  -1   3  126.96    3.90
   5  -1   3  122.79    3.90
  -5   1  -4  206.90    5.51
   5  -1   4  218.14    5.20
  -5   1  -4  197.34    5.69
  -5   1  -4  204.11    5.84
   5  -1   4  205.95    5.51
  -5   1  -5   75.98    3.17
   5  -1   5   74.70    2.77
  -5   1  -5   70.17    2.81
  -5   1  -5   78.89    3.26
   5  -1   5   73.52    2.88
  -5   1  -6  140.90    4.29
   5  -1   6  148.52    3.97
  -5   1  -6  141.45    3.96
  -5   1  -6  146.66    4.43
   5  -1   6  139.82    3.88
  -5   1  -7    5.16    0.83
  -5   1  -7    4.13    0.64
   5  -1   7    4.78    0.70
   5  -1   8   10.92    0.82
  -5   1  -8   10.18    0.89
   5   0  -9    1.44    0.41
  -5   0   9    1.77    0.39
  -5   0   8  154.40    3.94
   5   0  -8  150.56    3.97
  -5   0   7   47.53    2.23
   5   0  -7   46.55    2.25
  -5   0   7   46.00    1.94
  -5   0   6   51.89    2.45
   5   0  -6   53.07    2.52
   5   0  -6   50.57    2.30
  -5   0   6   49.88    2.34
  -5   0   5   52.41    2.58
  -5   0   5   54.40    2.35
   5   0  -5   47.89    2.53
  -5   0   5   53.67    2.64
   5   0  -5   52.17    2.57
  -5   0   4  566.29   10.79
  -5   0   4  561.14   10.53
   5   0  -4  568.83   10.96
  -5   0   4  564.52   10.93
   5   0  -4  560.40   11.00
  -5   0   4  573.58   11.11
  -5   0   3  134.64    4.13
  -5   0   3  135.42    4.17
   5   0  -3  129.90    4.19
  -5   0   3  136.52    4.23
   5   0  -3  136.47    4.46
  -5   0   3  137.79    4.51
  -5   0   2   80.69    2.96
  -5   0   2   80.08    3.21
   5   0  -2   78.50    3.05
  -5   0   2   78.01    3.14
  -5   0   2   80.59    3.35
  -5   0   1    6.39    1.04
  -5   0   1    5.54    1.00
   5   0  -1    6.86    1.02
   5   0  -1    6.53    0.91
   5   0   0   79.76    3.19
  -5   0   0   81.16    3.33
  -5   0   0   83.09    6.11
   5   0   0   82.79    2.94
  -5   0   0   84.88    3.35
  -5   0   0   80.68    3.25
  -5   0  -1  166.21    4.91
  -5   0  -1  163.60    4.79
   5   0   1  157.02    4.65
   5   0   1  162.33    4.83
   5   0   1  162.55    4.44
  -5   0  -1  151.25    8.57
   5   0   2  130.90    4.37
   5   0   2  133.16    4.04
  -5   0  -2  139.34    4.42
  -5   0  -2  132.04    4.25
   5   0   2  131.67    4.09
  -5   0  -3   12.26    1.43
   5   0   3   11.08    1.33
  -5   0  -3   10.99    1.43
   5   0   3   12.95    1.28
   5   0   3   11.21    1.14
  -5   0  -4   31.03    2.08
  -5   0  -4   28.29    1.76
  -5   0  -4   31.59    2.19
   5   0   4   30.90    2.00
  -5   0  -4   30.42    2.01
   5   0   4   30.26    1.93
   5   0   4   31.98    1.79
   5   0   5    6.33    1.00
   5   0   5    5.74    0.97
  -5   0  -5    7.06    1.23
  -5   0  -5    5.70    1.00
   5   0   6    0.07    0.52
  -5   0  -6    0.26    0.76
   5   0   6   -0.05    0.61
  -5   0  -6    1.01    0.51
  -5   0  -6    1.16    0.72
   5   0   7   97.63    2.92
  -5   0  -7   94.77    2.95
  -5   0  -8   30.38    1.64
   5   0   8   29.28    1.50
  -5   0  -9  109.09    2.87
   5   0   9  108.42    2.72
   5   1  -9    5.20    0.53
  -5  -1   8   60.47    2.17
   5   1  -8   57.27    2.16
  -5  -1   7    5.13    0.77
   5   1  -7    4.99    0.85
   5   1  -7    5.59    0.75
  -5  -1   6   56.96    2.56
   5   1  -6   52.86    2.52
  -5  -1   6   55.04    2.24
   5   1  -6   55.46    2.49
   5   1  -5    2.99    0.84
  -5  -1   5    3.16    0.81
  -5  -1   5    2.79    0.67
   5   1  -5    1.89    0.75
  -5  -1   4  139.06    4.35
   5   1  -4  134.78    4.31
  -5  -1   4  134.38    3.90
   5   1  -4  136.26    4.51
  -5  -1   4  135.63    4.29
   5   1  -3   51.47    2.73
  -5  -1   3   52.75    2.39
   5   1  -3   48.57    2.44
  -5  -1   3   51.44    2.49
   5   1  -3   53.58    2.50
  -5  -1   3   50.38    2.54
   5   1  -2  230.90    6.22
  -5  -1   2  243.90    5.74
  -5  -1   2  232.20    5.77
   5   1  -2  228.07    5.67
  -5  -1   2  223.34    5.68
   5   1  -2  228.68    5.88
  -5  -1   2  229.23    6.04
   5   1  -1   31.45    2.13
  -5  -1   1   32.10    1.81
   5   1  -1   32.52    2.05
  -5  -1   1   33.10    2.05
  -5  -1   1   33.06    1.97
   5   1  -1   33.71    1.85
  -5  -1   1   32.13    1.99
  -5  -1   0    8.68    1.25
  -5  -1   0    8.39    1.15
  -5  -1   0    7.67    1.06
   5   1   0    8.87    1.20
   5   1   0    7.10    0.95
   5   1   1  125.40    3.98
   5   1   1  122.74    4.26
  -5  -1  -1  137.25    4.24
  -5  -1  -1  128.11    4.12
   5   1   2   20.86    1.77
   5   1   2   19.88    1.60
  -5  -1  -2   25.26    1.80
   5   1   2   22.71    1.58
  -5  -1  -3    9.33    1.17
   5   1   3    6.30    1.07
  -5  -1  -3    9.56    1.28
   5   1   3    8.06    1.09
   5   1   3    8.21    1.00
  -5  -1  -4    5.03    0.96
  -5  -1  -4    4.69    0.89
   5   1   4    4.66    0.74
   5   1   4    5.31    0.99
   5   1   4    4.08    0.95
  -5  -1  -4    5.42    1.17
  -5  -1  -4    4.25    0.85
  -5  -1  -5    1.00    0.70
   5   1   5    0.58    0.56
  -5  -1  -5    0.89    0.97
  -5  -1  -5    0.82    0.59
   5   1   5    0.58    0.78
   5   1   6    5.63    0.80
   5   1   6    6.54    1.07
   5   1   6    4.88    0.77
  -5  -1  -6    4.91    1.03
  -5  -1  -6    3.58    0.71
  -5  -1  -6    5.09    0.94
   5   1   7   57.59    2.24
  -5  -1  -7   59.08    2.57
   5   1   7   58.34    2.60
   5   1   7   54.82    2.18
  -5  -1  -8   30.05    1.71
   5   1   8   29.06    1.47
  -5  -1  -8   28.70    1.52
  -5  -1  -9    4.36    0.68
   5   1   9    2.97    0.45
   5   1  10   33.28    1.27
  -5  -1 -10   32.94    1.30
  -5  -2   8   20.42    1.08
   5   2  -8   18.75    1.11
  -5  -2   7   11.16    1.00
   5   2  -7    9.32    0.94
   5   2  -7   11.67    1.04
  -5  -2   6  117.86    3.69
   5   2  -6  111.78    3.63
   5   2  -6  114.60    3.67
  -5  -2   5    7.20    1.05
   5   2  -5    5.97    0.91
   5   2  -5    7.39    1.13
  -5  -2   4  458.88    9.43
   5   2  -4  457.16    9.32
   5   2  -4  467.07    9.42
  -5  -2   4  461.17    9.06
   5   2  -4  462.30    9.73
  -5  -2   3   24.97    1.74
   5   2  -3   25.31    1.75
   5   2  -3   23.61    1.83
  -5  -2   3   22.35    1.66
   5   2  -3   24.19    1.92
   5   2  -2    7.82    1.23
  -5  -2   2    9.28    1.06
   5   2  -2    8.15    1.15
  -5  -2   2   10.37    1.14
  -5  -2   2    9.27    1.17
   5   2  -2    8.55    1.06
   5   2  -1   26.33    1.92
  -5  -2   1   24.36    1.55
  -5  -2   1   25.27    1.68
  -5  -2   1   24.19    1.66
   5   2  -1   23.89    1.63
  -5  -2   1   24.70    1.79
   5   2   0   17.28    1.65
  -5  -2   0   18.46    1.39
  -5  -2   0   17.33    1.43
  -5  -2   0   18.20    1.47
   5   2   0   14.75    1.56
   5   2   0   16.24    1.42
   5   2   1   26.37    2.00
   5   2   1   24.74    1.81
  -5  -2  -1   28.81    1.65
  -5  -2  -1   26.55    1.76
  -5  -2  -1   27.28    1.80
  -5  -2  -2   99.05    3.50
   5   2   2   95.90    3.60
  -5  -2  -2   96.46    3.32
  -5  -2  -3   64.30    2.67
  -5  -2  -3   65.97    2.87
   5   2   3   64.48    3.12
   5   2   3   66.60    2.98
   5   2   3   62.28    2.59
  -5  -2  -4   78.73    3.17
   5   2   4   75.98    3.25
  -5  -2  -4   76.33    3.05
  -5  -2  -4   71.63    3.02
   5   2   4   73.80    3.14
  -5  -2  -4   76.66    2.91
  -5  -2  -5  138.14    4.21
  -5  -2  -5  135.55    4.32
   5   2   5  129.70    4.21
   5   2   5  143.13    4.52
   5   2   5  139.05    4.01
  -5  -2  -5  137.81    4.12
  -5  -2  -6   64.57    2.71
  -5  -2  -6   67.82    2.98
   5   2   6   63.08    2.65
   5   2   6   69.44    3.01
   5   2   6   68.74    2.67
  -5  -2  -6   67.44    2.81
  -5  -2  -7   23.14    1.48
  -5  -2  -7   24.93    1.68
   5   2   7   24.56    1.77
   5   2   7   24.58    1.55
  -5  -2  -8   21.50    1.51
   5   2   8   21.54    1.55
  -5  -2  -8   20.71    1.42
   5   2   8   18.71    1.30
  -5  -2  -9   24.99    1.34
   5   2   9   25.91    1.38
  -5  -2  -9   25.43    1.47
   5   2  10    3.79    0.48
  -5  -2 -10    4.56    0.55
   5   3  -7   80.58    2.51
   5   3  -7   79.38    2.54
  -5  -3   7   84.35    2.51
   5   3  -6   74.19    2.77
   5   3  -6   68.51    2.60
  -5  -3   6   71.37    2.61
  -5  -3   5    1.02    0.59
   5   3  -5    0.35    0.48
   5   3  -5    0.88    0.70
   5   3  -5    1.61    0.61
  -5  -3   4  342.46    7.62
   5   3  -4  333.43    7.38
   5   3  -4  340.82    7.56
   5   3  -4  343.42    7.94
  -5  -3   3  123.37    4.11
   5   3  -3  116.60    3.82
   5   3  -3  121.11    4.19
   5   3  -3  126.72    4.42
  -5  -3   2  185.47    5.15
   5   3  -2  180.50    4.78
   5   3  -2  178.77    5.39
   5   3  -2  183.51    5.51
  -5  -3   1   24.62    1.68
   5   3  -1   22.39    1.87
   5   3  -1   24.06    1.96
  -5  -3   0   97.21    3.36
  -5  -3   0   88.97    3.01
   5   3   0   92.13    3.68
   5   3   0   86.34    3.40
   5   3   0   87.95    3.62
  -5  -3  -1  466.27    9.03
  -5  -3  -1  451.84    8.90
   5   3   1  458.58    9.54
   5   3   1  470.22    9.99
   5   3   1  455.84    9.71
  -5  -3  -2   21.29    1.42
   5   3   2   19.71    1.82
   5   3   2   20.31    1.69
  -5  -3  -2   20.65    1.55
   5   3   3    2.30    0.78
   5   3   3    2.81    0.90
  -5  -3  -3    2.36    0.72
  -5  -3  -4    7.62    1.00
  -5  -3  -4    7.82    1.07
   5   3   4    8.14    1.33
   5   3   4    6.44    1.12
   5   3   4    5.98    0.91
  -5  -3  -5   35.97    2.12
  -5  -3  -5   33.94    1.97
   5   3   5   35.67    2.10
   5   3   5   37.70    2.33
   5   3   5   36.14    2.02
  -5  -3  -6  165.61    4.80
   5   3   6  166.56    4.63
   5   3   6  179.01    5.18
   5   3   6  167.84    4.68
  -5  -3  -6  173.72    4.56
  -5  -3  -7   25.17    1.65
  -5  -3  -7   23.64    1.58
   5   3   7   25.06    1.87
   5   3   7   23.32    1.61
  -5  -3  -8   43.41    1.98
   5   3   8   38.31    1.81
  -5  -3  -8   41.75    2.00
   5   3   8   42.07    2.19
   5   3   8   40.99    2.04
  -5  -3  -8   42.89    2.16
   5   3   9    6.16    0.87
   5   3   9    5.69    0.69
  -5  -3  -9    6.37    0.81
   5   3   9    6.34    0.82
  -5  -3  -9    6.43    0.81
  -5  -3 -10    7.11    0.71
   5   3  10    7.03    0.73
  -5  -3 -10    6.12    0.64
  -5  -3 -11   15.08    0.87
   5   3  11   14.35    0.83
   5   4  -7   38.68    1.53
   5   4  -7   38.68    1.46
  -5  -4   7   40.33    1.37
  -5  -4   6    5.77    0.70
   5   4  -6    5.04    0.82
   5   4  -6    4.64    0.67
  -5  -4   5    4.53    0.74
   5   4  -5    4.32    0.79
   5   4  -5    3.55    0.85
   5   4  -5    3.92    0.67
  -5  -4   4   56.79    2.56
   5   4  -4   56.95    2.42
   5   4  -4   55.51    2.58
   5   4  -4   57.26    2.78
  -5  -4   3  184.32    5.11
   5   4  -3  175.35    4.70
   5   4  -3  177.16    5.19
   5   4  -3  188.77    5.51
  -5  -4   2   91.47    3.45
   5   4  -2   92.78    3.67
   5   4  -2   96.79    3.91
  -5  -4   1   14.75    1.40
   5   4  -1   11.93    1.48
   5   4  -1   12.50    1.53
  -5  -4   0   13.98    1.28
   5   4   0   15.25    1.62
   5   4   0   13.05    1.48
  -5  -4  -1   28.94    1.82
   5   4   1   30.71    2.12
   5   4   1   31.34    2.11
  -5  -4  -2  317.40    6.87
   5   4   2  299.48    7.41
   5   4   2  308.05    7.63
   5   4   2  309.87    7.44
   5   4   2  303.92    7.40
  -5  -4  -3    1.12    0.71
   5   4   3    1.13    0.88
   5   4   3    0.38    0.79
  -5  -4  -3    1.28    0.52
  -5  -4  -4    7.94    1.13
   5   4   4    7.33    1.16
   5   4   4    8.35    1.28
  -5  -4  -5    1.16    0.74
   5   4   5    1.99    0.97
   5   4   5    0.89    0.78
  -5  -4  -6    2.20    0.81
   5   4   6    2.06    0.97
   5   4   6    3.07    0.89
  -5  -4  -7  148.03    4.39
   5   4   7  152.69    4.67
   5   4   7  149.68    4.44
  -5  -4  -8   50.23    2.29
   5   4   8   51.70    2.28
  -5  -4  -8   53.45    2.47
  -5  -4  -8   49.46    2.09
   5   4   8   51.86    2.46
   5   4   8   54.19    2.45
   5   4   9   21.60    1.39
  -5  -4  -9   23.05    1.39
  -5  -4  -9   21.96    1.47
  -5  -4  -9   22.72    1.32
   5   4   9   22.62    1.51
   5   4   9   24.38    1.57
   5   4  10   16.88    1.07
   5   4  10   19.76    1.25
  -5  -4 -10   19.18    1.19
  -5  -4 -11   48.60    1.73
   5   4  11   49.52    1.67
  -5  -5   6    0.55    0.33
   5   5  -6    1.82    0.46
   5   5  -6    0.57    0.49
  -5  -5   5   17.65    1.14
   5   5  -5   16.73    1.10
   5   5  -5   19.89    1.25
   5   5  -5   17.62    1.40
  -5  -5   4   25.88    1.58
   5   5  -4   27.92    1.52
   5   5  -4   25.70    1.65
   5   5  -4   25.40    1.85
  -5  -5   3    1.18    0.60
   5   5  -3    1.01    0.89
  -5  -5   2   53.02    2.56
   5   5  -2   51.03    2.67
   5   5  -2   50.79    2.73
  -5  -5   1  201.65    5.43
   5   5  -1  206.38    5.79
   5   5  -1  196.32    5.78
  -5  -5   0  360.77    7.90
   5   5   0  369.81    8.39
  -5  -5   0  358.35    7.36
   5   5   0  358.60    8.35
  -5  -5  -1   85.73    3.31
   5   5   1   92.51    3.70
  -5  -5  -1   85.97    3.11
   5   5   1   84.61    3.54
   5   5   2   44.90    2.50
   5   5   2   46.48    2.57
  -5  -5  -2   50.10    2.38
  -5  -5  -2   44.50    2.27
  -5  -5  -3   35.57    2.05
   5   5   3   35.29    2.19
  -5  -5  -3   36.50    2.01
   5   5   3   38.15    2.46
   5   5   3   34.47    2.32
   5   5   3   35.94    2.22
  -5  -5  -4    8.49    1.08
   5   5   4    9.06    1.35
   5   5   4    8.87    1.34
  -5  -5  -4    8.73    1.03
   5   5   5   35.91    2.35
  -5  -5  -5   36.36    2.15
   5   5   5   39.25    2.49
  -5  -5  -5   35.89    1.92
  -5  -5  -6  517.16   10.10
   5   5   6  529.46   10.71
   5   5   6  511.48   10.57
   5   5   6  498.18   10.16
  -5  -5  -7   25.99    1.79
   5   5   7   26.49    1.91
   5   5   7   24.91    1.80
  -5  -5  -7   27.39    1.79
  -5  -5  -8   44.48    2.21
   5   5   8   41.51    2.16
  -5  -5  -8   42.31    2.20
   5   5   8   45.53    2.35
   5   5   8   42.40    2.28
   5   5   9    2.06    0.69
  -5  -5  -9    2.72    0.64
   5   5   9    2.61    0.66
   5   5   9    2.37    0.65
  -5  -5  -9    3.39    0.73
   5   5  10    0.64    0.42
  -5  -5 -10    0.71    0.43
   5   5  10    0.19    0.46
   5   5  10    1.09    0.55
  -5  -5 -10    1.59    0.53
   5   5  11    2.72    0.51
  -5  -5 -11    2.90    0.48
  -5  -5 -11    2.45    0.51
   5   5  11    2.35    0.48
   5   6  -5    2.62    0.62
   5   6  -5    3.23    0.57
  -5  -6   5    2.66    0.41
   5   6  -4  125.83    3.91
   5   6  -4  131.35    3.70
  -5  -6   4  132.37    3.46
   5   6  -3  117.31    3.97
   5   6  -3  110.49    3.70
  -5  -6   3  112.89    3.46
   5   6  -2   66.01    3.03
   5   6  -2   61.45    2.87
  -5  -6   2   65.00    2.70
   5   6  -1   12.42    1.52
   5   6  -1   11.29    1.42
  -5  -6   1   10.61    1.25
   5   6   0   19.75    1.75
   5   6   0   22.87    1.85
  -5  -6   0   21.99    1.68
  -5  -6  -1  133.64    4.25
   5   6   1  133.43    4.52
   5   6   1  132.80    4.45
  -5  -6  -1  134.82    3.82
  -5  -6  -2  136.52    4.25
   5   6   2  140.89    4.54
   5   6   2  132.09    4.42
  -5  -6  -2  134.83    4.00
   5   6   3  123.01    4.15
  -5  -6  -3  130.11    4.04
   5   6   3  120.15    4.19
  -5  -6  -3  124.34    3.90
   5   6   3  124.84    4.52
  -5  -6  -4  380.79    8.11
   5   6   4  394.55    8.90
   5   6   4  393.84    8.97
  -5  -6  -4  391.41    8.16
  -5  -6  -5   20.35    1.71
  -5  -6  -5   16.48    1.39
  -5  -6  -5   16.40    1.34
   5   6   5   16.55    1.69
   5   6   5   17.39    1.76
   5   6   6 1312.36   21.66
   5   6   6 1317.80   21.77
  -5  -6  -6 1336.08   21.07
  -5  -6  -6 1309.29   20.79
  -5  -6  -7   76.79    3.10
  -5  -6  -7   80.16    2.85
   5   6   7   81.89    3.34
   5   6   7   80.86    3.31
  -5  -6  -7   79.90    3.05
  -5  -6  -8   68.22    2.80
  -5  -6  -8   70.70    2.81
  -5  -6  -8   68.02    2.64
   5   6   8   69.61    2.90
   5   6   8   68.12    2.92
  -5  -6  -9    0.76    0.60
   5   6   9    0.73    0.66
  -5  -6  -9   -0.16    0.52
   5   6   9    0.49    0.60
  -5  -6  -9    0.63    0.48
   5   6   9   -0.49    0.59
  -5  -6 -10    3.11    0.64
   5   6  10    3.61    0.63
   5   6  10    3.51    0.72
  -5  -6 -10    4.64    0.73
   5   6  10    2.83    0.58
   5   6  10    2.82    0.65
   5   6  11  197.70    4.17
  -5  -6 -11  197.09    4.16
  -5  -6 -11  198.31    4.24
   5   6  11  196.82    4.25
   5   7  -4   69.07    2.45
   5   7  -4   70.08    2.30
  -5  -7   4   67.66    1.93
   5   7  -3   14.58    1.28
   5   7  -3   16.48    1.31
  -5  -7   3   14.95    1.05
   5   7  -2    0.63    0.64
   5   7  -2    0.97    0.75
  -5  -7   2    1.06    0.50
   5   7  -1   91.86    3.46
   5   7  -1   93.84    3.54
  -5  -7   1   93.06    3.23
   5   7   0  200.22    5.51
   5   7   0  203.45    5.68
  -5  -7   0  207.68    5.35
   5   7   1   30.67    2.01
   5   7   1   35.44    2.19
  -5  -7  -1   33.94    2.08
  -5  -7  -2   24.50    1.79
   5   7   2   23.70    1.78
   5   7   2   23.80    1.79
  -5  -7  -2   22.91    1.43
  -5  -7  -3  198.60    5.33
   5   7   3  199.42    5.52
   5   7   3  194.35    5.30
  -5  -7  -3  200.15    4.96
  -5  -7  -4   52.01    2.52
   5   7   4   54.15    2.57
   5   7   4   55.76    2.89
   5   7   4   51.45    2.80
  -5  -7  -4   50.85    2.35
  -5  -7  -5    0.31    0.59
  -5  -7  -5    1.00    0.72
  -5  -7  -5    0.54    0.52
   5   7   5    0.03    0.75
   5   7   5    1.34    0.95
   5   7   6  102.52    3.82
   5   7   6  109.58    4.07
  -5  -7  -6  107.08    3.62
  -5  -7  -6  109.91    3.43
  -5  -7  -7    1.53    0.67
  -5  -7  -7    2.38    0.56
   5   7   7    1.84    0.88
  -5  -7  -7    0.63    0.53
  -5  -7  -8  461.94    8.88
   5   7   8  438.02    8.90
  -5  -7  -8  447.36    8.42
   5   7   8  449.27    9.19
  -5  -7  -8  454.97    8.70
  -5  -7  -9    0.58    0.50
   5   7   9    0.47    0.63
  -5  -7  -9    0.35    0.46
  -5  -7  -9   -0.26    0.45
   5   7   9    0.13    0.50
   5   7  10    3.75    0.57
  -5  -7 -10    3.25    0.59
   5   7  10    2.83    0.64
  -5  -7 -10    3.10    0.63
   5   7  10    3.78    0.71
   5   7  11   44.77    1.70
   5   7  11   38.14    1.48
  -5  -7 -11   40.83    1.58
   5   7  11   39.26    1.61
  -5  -7 -11   39.85    1.57
   5   8  -3   16.91    1.10
   5   8  -3   15.78    1.09
  -5  -8   2   68.86    2.23
   5   8  -2   70.40    2.62
   5   8  -2   64.53    2.46
  -5  -8   1   12.08    1.07
   5   8  -1   11.49    1.25
   5   8  -1   11.56    1.12
  -5  -8   0   24.75    1.59
   5   8   0   26.27    1.82
   5   8   0   23.65    1.62
  -5  -8  -1  303.97    6.74
   5   8   1  303.77    7.04
   5   8   1  294.39    6.66
  -5  -8  -2   18.09    1.54
   5   8   2   17.97    1.56
   5   8   2   17.12    1.37
  -5  -8  -3    7.68    1.09
   5   8   3    8.02    1.07
  -5  -8  -4   11.50    1.27
   5   8   4   12.64    1.28
  -5  -8  -4   11.18    1.04
   5   8   4   10.50    1.31
  -5  -8  -5   49.88    2.47
   5   8   5   54.29    2.79
   5   8   5   55.58    2.70
  -5  -8  -5   53.29    2.29
   5   8   6  771.12   13.85
   5   8   6  786.42   14.30
  -5  -8  -6  795.20   13.48
  -5  -8  -6  811.76   13.02
  -5  -8  -7   71.22    2.75
   5   8   7   68.86    2.92
  -5  -8  -7   64.15    2.43
  -5  -8  -7   64.29    2.44
  -5  -8  -8   56.77    2.41
   5   8   8   57.11    2.44
  -5  -8  -8   57.81    2.16
   5   8   8   56.01    2.60
  -5  -8  -8   56.74    2.29
  -5  -8  -9   11.21    1.05
  -5  -8  -9   12.43    0.98
   5   8   9   10.37    0.93
   5   8   9   12.11    1.19
  -5  -8  -9   11.82    1.03
   5   8  10   46.82    2.01
  -5  -8 -10   46.98    1.78
   5   8  10   45.88    1.97
  -5  -8 -10   48.11    1.87
   5   8  11    4.71    0.60
  -5  -8 -11    4.44    0.54
   5   8  11    3.54    0.52
   5   8  11    4.78    0.64
  -5  -8 -11    4.78    0.56
   5   9  -2    6.37    0.71
  -5  -9   1   24.54    1.19
   5   9  -1   27.97    1.54
   5   9  -1   25.33    1.31
  -5  -9   0   13.25    1.05
   5   9   0   15.35    1.26
   5   9   0   13.30    1.07
  -5  -9  -1    3.35    0.65
   5   9   1    3.14    0.76
   5   9   1    1.97    0.53
  -5  -9  -2   11.21    1.14
   5   9   2   12.05    1.20
  -5  -9  -3   27.50    1.74
   5   9   3   26.13    1.64
   5   9   4   -0.68    0.71
  -5  -9  -4    0.39    0.56
   5   9   4    0.66    0.55
  -5  -9  -5   11.09    0.95
   5   9   5   10.99    1.12
   5   9   5   12.69    1.37
  -5  -9  -5   10.85    1.18
  -5  -9  -6  123.96    3.47
   5   9   6  122.39    3.69
   5   9   6  128.52    4.07
  -5  -9  -6  124.82    3.62
  -5  -9  -7    0.37    0.35
  -5  -9  -7    0.48    0.49
   5   9   7    1.36    0.65
  -5  -9  -7    0.43    0.49
  -5  -9  -8    0.02    0.34
   5   9   8    0.77    0.65
  -5  -9  -8    0.53    0.40
   5   9   8    0.76    0.55
  -5  -9  -8    0.38    0.47
   5   9   9    7.64    0.73
   5   9   9    8.21    0.93
  -5  -9  -9    9.41    0.83
  -5  -9 -10    5.32    0.61
   5   9  10    5.70    0.71
   5   9  10    5.27    0.72
  -5  -9 -10    6.48    0.63
   5   9  11    1.40    0.39
   5   9  11    2.55    0.50
  -5  -9 -11    2.47    0.41
   5   9  11    2.04    0.41
   5  10   0   -0.77    0.47
   5  10   1   24.01    1.38
  -5 -10  -1   27.32    1.21
  -5 -10  -1   26.28    1.28
   5  10   2   -0.45    0.45
  -5 -10  -2    0.10    0.37
  -5 -10  -2    0.04    0.38
   5  10   3   23.75    1.37
   5  10   3   23.13    1.46
  -5 -10  -3   25.06    1.41
  -5 -10  -3   22.20    1.44
   5  10   4    0.39    0.54
  -5 -10  -4    0.02    0.46
   5  10   4    0.41    0.57
   5  10   4   -0.07    0.47
  -5 -10  -5  109.93    3.22
   5  10   5  106.95    3.45
   5  10   5  101.65    3.11
  -5 -10  -6   -0.16    0.46
   5  10   6    0.37    0.50
  -5 -10  -7    5.30    0.72
   5  10   7    5.31    0.78
   5  10   8    2.03    0.60
   5  10   8    2.92    0.52
  -5 -10  -8    2.51    0.54
   5  10   9   86.49    2.64
   5  10  10    8.34    0.68
   5  10  10    8.49    0.76
   5  11   3   15.24    1.05
  -5 -11  -3   15.98    0.92
  -5 -11  -4    3.00    0.51
   5  11   4    2.64    0.58
  -5 -11  -5    7.12    0.74
   5  11   5    7.90    0.81
  -5 -11  -6    1.31    0.42
   5  11   6    1.62    0.53
   5  11   7   29.79    1.34
  -5 -11  -7   35.60    1.46
   5  11   8    0.40    0.37
  -5 -11  -8    1.39    0.36
   5  11   9    1.02    0.36
  -6   5   5   11.75    0.81
  -6   5   5   10.48    0.78
  -6   5   4  161.42    3.62
  -6   5   4  151.55    3.49
  -6   5   3   56.99    1.99
  -6   5   2   22.87    1.23
  -6   5   1   79.70    2.42
  -6   5   1   81.35    2.29
  -6   5   0  179.50    3.86
  -6   5   0  178.11    3.85
  -6   4   6   70.51    2.07
  -6   4   6   67.13    2.12
  -6   4   5    1.18    0.42
  -6   4   5    1.36    0.46
   6  -4  -5    1.89    0.42
  -6   4   5    2.40    0.57
  -6   4   4   11.36    0.97
  -6   4   4   10.16    0.95
   6  -4  -4    9.77    0.83
  -6   4   3    2.25    0.58
  -6   4   3    1.82    0.53
   6  -4  -3    2.41    0.54
  -6   4   2   69.42    2.50
  -6   4   2   65.80    2.34
   6  -4  -2   63.84    2.03
  -6   4   1   79.59    2.64
   6  -4  -1   81.16    2.43
  -6   4   0  118.24    3.21
  -6   4   0  114.39    3.33
   6  -4   0  123.36    3.12
  -6   4  -1  102.82    2.72
  -6   4  -1   98.17    2.86
  -6   4  -1   97.37    2.91
   6  -4   1  103.06    2.77
  -6   4  -2   12.71    0.91
  -6   4  -2   11.72    0.90
  -6   3   6    1.54    0.48
   6  -3  -6    1.68    0.45
   6  -3  -6    1.16    0.35
  -6   3   6    1.24    0.40
  -6   3   5   20.57    1.36
   6  -3  -5   21.58    1.21
  -6   3   5   21.75    1.22
  -6   3   5   21.15    1.27
  -6   3   4    2.64    0.71
   6  -3  -4    3.14    0.62
  -6   3   4    2.18    0.61
  -6   3   4    3.19    0.69
   6  -3  -3    0.14    0.40
   6  -3  -3    1.22    0.61
  -6   3   3   -0.44    0.53
  -6   3   3    0.28    0.57
   6  -3  -2   24.18    1.38
   6  -3  -2   24.54    1.51
  -6   3   2   26.59    1.66
  -6   3   2   27.00    1.64
   6  -3  -1    4.29    0.69
   6  -3  -1    5.85    0.88
  -6   3   1    4.67    0.81
  -6   3   1    4.89    0.78
  -6   3   0   14.42    1.26
   6  -3   0   14.95    1.17
  -6   3   0   16.33    1.28
  -6   3  -1   21.03    1.48
   6  -3   1   20.34    1.32
  -6   3  -1   19.71    1.33
  -6   3  -2    2.05    0.58
   6  -3   2    2.20    0.58
  -6   3  -2    3.50    0.73
  -6   3  -2    1.48    0.59
   6  -3   3    6.94    0.70
  -6   3  -3    8.05    0.83
  -6   3  -3    6.78    0.75
  -6   3  -4   22.16    1.12
   6  -2  -7   25.23    1.16
  -6   2   6   -0.16    0.40
  -6   2   6    0.34    0.30
   6  -2  -6    1.19    0.46
   6  -2  -6    0.85    0.42
  -6   2   6   -0.29    0.36
  -6   2   5   35.88    1.85
   6  -2  -5   32.70    1.63
   6  -2  -5   33.53    1.65
  -6   2   5   35.25    1.48
  -6   2   5   32.46    1.60
  -6   2   4   64.20    2.63
   6  -2  -4   64.61    2.47
   6  -2  -4   60.43    2.33
  -6   2   4   67.61    2.43
  -6   2   4   63.89    2.49
   6  -2  -3   12.06    0.97
  -6   2   3   12.51    1.23
   6  -2  -3   11.78    1.14
  -6   2   3   13.30    1.20
  -6   2   3   12.79    1.24
   6  -2  -2    3.18    0.70
   6  -2  -2    1.58    0.64
  -6   2   2    2.12    0.77
  -6   2   2    1.09    0.67
   6  -2  -1    0.04    0.53
   6  -2  -1   -0.13    0.61
  -6   2   1    0.56    0.61
  -6   2   1    0.46    0.60
   6  -2   0  188.33    4.79
   6  -2   0  182.81    4.72
  -6   2   0  187.22    4.93
  -6   2  -1   46.45    2.26
   6  -2   1   50.03    2.24
   6  -2   1   45.38    2.07
  -6   2  -1   50.35    2.30
  -6   2  -2   58.86    2.38
  -6   2  -2   57.61    2.44
   6  -2   2   58.69    2.39
  -6   2  -2   59.12    2.38
  -6   2  -3   15.41    1.23
   6  -2   3   14.92    1.13
  -6   2  -3   14.69    1.15
  -6   2  -4   36.42    1.72
   6  -2   4   38.91    1.65
  -6   2  -4   37.88    1.69
  -6   2  -5   15.53    0.96
  -6   1   7   30.18    1.22
   6  -1  -7   28.40    1.24
   6  -1  -7   28.53    1.15
  -6   1   6    7.58    0.70
   6  -1  -6    7.88    0.78
   6  -1  -6    7.01    0.76
  -6   1   5    6.26    0.86
  -6   1   5    5.89    0.66
   6  -1  -5    6.05    0.77
   6  -1  -5    6.06    0.85
  -6   1   5    6.32    0.71
  -6   1   4    0.15    0.60
   6  -1  -4   -0.05    0.41
   6  -1  -4   -0.29    0.59
  -6   1   4   -0.87    0.47
  -6   1   4   -0.10    0.47
   6  -1  -3    2.45    0.62
  -6   1   3    4.66    0.94
   6  -1  -3    2.49    0.61
   6  -1  -3    3.57    0.79
  -6   1   3    3.27    0.77
  -6   1   3    1.94    0.60
   6  -1  -2   13.32    1.21
   6  -1  -2   10.46    0.98
   6  -1  -2   13.24    1.28
  -6   1   2   13.37    1.25
  -6   1   2   13.14    1.27
   6  -1  -1   -1.05    0.63
   6  -1  -1    0.28    0.62
  -6   1   1    0.10    0.61
  -6   1   1   -0.15    0.71
   6  -1   0    1.52    0.65
   6  -1   0    2.85    0.80
  -6   1   0    3.43    0.89
  -6   1  -1   36.38    2.00
   6  -1   1   35.30    1.98
   6  -1   1   33.50    1.87
  -6   1  -1   35.07    2.01
  -6   1  -2    2.74    0.68
   6  -1   2    3.70    0.85
  -6   1  -2    4.33    0.86
  -6   1  -2    4.39    0.72
   6  -1   2    3.68    0.74
  -6   1  -2    4.05    0.81
  -6   1  -3   25.68    1.38
  -6   1  -3   24.98    1.66
   6  -1   3   26.29    1.64
  -6   1  -3   25.34    1.55
  -6   1  -4   24.83    1.57
   6  -1   4   24.62    1.47
  -6   1  -4   22.60    1.40
   6  -1   5    7.36    0.75
  -6   1  -5    8.70    0.83
  -6   1  -6    5.46    0.60
  -6   0   7   48.68    1.60
   6   0  -7   46.65    1.56
   6   0  -7   46.34    1.55
   6   0  -6    3.03    0.51
  -6   0   6    4.41    0.58
  -6   0   5   74.92    2.49
   6   0  -5   72.83    2.49
  -6   0   4   10.16    0.94
  -6   0   4    9.98    0.95
   6   0  -4   10.52    0.97
   6   0  -4   11.98    0.98
  -6   0   3  221.20    5.01
   6   0  -3  223.69    5.33
   6   0  -3  220.78    5.16
  -6   0   3  236.99    5.14
  -6   0   3  226.18    5.37
   6   0  -2    6.72    0.86
   6   0  -2    6.67    1.01
  -6   0   2    5.66    0.81
  -6   0   2    4.87    0.88
   6   0  -1    0.37    0.65
   6   0  -1    0.15    0.37
  -6   0   1    1.80    0.71
  -6   0   1    0.89    0.74
   6   0  -1    0.91    0.79
  -6   0   0    6.37    1.10
   6   0   0    6.81    1.11
   6   0   0    5.74    1.03
  -6   0  -1   21.69    1.64
  -6   0  -1   21.48    1.54
   6   0   1   21.29    1.69
   6   0   1   20.37    1.49
  -6   0  -2   44.87    2.19
   6   0   2   43.31    2.28
  -6   0  -2   44.15    2.27
  -6   0  -2   40.98    2.01
   6   0   2   41.76    1.87
   6   0   2   43.87    2.08
  -6   0  -3   24.97    1.52
  -6   0  -3   24.02    1.63
   6   0   3   24.81    1.70
  -6   0  -3   24.10    1.66
   6   0   3   24.33    1.45
   6   0   3   24.51    1.47
  -6   0  -3   21.89    1.46
  -6   0  -4   44.95    2.03
  -6   0  -4   45.68    1.90
  -6   0  -4   47.87    2.22
   6   0   4   49.71    2.19
   6   0   4   45.24    1.96
  -6   0  -5   37.73    1.76
  -6   0  -5   39.88    1.90
   6   0   5   36.62    1.73
  -6   0  -6    1.52    0.44
   6   0   6    2.01    0.44
  -6   0  -7   11.09    0.77
  -6  -1   7   33.02    1.26
  -6  -1   6   11.69    0.90
   6   1  -6   12.82    0.90
  -6  -1   5   19.51    1.25
   6   1  -5   17.86    1.14
  -6  -1   4  134.33    3.75
   6   1  -4  135.09    3.64
  -6  -1   3  103.39    3.20
   6   1  -3   94.81    3.01
  -6  -1   2   85.66    2.85
   6   1  -2   81.70    2.74
  -6  -1   2   87.78    2.85
   6   1  -1   18.35    1.42
  -6  -1   1   18.38    1.35
   6   1   0   35.59    2.00
   6   1   0   34.28    1.97
  -6  -1   0   36.76    2.04
   6   1   1    0.00    0.77
  -6  -1  -1   -0.16    0.57
   6   1   1   -0.62    0.51
   6   1   1    0.74    0.60
  -6  -1  -1    0.25    0.58
   6   1   2    0.61    0.71
  -6  -1  -2    3.10    0.83
   6   1   2    2.20    0.60
   6   1   2    2.38    0.71
  -6  -1  -2    2.01    0.72
  -6  -1  -3   97.38    3.33
  -6  -1  -3  100.34    3.31
   6   1   3   99.16    3.50
   6   1   3  100.89    3.26
   6   1   3   95.82    3.08
  -6  -1  -4    0.18    0.43
   6   1   4    1.25    0.63
  -6  -1  -4    0.46    0.59
  -6  -1  -4    0.70    0.46
   6   1   4    1.48    0.61
  -6  -1  -5    4.04    0.69
   6   1   5    5.95    0.84
  -6  -1  -5    4.14    0.65
   6   1   5    5.20    0.76
  -6  -1  -6  178.84    4.17
   6   1   6  190.60    4.41
   6   1   6  186.24    4.21
  -6  -1  -7    1.27    0.40
  -6  -1  -7    0.64    0.36
  -6  -2   6   51.67    1.78
   6   2  -6   46.29    1.56
  -6  -2   5  121.23    3.28
   6   2  -5  112.93    3.00
  -6  -2   4  395.93    7.62
   6   2  -4  381.55    7.18
  -6  -2   3   45.65    2.11
   6   2  -3   44.60    1.89
   6   2  -2   -0.21    0.52
  -6  -2   2    0.31    0.41
   6   2  -1   41.87    2.23
  -6  -2   1   44.06    2.02
  -6  -2   1   44.05    1.96
   6   2   0    6.68    1.07
  -6  -2   0    6.25    0.91
   6   2   1  299.34    7.07
   6   2   1  301.27    6.54
   6   2   1  285.48    6.56
  -6  -2  -1  295.35    6.65
   6   2   2  178.17    4.80
   6   2   2  177.62    4.64
  -6  -2  -2  175.32    4.84
   6   2   3   17.10    1.38
   6   2   3   13.60    1.13
   6   2   3   15.90    1.49
  -6  -2  -3   15.43    1.40
  -6  -2  -4   30.99    1.84
  -6  -2  -4   29.06    1.68
   6   2   4   29.50    1.77
   6   2   4   29.95    1.82
   6   2   5    1.50    0.60
  -6  -2  -5    2.63    0.63
   6   2   5    2.26    0.72
  -6  -2  -6   27.84    1.48
   6   2   6   25.05    1.38
   6   2   6   27.58    1.57
  -6  -2  -7   14.20    1.07
   6   2   7   14.79    1.10
  -6  -2  -8   16.42    0.96
  -6  -3   6    0.69    0.29
  -6  -3   5   19.36    1.15
   6   3  -5   19.47    1.21
  -6  -3   4   55.82    2.21
   6   3  -4   55.64    2.36
   6   3  -3   68.76    2.58
  -6  -3   3   68.69    2.62
   6   3  -3   68.14    2.85
   6   3  -2  201.47    5.27
  -6  -3   2  205.17    5.09
   6   3  -2  204.88    5.61
   6   3  -1    0.65    0.69
  -6  -3   1    0.57    0.47
   6   3   0   20.54    1.46
   6   3   0   19.57    1.60
  -6  -3   0   19.54    1.39
   6   3   1   11.12    1.32
   6   3   1   12.25    1.23
  -6  -3  -1   12.15    1.06
  -6  -3  -2    2.49    0.77
   6   3   2    3.65    0.87
   6   3   2    2.79    0.66
   6   3   2    3.28    1.03
  -6  -3  -3    3.13    0.90
   6   3   3    1.29    0.63
   6   3   3    2.77    0.92
   6   3   4    8.84    1.11
   6   3   4    9.39    1.10
  -6  -3  -4   10.09    1.12
  -6  -3  -5   68.22    2.71
   6   3   5   65.77    2.62
   6   3   5   66.08    2.73
  -6  -3  -6   44.60    2.03
   6   3   6   45.64    1.93
   6   3   6   43.43    2.12
  -6  -3  -7    2.27    0.60
  -6  -3  -7    1.68    0.56
   6   3   7    2.09    0.60
   6   3   8    0.94    0.46
  -6  -3  -8    0.29    0.33
  -6  -4   5   36.34    1.43
   6   4  -5   36.93    1.54
  -6  -4   4  548.38    9.38
   6   4  -4  535.65    9.67
   6   4  -3  316.56    6.59
  -6  -4   3  321.47    6.59
   6   4  -3  319.57    6.97
  -6  -4   2   14.81    1.26
   6   4  -2   12.28    1.38
   6   4  -2   14.09    1.29
  -6  -4   2   13.68    0.99
  -6  -4   1   14.46    1.16
  -6  -4   1   13.91    1.22
   6   4  -1   14.29    1.53
   6   4  -1   13.63    1.40
   6   4  -1   13.92    1.22
  -6  -4   0   21.38    1.48
   6   4   0   22.27    1.84
   6   4   0   19.00    1.67
   6   4   0   19.69    1.53
  -6  -4   0   20.73    1.45
   6   4   1  134.06    4.47
   6   4   1  128.21    4.16
  -6  -4  -1  125.50    3.77
  -6  -4  -2    2.78    0.82
   6   4   2    1.70    0.92
   6   4   2    3.61    0.82
  -6  -4  -2    3.70    0.65
   6   4   3   50.25    2.54
  -6  -4  -3   50.14    2.44
   6   4   3   51.78    2.72
   6   4   4  237.85    6.06
  -6  -4  -4  246.70    5.97
   6   4   4  251.94    6.37
   6   4   5   14.63    1.11
   6   4   5   16.64    1.49
   6   4   5   12.94    1.15
  -6  -4  -5   14.93    1.32
  -6  -4  -6  152.10    4.14
   6   4   6  141.69    3.76
   6   4   6  151.01    4.25
   6   4   6  149.49    3.74
  -6  -4  -7   19.29    1.29
   6   4   7   19.78    1.36
   6   4   7   17.78    1.10
  -6  -4  -7   18.46    1.29
   6   4   8   -0.34    0.37
  -6  -4  -8    0.25    0.41
  -6  -4  -8   -0.15    0.38
   6   4   8    0.30    0.46
  -6  -4  -9    3.38    0.48
  -6  -5   4  211.86    4.33
   6   5  -4  209.16    4.63
   6   5  -3   25.55    1.49
  -6  -5   3   25.34    1.41
   6   5  -3   22.74    1.52
   6   5  -2   11.45    1.17
  -6  -5   2   11.30    1.04
   6   5  -2   10.94    1.23
  -6  -5   1    8.82    0.96
   6   5  -1    8.59    1.17
   6   5  -1    8.64    1.14
   6   5  -1    9.65    1.04
  -6  -5   0    0.21    0.42
  -6  -5   0    0.06    0.47
   6   5   0    0.54    0.74
   6   5   0    0.68    0.82
   6   5   0   -0.61    0.70
  -6  -5  -1   44.53    2.14
  -6  -5  -1   48.75    2.18
   6   5   1   47.41    2.41
   6   5   1   47.44    2.56
  -6  -5  -2   28.30    1.66
  -6  -5  -2   28.98    1.81
   6   5   2   29.82    2.09
   6   5   2   28.52    1.90
  -6  -5  -3  102.35    3.21
   6   5   3  104.31    3.89
   6   5   3  106.89    3.79
  -6  -5  -3  103.17    3.47
  -6  -5  -4    4.17    0.86
   6   5   4    3.51    0.99
   6   5   4    1.82    0.90
   6   5   4    2.48    0.59
  -6  -5  -5  119.71    3.79
   6   5   5  117.80    3.60
   6   5   5  123.56    3.98
   6   5   5  116.45    3.45
   6   5   6    7.62    0.81
  -6  -5  -6    8.82    1.06
   6   5   6    8.55    1.05
  -6  -5  -6    7.88    0.92
   6   5   6    7.62    0.89
  -6  -5  -7  118.74    3.43
   6   5   7  122.51    3.59
   6   5   7  116.18    3.22
  -6  -5  -7  117.54    3.40
  -6  -5  -8  120.43    3.28
   6   5   8  130.05    3.46
   6   5   8  128.29    3.17
  -6  -5  -8  132.01    3.44
  -6  -5  -9    0.17    0.30
  -6  -5  -9    0.25    0.33
   6   5   9    0.48    0.35
   6   5   9    0.81    0.33
   6   6  -3   17.65    1.12
  -6  -6   3   19.86    1.08
   6   6  -3   19.12    1.23
   6   6  -2    0.90    0.62
  -6  -6   2    0.18    0.39
   6   6  -2   -0.69    0.57
   6   6  -1  162.00    4.14
   6   6  -1  172.22    4.63
  -6  -6   1  161.66    4.18
   6   6  -1  158.99    4.46
   6   6   0   36.87    1.97
   6   6   0   38.14    2.16
  -6  -6   0   36.66    1.89
   6   6   0   37.87    2.09
  -6  -6  -1    9.96    0.88
  -6  -6  -1    9.19    1.01
   6   6   1    9.56    1.15
   6   6   1   10.10    1.25
   6   6   1    8.50    1.11
  -6  -6  -2    3.69    0.65
   6   6   2    3.79    1.01
   6   6   2    3.48    0.91
  -6  -6  -2    4.20    0.72
  -6  -6  -3    3.19    0.72
  -6  -6  -3    2.43    0.62
   6   6   3    3.12    0.97
   6   6   3    2.84    0.91
  -6  -6  -4   54.72    2.23
   6   6   4   62.49    2.84
  -6  -6  -4   57.95    2.13
   6   6   4   56.32    2.68
  -6  -6  -4   56.48    2.40
   6   6   5   21.90    1.71
  -6  -6  -5   22.41    1.49
   6   6   5   21.06    1.51
   6   6   5   20.22    1.61
  -6  -6  -5   20.59    1.32
  -6  -6  -6   12.79    1.14
   6   6   6   13.91    1.29
  -6  -6  -6   12.49    1.08
   6   6   6   11.98    1.11
  -6  -6  -7  176.34    4.39
   6   6   7  179.48    4.53
   6   6   7  178.07    4.25
  -6  -6  -7  170.91    4.23
  -6  -6  -8    0.18    0.44
   6   6   8    0.64    0.46
   6   6   8   -0.71    0.45
  -6  -6  -8    0.73    0.42
   6   6   9    1.19    0.40
  -6  -6  -9    0.77    0.36
   6   6   9    0.96    0.39
  -6  -6  -9    1.15    0.37
   6   7  -2   12.81    1.00
  -6  -7   2   13.71    0.89
   6   7  -2   15.76    1.10
   6   7  -1   14.05    1.04
   6   7  -1   11.95    1.10
  -6  -7   1   13.01    0.99
   6   7  -1   12.14    1.08
   6   7   0   30.78    1.68
   6   7   0   30.37    1.79
  -6  -7   0   30.20    1.60
   6   7   0   28.13    1.66
   6   7   1   -0.63    0.70
   6   7   1    0.60    0.61
  -6  -7  -1    0.24    0.47
  -6  -7  -2  114.80    3.51
  -6  -7  -2  116.33    3.06
   6   7   2  120.78    3.84
   6   7   2  117.40    3.89
  -6  -7  -3   41.84    2.00
  -6  -7  -3   43.23    1.83
   6   7   3   44.81    2.32
   6   7   3   41.95    2.28
  -6  -7  -4   33.96    1.74
   6   7   4   34.45    2.07
   6   7   4   36.27    2.10
  -6  -7  -4   34.99    1.73
  -6  -7  -5    0.53    0.50
   6   7   5    0.38    0.64
   6   7   5    0.98    0.65
  -6  -7  -5    0.05    0.31
  -6  -7  -6  165.94    4.23
   6   7   6  170.19    4.55
   6   7   6  167.58    4.28
  -6  -7  -6  167.88    3.90
  -6  -7  -7  306.52    6.16
  -6  -7  -7  306.55    5.88
   6   7   7  301.92    6.33
   6   7   7  296.28    6.11
   6   7   8    4.97    0.66
  -6  -7  -8    6.33    0.68
   6   7   8    4.79    0.60
  -6  -7  -8    7.08    0.78
   6   7   8    4.87    0.66
  -6  -7  -9   16.46    0.99
  -6  -7  -9   17.57    0.97
   6   7   9   17.63    0.97
   6   7   9   16.06    0.95
   6   8  -1   10.80    0.89
  -6  -8   1   12.15    0.79
   6   8   0   13.94    1.03
   6   8   0   13.80    1.09
  -6  -8   0   12.73    0.91
   6   8   1   12.87    1.15
   6   8   1   13.42    1.12
  -6  -8  -1   12.52    1.00
   6   8   2   18.81    1.41
   6   8   2   19.90    1.44
  -6  -8  -2   18.70    1.27
   6   8   3    0.96    0.66
   6   8   3    0.04    0.56
  -6  -8  -3   -0.01    0.42
  -6  -8  -4    8.60    0.78
   6   8   4    9.75    1.05
   6   8   4    8.46    1.06
  -6  -8  -4    6.93    0.81
   6   8   5   70.76    2.71
  -6  -8  -5   69.46    2.29
   6   8   5   69.72    2.63
  -6  -8  -6  146.27    3.60
   6   8   6  147.57    3.97
   6   8   6  144.49    3.80
  -6  -8  -6  138.89    3.33
  -6  -8  -7   10.71    0.91
   6   8   7   10.93    0.98
   6   8   7   11.95    0.98
   6   8   8   47.69    1.71
  -6  -8  -8   51.33    1.83
  -6  -8  -8   49.10    1.62
   6   8   8   47.07    1.76
   6   8   8   50.21    1.84
   6   8   9   85.14    2.25
   6   9   1  119.40    3.05
   6   9   1  113.33    2.98
  -6  -9  -1  122.10    2.74
  -6  -9  -1  117.04    2.85
   6   9   2   14.77    1.08
   6   9   2   13.67    1.00
  -6  -9  -2   14.41    1.01
   6   9   3    2.36    0.53
   6   9   3    3.20    0.62
  -6  -9  -3    3.18    0.53
   6   9   4   20.59    1.32
  -6  -9  -4   19.62    1.12
   6   9   4   18.98    1.21
  -6  -9  -5    2.15    0.48
   6   9   5    1.44    0.50
   6   9   5    1.79    0.49
  -6  -9  -6  125.91    2.91
  -6  -9  -6  127.41    3.01
   6   9   6  128.51    3.30
   6   9   6  127.39    3.37
  -6  -9  -7   60.97    1.88
   6   9   7   61.02    2.03
   6   9   7   62.69    2.07
   6   9   8    6.17    0.63
  -6 -10  -3    7.30    0.58
   6  10   3    7.70    0.68
  -6 -10  -4  164.65    3.41
   6  10   4  163.59    3.62
  -6 -10  -5   28.02    1.16
   6  10   5   27.78    1.28
   6  10   6   48.36    1.64
   6  10   6   47.74    1.61
   7  -1  -3    1.15    0.34
   7  -1  -2    6.28    0.61
  -7   1   1   18.93    1.02
   7  -1  -1   18.76    0.96
   7  -1  -1   17.76    1.00
  -7   1   0    9.72    0.73
   7  -1   0    9.95    0.76
   7  -1   1    0.59    0.34
   7  -1   2   -0.19    0.29
   7   0  -3   17.25    0.95
   7   0  -2    0.73    0.30
   7   0  -2    0.82    0.36
  -7   0   1   14.08    0.97
   7   0  -1   14.72    0.95
   7   0  -1   12.83    0.90
  -7   0   0   60.55    2.05
   7   0   0   64.02    2.09
   7   0   0   58.16    1.95
  -7   0  -1   52.06    1.80
   7   0   1   56.02    1.96
   7   0   2   -0.38    0.39
  -7   0  -2    0.25    0.29
   7   0   3   54.11    1.75
  -7  -1   3   16.29    0.89
   7   1  -3   15.16    0.92
  -7  -1   2   77.00    2.31
   7   1  -2   82.46    2.26
   7   1  -2   77.08    2.33
   7   1  -1    0.53    0.42
  -7  -1   1    0.31    0.42
   7   1  -1    0.42    0.37
   7   1   0   10.07    0.91
  -7  -1   0    8.80    0.83
   7   1   0    8.72    0.77
   7   1   1    6.30    0.77
  -7  -1  -1    5.32    0.65
   7   1   1    5.31    0.59
  -7  -1  -2   78.13    2.37
   7   1   2   84.25    2.56
   7   1   3    5.31    0.64
  -7  -1  -3    5.92    0.59
   7   1   4   24.49    1.11
   7   2  -3   88.98    2.34
   7   2  -2    1.84    0.44
  -7  -2   2    1.67    0.40
   7   2  -2    1.70    0.45
  -7  -2   1   31.59    1.44
   7   2  -1   31.76    1.49
   7   2  -1   29.60    1.39
  -7  -2   0   26.62    1.38
   7   2   0   26.04    1.44
   7   2   0   22.26    1.19
  -7  -2  -1   16.56    1.12
   7   2   1   18.51    1.23
   7   2   1   14.97    0.93
  -7  -2  -2   17.94    1.14
   7   2   2   16.11    1.12
   7   2   3   11.14    0.91
  -7  -2  -3   10.24    0.85
   7   2   4    6.16    0.64
  -7  -2  -4    6.06    0.61
  -7  -2  -5   10.50    0.75
   7   3  -2   63.54    1.96
   7   3  -2   63.01    1.95
   7   3  -1   57.51    1.92
  -7  -3   1   61.99    1.95
   7   3  -1   61.83    2.13
   7   3   0    4.68    0.57
   7   3   0    6.02    0.78
  -7  -3   0    5.13    0.64
   7   3   1    3.01    0.48
   7   3   1    3.87    0.69
  -7  -3  -1    2.97    0.61
  -7  -3  -2   26.22    1.40
   7   3   2   24.93    1.41
   7   3   3    1.56    0.37
   7   3   3    1.12    0.45
  -7  -3  -3    1.62    0.50
   7   3   4    0.47    0.36
   7   3   4   -0.29    0.38
  -7  -3  -4    0.19    0.35
   7   3   5  134.19    2.97
  -7  -3  -5  132.08    3.01
   7   3   5  128.02    2.87
  -7  -3  -5  137.31    3.12
  -7  -3  -6    2.60    0.39
   7   4  -1   67.68    1.95
  -7  -4   0   12.07    0.85
   7   4   0    9.91    0.72
  -7  -4  -1   45.17    1.76
   7   4   1   46.81    1.93
  -7  -4  -2   65.93    2.23
   7   4   2   66.94    2.35
   7   4   3   25.00    1.23
  -7  -4  -3   28.36    1.41
   7   4   3   25.68    1.35
  -7  -4  -3   25.13    1.16
   7   4   4    6.61    0.71
  -7  -4  -4    8.18    0.77
   7   4   4    7.78    0.69
  -7  -4  -4    8.58    0.71
  -7  -4  -5    1.31    0.35
   7   4   5    0.85    0.32
  -7  -4  -5    0.93    0.39
   7   4   5    1.29    0.38
   7   4   6    0.75    0.32
  -7  -4  -6    0.26    0.26
   7   5   0  141.43    3.34
  -7  -5   0  137.66    2.98
  -7  -5  -1   49.73    1.66
   7   5   1   50.32    1.95
  -7  -5  -2   42.13    1.61
   7   5   2   40.41    1.74
   7   5   2   40.88    1.54
  -7  -5  -3  100.60    2.73
   7   5   3   98.68    2.80
   7   5   3  102.99    2.71
   7   5   4    0.72    0.38
  -7  -5  -4    1.16    0.42
   7   5   4    0.73    0.42
  -7  -5  -5    4.91    0.57
  -7  -5  -5    5.40    0.52
   7   5   6  120.84    2.74
  -7  -5  -6  114.80    2.71
   7   6   1   64.05    2.10
   7   6   2    0.05    0.33
   7   6   2   -0.50    0.43
   7   6   3    5.20    0.60
   7   6   3    5.30    0.62
  -7  -6  -3    5.27    0.55
   7   6   4    5.41    0.62
   7   6   4    5.29    0.53
  -7  -6  -4    5.20    0.56
  -7  -6  -5   10.13    0.75
   7   6   5    9.91    0.77
  -7  -6  -6  118.47    2.67
   7   6   6  114.62    2.66
   7   7   2    0.34    0.33
   7   7   4    0.67    0.34
   0   0   0    0.00    0.00


TITL LOBHLE2 in P-1
REM P-1 (#2 in standard setting)
CELL 1.54184   6.031973  11.175837  11.838985  62.3090  84.3621  78.2075
ZERR    4.00   0.000178   0.000442   0.000348   0.0035   0.0024   0.0029
LATT  1
SFAC C H N O
UNIT 64.00 72.00 8.00 8.00
TREF
HKLF 4
END
_computing_structure_solution     'SHELXT 2018/2 (Sheldrick, 2018)'
;
_shelx_hkl_checksum                70051
_audit_contact_author_address      ?
_audit_contact_author_email        ?
_audit_contact_author_name         ''
_audit_contact_author_phone        ?
_olex2_exptl_crystal_mounting_method  'in fomblin film on a micromount'
_olex2_submission_special_instructions  'No special instructions were received'
_oxdiff_exptl_absorpt_empirical_details
;
Empirical correction (ABSPACK) includes:
- Absorption correction using spherical harmonics
- Frame scaling
;
_oxdiff_exptl_absorpt_empirical_full_max  1.405
_oxdiff_exptl_absorpt_empirical_full_min  0.842
